# Supplementary material for: Photochemistry of an Anti-Bredt Olefin through the Lens of Multistate Multireference Quantum Chemistry
Source: J Am Chem Soc. 2026 Apr 21;148(17):17736–44. doi: 10.1021/jacs.5c22985 (PMC13154192; doi:10.1021/jacs.5c22985)
Supplement: Supplementary file 1 [file ja5c22985_si_001.zip]

Archive with 11 entries (10 files):
- Movies/
- Movies/Carbene.mp4
- __MACOSX/Movies/._Carbene.mp4
- Movies/Diradical-I.mp4
- __MACOSX/Movies/._Diradical-I.mp4
- Movies/Nortricyclane.mp4
- __MACOSX/Movies/._Nortricyclane.mp4
- Movies/Reactant.mp4
- __MACOSX/Movies/._Reactant.mp4
- Movies/Diradiacl-II.mp4
- __MACOSX/Movies/._Diradiacl-II.mp4
