# Supplementary material for: Photochemistry of an Anti-Bredt Olefin through the Lens of Multistate Multireference Quantum Chemistry
Source: J Am Chem Soc. 2026 Apr 21;148(17):17736–44. doi: 10.1021/jacs.5c22985 (PMC13154192; doi:10.1021/jacs.5c22985)
Supplement: Supplementary file 2 [file ja5c22985_si_002.zip]

Archive with 406 entries (405 files):
- Snapshots/
- Snapshots/geom058.velocity.xyz
- Snapshots/geom185.velocity.xyz
- Snapshots/geom002.xyz
- Snapshots/geom016.xyz
- Snapshots/geom128.velocity.xyz
- Snapshots/geom182.velocity.xyz
- Snapshots/geom189.xyz
- Snapshots/geom176.xyz
- Snapshots/geom162.xyz
- Snapshots/geom168.velocity.xyz
- Snapshots/geom197.velocity.xyz
- Snapshots/geom163.xyz
- Snapshots/geom190.velocity.xyz
- Snapshots/geom177.xyz
- Snapshots/geom018.velocity.xyz
- Snapshots/geom188.xyz
- Snapshots/geom017.xyz
- Snapshots/geom003.xyz
- Snapshots/geom159.velocity.xyz
- Snapshots/geom084.velocity.xyz
- Snapshots/geom015.xyz
- Snapshots/geom001.xyz
- Snapshots/geom029.velocity.xyz
- Snapshots/geom029.xyz
- Snapshots/geom083.velocity.xyz
- Snapshots/geom161.xyz
- Snapshots/geom175.xyz
- Snapshots/geom149.xyz
- Snapshots/geom069.velocity.xyz
- Snapshots/geom096.velocity.xyz
- Snapshots/geom148.xyz
- Snapshots/geom091.velocity.xyz
- Snapshots/geom174.xyz
- Snapshots/geom160.xyz
- Snapshots/geom119.velocity.xyz
- Snapshots/geom028.xyz
- Snapshots/geom000.xyz
- Snapshots/geom014.xyz
- Snapshots/geom019.velocity.xyz
- Snapshots/geom191.velocity.xyz
- Snapshots/geom038.xyz
- Snapshots/geom010.xyz
- Snapshots/geom196.velocity.xyz
- Snapshots/geom169.velocity.xyz
- Snapshots/geom004.xyz
- Snapshots/geom158.xyz
- Snapshots/geom164.xyz
- Snapshots/geom170.xyz
- Snapshots/.DS_Store
- __MACOSX/Snapshots/._.DS_Store
- Snapshots/geom183.velocity.xyz
- Snapshots/geom129.velocity.xyz
- Snapshots/geom171.xyz
- Snapshots/geom184.velocity.xyz
- Snapshots/geom165.xyz
- Snapshots/geom159.xyz
- Snapshots/geom059.velocity.xyz
- Snapshots/geom005.xyz
- Snapshots/geom011.xyz
- Snapshots/geom039.xyz
- Snapshots/geom118.velocity.xyz
- Snapshots/geom090.velocity.xyz
- Snapshots/geom097.velocity.xyz
- Snapshots/geom068.velocity.xyz
- Snapshots/geom007.xyz
- Snapshots/geom013.xyz
- Snapshots/geom198.xyz
- Snapshots/geom173.xyz
- Snapshots/geom167.xyz
- Snapshots/geom082.velocity.xyz
- Snapshots/geom028.velocity.xyz
- Snapshots/geom166.xyz
- Snapshots/geom172.xyz
- Snapshots/geom085.velocity.xyz
- Snapshots/geom158.velocity.xyz
- Snapshots/geom199.xyz
- Snapshots/geom012.xyz
- Snapshots/geom006.xyz
- Snapshots/geom107.velocity.xyz
- Snapshots/geom152.velocity.xyz
- Snapshots/geom025.velocity.xyz
- Snapshots/geom070.velocity.xyz
- Snapshots/geom100.velocity.xyz
- Snapshots/geom155.velocity.xyz
- Snapshots/geom061.xyz
- Snapshots/geom022.velocity.xyz
- Snapshots/geom077.velocity.xyz
- Snapshots/geom088.velocity.xyz
- Snapshots/geom075.xyz
- Snapshots/geom049.xyz
- Snapshots/geom115.xyz
- Snapshots/geom101.xyz
- Snapshots/geom129.xyz
- Snapshots/geom037.velocity.xyz
- Snapshots/geom062.velocity.xyz
- Snapshots/geom115.velocity.xyz
- Snapshots/geom140.velocity.xyz
- Snapshots/geom128.xyz
- Snapshots/geom100.xyz
- Snapshots/geom030.velocity.xyz
- Snapshots/geom065.velocity.xyz
- Snapshots/geom114.xyz
- Snapshots/geom112.velocity.xyz
- Snapshots/geom147.velocity.xyz
- Snapshots/geom048.xyz
- Snapshots/geom074.xyz
- Snapshots/geom060.xyz
- Snapshots/geom006.velocity.xyz
- Snapshots/geom053.velocity.xyz
- Snapshots/geom124.velocity.xyz
- Snapshots/geom171.velocity.xyz
- Snapshots/geom001.velocity.xyz
- Snapshots/geom054.velocity.xyz
- Snapshots/geom089.xyz
- Snapshots/geom076.xyz
- Snapshots/geom062.xyz
- Snapshots/geom123.velocity.xyz
- Snapshots/geom176.velocity.xyz
- Snapshots/geom189.velocity.xyz
- Snapshots/geom102.xyz
- Snapshots/geom116.xyz
- Snapshots/geom136.velocity.xyz
- Snapshots/geom163.velocity.xyz
- Snapshots/geom014.velocity.xyz
- Snapshots/geom041.velocity.xyz
- Snapshots/geom131.velocity.xyz
- Snapshots/geom164.velocity.xyz
- Snapshots/geom117.xyz
- Snapshots/geom103.xyz
- Snapshots/geom013.velocity.xyz
- Snapshots/geom046.velocity.xyz
- Snapshots/geom063.xyz
- Snapshots/geom077.xyz
- Snapshots/geom088.xyz
- Snapshots/geom146.velocity.xyz
- Snapshots/geom113.velocity.xyz
- Snapshots/geom064.velocity.xyz
- Snapshots/geom031.velocity.xyz
- Snapshots/geom141.velocity.xyz
- Snapshots/geom098.xyz
- Snapshots/geom114.velocity.xyz
- Snapshots/geom073.xyz
- Snapshots/geom067.xyz
- Snapshots/geom063.velocity.xyz
- Snapshots/geom036.velocity.xyz
- Snapshots/geom107.xyz
- Snapshots/geom113.xyz
- Snapshots/geom089.velocity.xyz
- Snapshots/geom076.velocity.xyz
- Snapshots/geom023.velocity.xyz
- Snapshots/geom154.velocity.xyz
- Snapshots/geom101.velocity.xyz
- Snapshots/geom112.xyz
- Snapshots/geom071.velocity.xyz
- Snapshots/geom024.velocity.xyz
- Snapshots/geom106.xyz
- Snapshots/geom153.velocity.xyz
- Snapshots/geom106.velocity.xyz
- Snapshots/geom066.xyz
- Snapshots/geom072.xyz
- Snapshots/geom099.xyz
- Snapshots/geom047.velocity.xyz
- Snapshots/geom012.velocity.xyz
- Snapshots/geom165.velocity.xyz
- Snapshots/geom130.velocity.xyz
- Snapshots/KEY
- __MACOSX/Snapshots/._KEY
- Snapshots/geom040.velocity.xyz
- Snapshots/geom015.velocity.xyz
- Snapshots/geom162.velocity.xyz
- Snapshots/geom058.xyz
- Snapshots/geom137.velocity.xyz
- Snapshots/geom064.xyz
- Snapshots/geom070.xyz
- Snapshots/geom138.xyz
- Snapshots/geom110.xyz
- Snapshots/geom104.xyz
- Snapshots/geom188.velocity.xyz
- Snapshots/geom177.velocity.xyz
- Snapshots/geom122.velocity.xyz
- Snapshots/geom055.velocity.xyz
- Snapshots/geom000.velocity.xyz
- Snapshots/geom105.xyz
- Snapshots/geom111.xyz
- Snapshots/geom170.velocity.xyz
- Snapshots/geom139.xyz
- Snapshots/geom125.velocity.xyz
- Snapshots/geom052.velocity.xyz
- Snapshots/geom007.velocity.xyz
- Snapshots/geom071.xyz
- Snapshots/geom065.xyz
- Snapshots/geom059.xyz
- Snapshots/geom083.xyz
- Snapshots/geom097.xyz
- Snapshots/geom040.xyz
- Snapshots/geom054.xyz
- Snapshots/geom068.xyz
- Snapshots/geom034.velocity.xyz
- Snapshots/geom061.velocity.xyz
- Snapshots/geom134.xyz
- Snapshots/geom116.velocity.xyz
- Snapshots/geom120.xyz
- Snapshots/geom143.velocity.xyz
- Snapshots/geom108.xyz
- Snapshots/geom099.velocity.xyz
- Snapshots/geom033.velocity.xyz
- Snapshots/geom066.velocity.xyz
- Snapshots/geom111.velocity.xyz
- Snapshots/geom144.velocity.xyz
- Snapshots/geom109.xyz
- Snapshots/geom121.xyz
- Snapshots/geom135.xyz
- Snapshots/geom069.xyz
- Snapshots/geom055.xyz
- Snapshots/geom104.velocity.xyz
- Snapshots/geom041.xyz
- Snapshots/geom151.velocity.xyz
- Snapshots/geom026.velocity.xyz
- Snapshots/geom073.velocity.xyz
- Snapshots/geom096.xyz
- Snapshots/geom082.xyz
- Snapshots/geom103.velocity.xyz
- Snapshots/geom156.velocity.xyz
- Snapshots/geom021.velocity.xyz
- Snapshots/geom074.velocity.xyz
- Snapshots/geom094.xyz
- Snapshots/geom080.xyz
- Snapshots/geom057.xyz
- Snapshots/geom043.xyz
- Snapshots/geom135.velocity.xyz
- Snapshots/geom160.velocity.xyz
- Snapshots/geom123.xyz
- Snapshots/geom137.xyz
- Snapshots/geom017.velocity.xyz
- Snapshots/geom042.velocity.xyz
- Snapshots/geom198.velocity.xyz
- Snapshots/geom132.velocity.xyz
- Snapshots/geom167.velocity.xyz
- Snapshots/geom010.velocity.xyz
- Snapshots/geom045.velocity.xyz
- Snapshots/geom136.xyz
- Snapshots/geom122.xyz
- Snapshots/geom005.velocity.xyz
- Snapshots/geom050.velocity.xyz
- Snapshots/geom042.xyz
- Snapshots/geom056.xyz
- Snapshots/geom127.velocity.xyz
- Snapshots/geom081.xyz
- Snapshots/geom172.velocity.xyz
- Snapshots/geom095.xyz
- Snapshots/geom002.velocity.xyz
- Snapshots/geom057.velocity.xyz
- Snapshots/geom120.velocity.xyz
- Snapshots/geom175.velocity.xyz
- Snapshots/geom091.xyz
- Snapshots/geom085.xyz
- Snapshots/geom052.xyz
- Snapshots/geom046.xyz
- Snapshots/geom075.velocity.xyz
- Snapshots/geom020.velocity.xyz
- Snapshots/geom157.velocity.xyz
- Snapshots/geom102.velocity.xyz
- Snapshots/geom126.xyz
- Snapshots/geom132.xyz
- Snapshots/geom072.velocity.xyz
- Snapshots/geom027.velocity.xyz
- Snapshots/geom150.velocity.xyz
- Snapshots/geom105.velocity.xyz
- Snapshots/geom133.xyz
- Snapshots/geom127.xyz
- Snapshots/geom047.xyz
- Snapshots/geom145.velocity.xyz
- Snapshots/geom110.velocity.xyz
- Snapshots/geom053.xyz
- Snapshots/geom084.xyz
- Snapshots/geom090.xyz
- Snapshots/geom067.velocity.xyz
- Snapshots/geom032.velocity.xyz
- Snapshots/geom098.velocity.xyz
- Snapshots/geom142.velocity.xyz
- Snapshots/geom117.velocity.xyz
- Snapshots/geom060.velocity.xyz
- Snapshots/geom035.velocity.xyz
- Snapshots/geom086.xyz
- Snapshots/geom092.xyz
- Snapshots/geom079.xyz
- Snapshots/geom045.xyz
- Snapshots/geom051.xyz
- Snapshots/geom174.velocity.xyz
- Snapshots/geom121.velocity.xyz
- Snapshots/geom056.velocity.xyz
- Snapshots/geom119.xyz
- Snapshots/geom003.velocity.xyz
- Snapshots/geom131.xyz
- Snapshots/geom125.xyz
- Snapshots/geom173.velocity.xyz
- Snapshots/geom126.velocity.xyz
- Snapshots/geom051.velocity.xyz
- Snapshots/geom004.velocity.xyz
[truncated: 106 more entries]
