# Supplementary material for: Photochemistry of an Anti-Bredt Olefin through the Lens of Multistate Multireference Quantum Chemistry
Source: J Am Chem Soc. 2026 Apr 21;148(17):17736–44. doi: 10.1021/jacs.5c22985 (PMC13154192; doi:10.1021/jacs.5c22985)
Supplement: Supplementary file 2 [file ja5c22985_si_002.zip › Snapshots/geom058.velocity.xyz]

    0.000124286    0.000201080   -0.000212370
   -0.000020387   -0.000317915   -0.000123235
   -0.000217032    0.000295014    0.000003748
   -0.000242950    0.000299997   -0.000113727
   -0.000486220    0.000088221    0.000065640
    0.000093249   -0.000045070   -0.000534719
    0.000224300   -0.000063126   -0.000105682
    0.000419209    0.000778720    0.000352243
   -0.000231020   -0.000145862    0.000886917
   -0.000113956   -0.000604016    0.000018970
    0.000508390    0.000682272    0.000942729
    0.000952191   -0.000118938   -0.000077707
   -0.001332501    0.000257897   -0.000486586
    0.000673587   -0.000436533   -0.000259634
    0.000451115    0.000093843    0.000380492
   -0.000201674    0.000264068   -0.000409610
    0.001066010   -0.000126343    0.000269919
   -0.000145450   -0.000103671   -0.000041596
   -0.000094620   -0.000060338    0.000116561
   -0.000244641   -0.000435482   -0.000749694
   -0.000182018   -0.000780229    0.001339357
    0.000675278   -0.000200485   -0.001152174
   -0.000056178   -0.000130960    0.000084518
    0.000458703   -0.000024409    0.000423369
    0.000279336    0.000248435    0.000154089
    0.001307909   -0.000106916    0.000132377
   -0.000403302    0.000735570   -0.000094026
   -0.000392469    0.000291037    0.000132880
   -0.000203822    0.000311333    0.000033643
   -0.000131189    0.000374733   -0.000207936
    0.000071217    0.000026375   -0.000140056
   -0.000630939    0.000443161    0.000331491
    0.000617775   -0.000525166    0.001268461
    0.000250172   -0.000146639   -0.000355763
   -0.000109568   -0.000106688   -0.000039037
   -0.000089226   -0.000198246   -0.000105819
    0.000188646   -0.000140056    0.000061572
    0.000224163    0.000836178    0.000086347
   -0.000340953    0.000153312   -0.000870187
    0.000073182    0.000320338   -0.000582623
    0.000237419    0.000188646   -0.000225946
    0.000075193   -0.000087307   -0.000216164
   -0.000253738    0.000102254    0.000080999
   -0.001302743   -0.001111948   -0.000085158
   -0.000617409   -0.002499667    0.001171235
   -0.000535496   -0.001791386   -0.000577275
   -0.000179001    0.000127760   -0.000092655
   -0.000157700   -0.000235911    0.000459160
   -0.000213330    0.000136994   -0.000489786
    0.000007496    0.000208210   -0.000131920
   -0.000970155    0.000415461    0.000920285
    0.000836955   -0.000507247    0.000319926
    0.000245830    0.000153724    0.000322212
   -0.000252824    0.000172739   -0.000129177
    0.000019564    0.000133520    0.000389726
    0.000416969    0.000358232   -0.000346393
   -0.000017553    0.000779680   -0.000248618
   -0.000316772   -0.000654251   -0.000503316
   -0.000241030    0.000132651    0.000004754
   -0.000048819   -0.000301551   -0.000044933
   -0.000039402   -0.000163963    0.000220141
    0.000646161   -0.001012894   -0.000536319
    0.000749512   -0.000424466    0.000346073
   -0.000504413   -0.001102578   -0.000917177
   -0.000048224    0.000200165    0.000188326
    0.000267634    0.000150890   -0.000225077
   -0.000086758    0.000130960   -0.000010650
   -0.000906252   -0.000512092   -0.000972669
    0.001072455   -0.000487317    0.000466016
   -0.000404856   -0.000609592   -0.000197011
   -0.000069068    0.000044385   -0.000144399
    0.000103717    0.000218221   -0.000167163
    0.000169174   -0.000109750   -0.000046396
   -0.000900081    0.000262926   -0.000239888
   -0.001710936    0.000155506    0.001314079
   -0.000305390   -0.000446224    0.000690728
   -0.000050144   -0.000424557    0.000132926
    0.000175665   -0.000308179   -0.000242082
    0.000326920   -0.000143759    0.000006765
    0.000229694    0.000960190   -0.000137725
    0.000468576    0.001989449    0.000604473
   -0.000496185    0.001142163    0.000624585
   -0.000254378   -0.000224712   -0.000032911
