# Supplementary material for: Photochemistry of an Anti-Bredt Olefin through the Lens of Multistate Multireference Quantum Chemistry
Source: J Am Chem Soc. 2026 Apr 21;148(17):17736–44. doi: 10.1021/jacs.5c22985 (PMC13154192; doi:10.1021/jacs.5c22985)
Supplement: Supplementary file 2 [file ja5c22985_si_002.zip › Snapshots/geom185.velocity.xyz]

   -0.000075559    0.000456829   -0.000068748
   -0.000235179    0.000016867    0.000047859
    0.000003657   -0.000370162    0.000251087
   -0.000348724    0.000033917   -0.000440327
   -0.000022398    0.000020113   -0.000023038
   -0.000096266   -0.000071902    0.000226860
    0.000242082    0.000023906   -0.000079856
    0.000562191   -0.000722908    0.001032367
    0.000413404    0.000839881   -0.000014993
    0.001295064   -0.000585183    0.000057001
   -0.000400788    0.000500756   -0.000326097
    0.000400011   -0.000015130   -0.001749241
    0.001380542   -0.000506881   -0.000489877
   -0.000058692   -0.000375693   -0.000238516
    0.000486586    0.000417426   -0.000770264
   -0.001140243   -0.000124789    0.000216118
    0.000851263   -0.000717149    0.000927050
    0.000174476   -0.000077433   -0.000264068
   -0.000177904    0.000242630   -0.000120309
    0.001141980   -0.000089501   -0.000485809
   -0.000272068   -0.000748277   -0.000544958
    0.000449926   -0.000497785   -0.001574034
   -0.000271428    0.000067925    0.000066051
   -0.000075833   -0.000044430   -0.000305619
    0.000449012    0.000384149    0.000123509
   -0.000118618    0.000552180   -0.000491980
    0.001055222    0.000007496   -0.000042739
   -0.000371670   -0.000795130    0.000094986
   -0.000121407    0.000125429   -0.000169539
   -0.000049047   -0.000055172   -0.000257989
   -0.000193492    0.000042693    0.000247795
   -0.001455416   -0.000342553    0.000387440
   -0.000072359    0.000259909    0.000483981
   -0.001499389    0.000641498    0.000328291
    0.000183207    0.000286832    0.000079399
    0.000068337    0.000013530    0.000075102
    0.000053070   -0.000059880   -0.000330485
    0.000495088    0.000378801    0.000379853
   -0.000448144   -0.000425380   -0.000436762
   -0.000345387    0.001288253   -0.000941678
    0.000139416    0.000377476   -0.000332862
   -0.000111944   -0.000389452    0.000245327
    0.000010650   -0.000131326    0.000212279
   -0.000306533   -0.001274266   -0.000021210
    0.000376059    0.000061526   -0.001539340
   -0.000539061    0.000667096    0.000838875
    0.000132240   -0.000274627   -0.000147507
    0.000054395    0.000190475   -0.000160946
    0.000104539    0.000171185    0.000016639
   -0.001329209    0.000800479   -0.001098281
    0.000161266    0.000084518   -0.000600268
   -0.000685654   -0.000105408   -0.000267131
    0.000435665   -0.000177904    0.000466931
    0.000119715    0.000332451   -0.000186132
   -0.000245967   -0.000271473    0.000040408
   -0.000588200    0.001841348   -0.000642321
    0.000274765    0.000639807   -0.000038397
    0.000206153   -0.000554466    0.000089546
    0.000191298   -0.000072222   -0.000015816
    0.000251955    0.000323035    0.000192486
    0.000273165    0.000129223    0.000106871
    0.001422367    0.001194090    0.000597525
    0.000052018   -0.000484255    0.000194452
    0.000879146    0.000018878   -0.000892311
   -0.000063354    0.000398457   -0.000214793
   -0.000064314    0.000016684    0.000046076
    0.000006354   -0.000366231   -0.000036842
    0.000304796    0.000649955   -0.000897522
   -0.000923851   -0.000326783   -0.000882071
    0.000418249    0.000893682    0.001049463
    0.000080130    0.000092929   -0.000023952
    0.000013119    0.000205468   -0.000263428
    0.000227043   -0.000182293    0.000033369
   -0.000283678    0.000796913   -0.001018517
   -0.001024825    0.000151392   -0.000997444
    0.000564979   -0.001145637   -0.000972532
    0.000303471   -0.000045207    0.000122961
    0.000033186    0.000120355    0.000094026
   -0.000110527    0.000005348    0.000170362
   -0.000885957   -0.000578418    0.000527862
   -0.000189972    0.000209170   -0.000149290
   -0.001533717    0.000312750    0.000821734
    0.000376653    0.000445355    0.000419209
