# Supplementary material for: Photochemistry of an Anti-Bredt Olefin through the Lens of Multistate Multireference Quantum Chemistry
Source: J Am Chem Soc. 2026 Apr 21;148(17):17736–44. doi: 10.1021/jacs.5c22985 (PMC13154192; doi:10.1021/jacs.5c22985)
Supplement: Supplementary file 2 [file ja5c22985_si_002.zip › Snapshots/geom016.xyz]

  3155
     1  CT    24.770000   27.219999   26.199999    81     2     4     8     9
     2  CT    25.959999   27.010000   27.150000    81     1     3    10    11
     3  CT    26.470001   25.580002   26.800001    82     2     6     7    12
     4  CM    24.890001   25.889999   25.369999    86     1     5     7
     5  CM    26.049999   25.910000   24.660000    86     4     6    17
     6  CT    27.279999   25.750000   25.550001    81     3     5    13    14
     7  CT    25.240000   24.820002   26.380001    81     3     4    15    16
     8  HC    24.779999   28.090000   25.610001    85     1
     9  HC    23.929998   27.150000   26.820000    85     1
    10  HC    25.660000   27.019999   28.210001    85     2
    11  HC    26.779999   27.720001   27.090000    85     2
    12  HC    27.030001   25.170000   27.650002    85     3
    13  HC    27.969999   26.540001   25.570000    85     6
    14  HC    27.910000   24.830000   25.340000    85     6
    15  HC    24.449999   24.580000   27.019999    85     7
    16  HC    25.529999   23.820000   25.990000    85     7
    17  HC    26.240002   26.250000   23.699999    89     5
    18  CT    23.850000   28.750000   22.920000   696    19    20    21    22
    19  CZ    23.070000   29.910000   22.500000   695    18    23
    20  HC    23.420000   28.010002   23.570002   700    18
    21  HC    24.779999   29.049999   23.410000   700    18
    22  HC    24.340000   28.220001   22.170000   700    18
    23  NZ    22.500000   30.840000   22.170000   694    19
    24  CT    24.549999   23.080002   23.210001   696    25    26    27    28
    25  CZ    26.000000   22.850000   23.469999   695    24    29
    26  HC    24.360001   23.780001   22.379999   700    24
    27  HC    24.110001   23.559999   24.110001   700    24
    28  HC    23.870001   22.230000   23.070000   700    24
    29  NZ    27.119999   22.660000   23.650000   694    25
    30  CT    26.719999   21.170002   27.080000   696    31    32    33    34
    31  CZ    25.510002   21.160000   26.280001   695    30    35
    32  HC    26.680000   20.500000   27.930000   700    30
    33  HC    26.989998   22.209999   27.340000   700    30
    34  HC    27.539999   21.040001   26.410000   700    30
    35  NZ    24.549999   21.150000   25.629999   694    31
    36  CT    22.590000   26.110001   29.760000   696    37    38    39    40
    37  CZ    21.320000   25.420000   29.709999   695    36    41
    38  HC    22.369999   27.190001   29.540001   700    36
    39  HC    23.340000   25.760000   29.119999   700    36
    40  HC    23.050001   26.040001   30.760000   700    36
    41  NZ    20.309999   24.879999   29.670000   694    37
    42  CT    29.080000   26.809999   21.900002   696    43    44    45    46
    43  CZ    28.050001   27.809999   21.760002   695    42    47
    44  HC    29.489998   26.849998   22.910000   700    42
    45  HC    29.879999   27.080000   21.240002   700    42
    46  HC    28.740002   25.830000   21.709999   700    42
    47  NZ    27.190001   28.549999   21.580000   694    43
    48  CT    30.660000   23.759998   23.520000   696    49    50    51    52
    49  CZ    31.310001   24.779999   22.740000   695    48    53
    50  HC    30.220001   24.000000   24.489998   700    48
    51  HC    31.459999   22.990000   23.660000   700    48
    52  HC    29.869999   23.260000   22.850000   700    48
    53  NZ    31.919998   25.590000   22.100000   694    49
    54  CT    21.280001   24.580000   25.420000   696    55    56    57    58
    55  CZ    21.510000   23.239998   24.799999   695    54    59
    56  HC    22.030001   24.750000   26.170002   700    54
    57  HC    20.360001   24.650000   25.980000   700    54
    58  HC    21.240002   25.340000   24.610001   700    54
    59  NZ    21.680000   22.160000   24.360001   694    55
    60  CT    27.379999   27.939999   31.189999   696    61    62    63    64
    61  CZ    28.430000   27.600000   30.240000   695    60    65
    62  HC    27.720001   28.800001   31.789999   700    60
    63  HC    27.190001   27.110001   31.870001   700    60
    64  HC    26.490000   28.099998   30.699999   700    60
    65  NZ    29.260002   27.379999   29.419998   694    61
    66  CT    23.380001   31.090000   26.930000   696    67    68    69    70
    67  CZ    22.670000   32.009998   26.020000   695    66    71
    68  HC    23.770000   31.670000   27.799999   700    66
    69  HC    24.270000   30.690001   26.440001   700    66
    70  HC    22.740000   30.320000   27.330000   700    66
    71  NZ    22.160000   32.820000   25.350000   694    67
    72  CT    31.989998   27.309999   25.690001   696    73    74    75    76
    73  CZ    31.040001   28.350000   25.280001   695    72    77
    74  HC    32.939999   27.809999   25.850000   700    72
    75  HC    32.230000   26.580000   24.860001   700    72
    76  HC    31.670000   26.779999   26.549999   700    72
    77  NZ    30.330000   29.150000   24.900000   694    73
    78  CT    30.280001   24.049999   29.900000   696    79    80    81    82
    79  CZ    30.439999   24.440001   28.450001   695    78    83
    80  HC    29.790001   23.110001   29.969999   700    78
    81  HC    29.770000   24.820002   30.369999   700    78
    82  HC    31.199999   23.880001   30.380001   700    78
    83  NZ    30.610001   24.700001   27.349998   694    79
    84  CT    23.199999   22.750000   30.580002   696    85    86    87    88
    85  CZ    24.370001   23.010002   29.700001   695    84    89
    86  HC    22.320002   22.530001   30.030001   700    84
    87  HC    23.020000   23.580000   31.240002   700    84
    88  HC    23.310001   22.049999   31.259998   700    84
    89  NZ    25.369999   23.210001   29.130001   694    85
    90  CT    20.430000   28.889999   24.240000   696    91    92    93    94
    91  CZ    20.290001   27.900000   23.129999   695    90    95
    92  HC    19.580000   29.540001   24.320000   700    90
    93  HC    21.300001   29.530001   24.010000   700    90
    94  HC    20.680000   28.340000   25.160000   700    90
    95  NZ    20.240000   27.119999   22.299999   694    91
    96  CT    27.679998   31.400002   24.100000   696    97    98    99   100
    97  CZ    27.100000   30.889999   25.350000   695    96   101
    98  HC    28.500000   31.949999   24.500000   700    96
    99  HC    27.040001   31.930000   23.400000   700    96
   100  HC    28.199999   30.580002   23.559999   700    96
   101  NZ    26.580000   30.510002   26.300001   694    97
   102  CT    30.009998   31.049999   28.029999   696   103   104   105   106
   103  CZ    29.840000   32.260002   27.219999   695   102   107
   104  HC    31.099998   30.810001   27.830000   700   102
   105  HC    29.250000   30.280001   27.850000   700   102
   106  HC    30.039999   31.329998   29.059999   700   102
   107  NZ    29.730000   33.270000   26.590000   694   103
   108  CT    27.530001   21.219999   31.059999   696   109   110   111   112
   109  CZ    28.190001   20.400000   30.050001   695   108   113
   110  HC    27.740000   20.769999   31.980000   700   108
   111  HC    26.480000   21.270000   30.850000   700   108
   112  HC    27.889999   22.240000   31.110001   700   108
   113  NZ    28.770000   19.750000   29.260002   694   109
   114  CT    21.980000   19.630001   27.000000   696   115   116   117   118
   115  CZ    20.910000   19.160000   27.889999   695   114   119
   116  HC    21.420000   20.200001   26.270000   700   114
   117  HC    22.469999   18.789999   26.520000   700   114
   118  HC    22.700001   20.350000   27.530001   700   114
   119  NZ    20.070000   18.799999   28.590000   694   115
   120  CT    25.599998   22.349998   19.799999   696   121   122   123   124
   121  CZ    25.309999   21.170002   20.610001   695   120   125
   122  HC    24.690001   22.750000   19.230000   700   120
   123  HC    26.359999   22.100000   19.030001   700   120
   124  HC    26.099998   23.070000   20.450001   700   120
   125  NZ    25.060001   20.240000   21.250000   694   121
   126  CT    24.100000   31.170002   31.889999   696   127   128   129   130
   127  CZ    24.300001   30.290001   30.739998   695   126   131
   128  HC    24.770000   32.000000   31.750000   700   126
   129  HC    24.320000   30.650002   32.830002   700   126
   130  HC    23.020000   31.429998   31.930000   700   126
   131  NZ    24.480000   29.650000   29.799999   694   127
   132  CT    27.700001   19.049999   23.480000   696   133   134   135   136
   133  CZ    28.599998   18.160000   22.730000   695   132   137
   134  HC    27.360001   18.480000   24.400002   700   132
   135  HC    26.730001   19.059999   22.959999   700   132
   136  HC    28.250000   19.939999   23.840000   700   132
   137  NZ    29.379999   17.490000   22.119999   694   133
   138  CT    21.000000   28.870001   31.570000   696   139   140   141   142
   139  CZ    20.720001   29.340000   32.939999   695   138   143
   140  HC    20.980000   27.790001   31.510000   700   138
   141  HC    22.030001   29.170000   31.370001   700   138
   142  HC    20.400000   29.230001   30.750000   700   138
   143  NZ    20.620001   29.730000   34.030003   694   139
   144  CT    18.099998   26.719999   27.980001   696   145   146   147   148
   145  CZ    19.209999   27.670000   28.169998   695   144   149
   146  HC    18.010000   26.630001   26.860001   700   144
   147  HC    17.209999   27.119999   28.420000   700   144
   148  HC    18.459999   25.799999   28.360001   700   144
   149  NZ    20.050001   28.430000   28.340000   694   145
   150  CT    29.040001   25.520000   18.389999   696   151   152   153   154
   151  CZ    28.880001   24.370001   19.379999   695   150   155
   152  HC    28.800001   25.160000   17.389999   700   150
   153  HC    30.130001   25.799999   18.600000   700   150
   154  HC    28.350000   26.350000   18.549999   700   150
   155  NZ    28.800001   23.459999   20.179998   694   151
   156  CT    26.590000   33.770000   28.059999   696   157   158   159   160
   157  CZ    26.789999   33.070000   29.279999   695   156   161
   158  HC    26.480000   33.000000   27.309999   700   156
   159  HC    27.620001   34.189999   27.809999   700   156
   160  HC    25.760000   34.549999   28.110001   700   156
   161  NZ    26.980000   32.550003   30.270000   694   157
   162  CT    25.020000   31.840000   20.550001   696   163   164   165   166
   163  CZ    24.750000   31.270000   19.230000   695   162   167
   164  HC    25.950001   32.459999   20.490000   700   162
   165  HC    25.250000   31.010000   21.259998   700   162
   166  HC    24.090000   32.290001   20.920000   700   162
   167  NZ    24.489998   30.799999   18.170000   694   163
   168  CT    31.830002   28.010002   31.450001   696   169   170   171   172
   169  CZ    31.949999   26.730001   32.169998   695   168   173
   170  HC    30.790001   28.250000   31.329998   700   168
   171  HC    32.070000   28.020000   30.380001   700   168
   172  HC    32.320000   28.870001   31.860001   700   168
   173  NZ    32.070000   25.730000   32.730000   694   169
   174  CT    29.139999   25.570000   33.980000   696   175   176   177   178
   175  CZ    29.230001   27.000000   33.820000   695   174   179
   176  HC    29.969999   25.000000   34.220001   700   174
   177  HC    28.699999   25.130001   33.049999   700   174
   178  HC    28.389999   25.360001   34.690002   700   174
   179  NZ    29.240000   28.129999   33.639999   694   175
   180  CT    32.239998   31.630001   24.790001   696   181   182   183   184
   181  CZ    33.380001   32.420002   25.400000   695   180   185
   182  HC    31.619999   32.180000   24.080000   700   180
   183  HC    31.520000   31.310001   25.529999   700   180
   184  HC    32.650002   30.780001   24.260002   700   180
   185  NZ    34.240002   33.029999   25.869999   694   181
   186  CT    22.950001   17.900000   24.020000   696   187   188   189   190
   187  CZ    21.809999   17.120001   24.639999   695   186   191
   188  HC    23.629999   18.209999   24.799999   700   186
   189  HC    22.609999   18.740000   23.459999   700   186
   190  HC    23.619999   17.250000   23.389999   700   186
   191  NZ    21.020000   16.500000   25.150002   694   187
   192  CT    21.490000   28.759998   19.320000   696   193   194   195   196
   193  CZ    22.410000   27.720001   18.890001   695   192   197
   194  HC    21.970001   29.549999   19.859999   700   192
   195  HC    20.610001   28.380001   19.869999   700   192
   196  HC    20.980000   29.170000   18.420000   700   192
   197  NZ    23.080002   26.830002   18.549999   694   193
   198  CT    25.130001   23.000000   34.049999   696   199   200   201   202
   199  CZ    25.570000   23.920000   32.990002   695   198   203
   200  HC    24.580000   22.139999   33.529999   700   198
   201  HC    24.330002   23.440001   34.760002   700   198
   202  HC    25.940001   22.630001   34.610001   700   198
   203  NZ    25.950001   24.630001   32.180000   694   199
   204  CT    19.540001   23.250000   21.520000   696   205   206   207   208
   205  CZ    20.840000   23.210001   20.869999   695   204   209
   206  HC    18.650000   23.050001   20.900000   700   204
   207  HC    19.450001   24.170000   21.980000   700   204
   208  HC    19.550001   22.509998   22.309999   700   204
   209  NZ    21.820000   23.120001   20.299999   694   205
   210  CT    26.090000   27.760000   16.740000   696   211   212   213   214
   211  CZ    25.959999   28.080002   15.320000   695   210   215
   212  HC    25.200001   27.869999   17.320000   700   210
   213  HC    26.960001   28.290001   17.100000   700   210
   214  HC    26.350000   26.660000   16.809999   700   210
   215  NZ    25.830000   28.290001   14.190001   694   211
   216  CT    19.980000   33.090000   27.990000   696   217   218   219   220
   217  CZ    20.720001   32.349998   28.950001   695   216   221
   218  HC    19.550001   32.410000   27.279999   700   216
   219  HC    20.750000   33.740002   27.500000   700   216
   220  HC    19.090000   33.629997   28.410000   700   216
   221  NZ    21.400002   31.770000   29.740000   694   217
   222  CT    23.360001   18.029999   29.980000   696   223   224   225   226
   223  CZ    23.970001   18.619999   31.150000   695   222   227
   224  HC    23.139999   18.880001   29.300001   700   222
   225  HC    22.400000   17.570000   30.290001   700   222
   226  HC    23.980000   17.289999   29.470001   700   222
   227  NZ    24.389999   19.139999   32.099998   694   223
   228  CT    19.910000   22.530001   32.550003   696   229   230   231   232
   229  CZ    20.930000   21.949999   33.419998   695   228   233
   230  HC    18.910000   22.660000   33.020000   700   228
   231  HC    19.709999   21.830002   31.680000   700   228
   232  HC    20.109999   23.480000   32.079998   700   228
   233  NZ    21.719999   21.500000   34.150002   694   229
   234  CT    18.160000   20.620001   25.710001   696   235   236   237   238
   235  CZ    17.460001   21.639999   26.400002   695   234   239
   236  HC    17.610001   19.700001   25.950001   700   234
   237  HC    19.170000   20.650002   26.049999   700   234
   238  HC    18.040001   20.880001   24.630001   700   234
   239  NZ    16.849998   22.469999   26.919998   694   235
   240  CT    33.320000   28.020000   20.450001   696   241   242   243   244
   241  CZ    32.090000   28.430000   19.820000   695   240   245
   242  HC    33.750000   27.130001   20.009998   700   240
   243  HC    32.900002   27.740000   21.450001   700   240
   244  HC    33.959999   28.889999   20.469999   700   240
   245  NZ    31.140001   28.680000   19.170000   694   241
   246  CT    23.269999   26.849998   35.400002   696   247   248   249   250
   247  CZ    23.780001   27.360001   36.689999   695   246   251
   248  HC    23.660000   25.860001   35.130001   700   246
   249  HC    23.640001   27.500000   34.660000   700   246
   250  HC    22.219999   26.730001   35.330002   700   246
   251  NZ    24.230001   27.760000   37.639999   694   247
   252  CT    35.500000   25.529999   26.000000   696   253   254   255   256
   253  CZ    34.649998   24.750000   25.090000   695   252   257
   254  HC    36.549999   25.559999   25.769999   700   252
   255  HC    35.580002   25.160000   27.010000   700   252
   256  HC    35.029999   26.500000   26.029999   700   252
   257  NZ    33.980000   24.110001   24.360001   694   253
   258  CT    28.599998   19.939999   19.270000   696   259   260   261   262
   259  CZ    28.740002   18.700001   18.480000   695   258   263
   260  HC    29.519999   20.260000   19.690001   700   258
   261  HC    27.809999   19.760000   20.000000   700   258
   262  HC    28.290001   20.760000   18.680000   700   258
   263  NZ    28.829998   17.700001   17.850000   694   259
   264  CT    30.559999   32.049999   20.079998   696   265   266   267   268
   265  CZ    30.050001   32.959999   21.150000   695   264   269
   266  HC    31.500000   32.560001   19.850000   700   264
   267  HC    29.790001   32.130001   19.320000   700   264
   268  HC    30.720001   31.059999   20.500000   700   264
   269  NZ    29.639999   33.720001   21.970001   694   265
   270  CT    33.900002   21.860001   30.420000   696   271   272   273   274
   271  CZ    32.449997   21.670000   30.920000   695   270   275
   272  HC    34.049999   22.019999   29.330002   700   270
   273  HC    34.410000   20.930000   30.750000   700   270
   274  HC    34.349998   22.650002   30.980000   700   270
   275  NZ    31.450001   21.540001   31.400002   694   271
   276  CT    16.910000   24.139999   30.039999   696   277   278   279   280
   277  CZ    16.840000   22.820000   30.710001   695   276   281
   278  HC    17.610001   24.750000   30.660000   700   276
   279  HC    16.010000   24.630001   29.930000   700   276
   280  HC    17.439999   23.840000   29.119999   700   276
   281  NZ    16.790001   21.800001   31.270000   694   277
   282  CT    32.700001   23.469999   18.900000   696   283   284   285   286
   283  CZ    32.880001   24.590000   18.059999   695   282   287
   284  HC    33.580002   22.869999   19.150000   700   282
   285  HC    31.900002   22.869999   18.410000   700   282
   286  HC    32.230000   23.859999   19.719999   700   282
   287  NZ    33.049999   25.510002   17.389999   694   283
   288  CT    34.799999   22.100000   21.889999   696   289   290   291   292
   289  CZ    35.020000   20.910000   21.140001   695   288   293
   290  HC    35.500000   22.860001   21.480000   700   288
   291  HC    35.180000   21.879999   22.900000   700   288
   292  HC    33.779999   22.349998   21.970001   700   288
   293  NZ    35.220001   19.960001   20.510002   694   289
   294  CT    30.760000   30.790001   33.610001   696   295   296   297   298
   295  CZ    31.110001   31.180000   32.270000   695   294   299
   296  HC    31.199999   31.420000   34.330002   700   294
   297  HC    31.199999   29.830000   33.800003   700   294
   298  HC    29.700001   30.639999   33.599998   700   294
   299  NZ    31.400002   31.429998   31.189999   694   295
   300  CT    26.480000   15.650001   26.380001   696   301   302   303   304
   301  CZ    25.990000   16.970001   26.849998   695   300   305
   302  HC    26.010000   14.880000   26.989998   700   300
   303  HC    27.500000   15.390000   26.420000   700   300
   304  HC    26.160000   15.500000   25.410000   700   300
   305  NZ    25.599998   18.010000   27.190001   694   301
   306  CT    32.260002   18.559999   21.940001   696   307   308   309   310
   307  CZ    31.779999   19.939999   21.719999   695   306   311
   308  HC    31.700001   17.850000   21.410000   700   306
   309  HC    32.070000   18.459999   22.959999   700   306
   310  HC    33.389999   18.520000   21.860001   700   306
   311  NZ    31.389999   21.040001   21.500000   694   307
   312  CT    20.179998   25.420000   17.980000   696   313   314   315   316
   313  CZ    18.869999   25.969999   18.260000   695   312   317
   314  HC    20.580002   25.969999   17.090000   700   312
   315  HC    20.020000   24.379999   17.869999   700   312
   316  HC    20.810001   25.610001   18.780001   700   312
   317  NZ    17.809999   26.370001   18.500000   694   313
   318  CT    28.039999   16.670000   29.639999   696   319   320   321   322
   319  CZ    29.070000   15.920000   28.859999   695   318   323
   320  HC    28.410000   16.930000   30.610001   700   318
   321  HC    27.170000   16.049999   29.930000   700   318
   322  HC    27.600000   17.420000   29.000000   700   318
   323  NZ    29.770000   15.250000   28.220001   694   319
   324  CT    26.970001   35.880001   23.290001   696   325   326   327   328
   325  CZ    26.380001   35.110001   24.419998   695   324   329
   326  HC    27.190001   36.910000   23.559999   700   324
   327  HC    26.389999   35.829998   22.320002   700   324
   328  HC    27.880001   35.299999   23.120001   700   324
   329  NZ    25.920000   34.500000   25.260000   694   325
   330  CT    30.699999   34.849998   29.570000   696   331   332   333   334
   331  CZ    31.160000   35.160000   30.869999   695   330   335
   332  HC    30.959999   35.619999   28.870001   700   330
   333  HC    29.610001   34.770000   29.600000   700   330
   334  HC    31.110001   34.000000   29.150000   700   330
   335  NZ    31.530001   35.490002   31.930000   694   331
   336  CT    19.270000   26.329998   33.910000   696   337   338   339   340
   337  CZ    20.500000   25.959999   33.340000   695   336   341
   338  HC    18.510000   26.580000   33.139999   700   336
   339  HC    19.470001   27.160000   34.619999   700   336
   340  HC    18.940001   25.539999   34.549999   700   336
   341  NZ    21.450001   25.620001   32.869999   694   337
   342  CT    22.110001   19.370001   19.379999   696   343   344   345   346
   343  CZ    22.180000   18.420000   18.300001   695   342   347
   344  HC    21.380001   19.090000   20.150002   700   342
   345  HC    21.800001   20.380001   19.070000   700   342
   346  HC    23.139999   19.410000   19.889999   700   342
   347  NZ    22.160000   17.630001   17.420000   694   343
   348  CT    23.500000   35.150002   30.520000   696   349   350   351   352
   349  CZ    24.700001   35.369999   31.320000   695   348   353
   350  HC    22.539999   35.400002   30.990000   700   348
   351  HC    23.350000   34.100002   30.240000   700   348
   352  HC    23.549999   35.639999   29.549999   700   348
   353  NZ    25.580002   35.520000   32.060001   694   349
   354  CT    19.360001   34.730000   24.010000   696   355   356   357   358
   355  CZ    19.209999   34.579998   22.500000   695   354   359
   356  HC    18.559999   35.230000   24.470001   700   354
   357  HC    20.320000   35.220001   24.150000   700   354
   358  HC    19.440001   33.750000   24.549999   700   354
   359  NZ    19.070000   34.570000   21.310001   694   355
   360  CT    25.820000   17.100000   20.380001   696   361   362   363   364
   361  CZ    25.950001   16.639999   21.770000   695   360   365
   362  HC    24.809999   17.110001   20.150002   700   360
   363  HC    26.189999   16.369999   19.700001   700   360
   364  HC    26.180000   18.090000   20.200001   700   360
   365  NZ    25.980000   16.289999   22.869999   694   361
   366  CT    31.150000   22.019999   34.750000   696   367   368   369   370
   367  CZ    29.690001   22.190001   34.610001   695   366   371
   368  HC    31.380001   21.219999   35.450001   700   366
   369  HC    31.470001   22.939999   35.230000   700   366
   370  HC    31.689999   21.830002   33.880001   700   366
   371  NZ    28.549999   22.279999   34.470001   694   367
   372  CT    27.690001   33.599998   33.720001   696   373   374   375   376
   373  CZ    28.129999   33.189999   35.099998   695   372   377
   374  HC    27.190001   32.900002   33.150002   700   372
   375  HC    28.580000   33.930000   33.230000   700   372
   376  HC    27.080000   34.450001   33.740002   700   372
   377  NZ    28.420000   32.790001   36.160000   694   373
   378  CT    31.689999   16.830000   25.439999   696   379   380   381   382
   379  CZ    31.960001   17.780001   26.500000   695   378   383
   380  HC    31.549999   15.920000   26.020000   700   378
   381  HC    32.540001   16.870001   24.779999   700   378
   382  HC    30.730000   17.000000   24.969999   700   378
   383  NZ    32.169998   18.539999   27.349998   694   379
   384  CT    35.320000   28.380001   30.179998   696   385   386   387   388
   385  CZ    34.900002   27.090000   29.580000   695   384   389
   386  HC    36.090000   28.210001   30.990000   700   384
   387  HC    34.500000   28.750000   30.760000   700   384
   388  HC    35.599998   29.160000   29.419998   700   384
   389  NZ    34.560001   26.090000   29.150000   694   385
   390  CT    16.849998   27.369999   21.410000   696   391   392   393   394
   391  CZ    16.840000   27.620001   22.869999   695   390   395
   392  HC    15.840000   27.130001   21.020000   700   390
   393  HC    17.549999   26.610001   21.119999   700   390
   394  HC    17.170000   28.290001   21.000000   700   390
   395  NZ    16.799999   27.750000   24.030001   694   391
   396  CT    27.230000   19.100000   34.220001   696   397   398   399   400
   397  CZ    27.080000   18.410000   35.459999   695   396   401
   398  HC    27.910000   19.859999   34.340000   700   396
   399  HC    26.230000   19.559999   34.040001   700   396
   400  HC    27.579998   18.330000   33.500000   700   396
   401  NZ    26.970001   17.889999   36.480000   694   397
   402  CT    27.170000   29.470001   36.700001   696   403   404   405   406
   403  CZ    26.680000   30.139999   35.500000   695   402   407
   404  HC    27.850000   30.220001   37.079998   700   402
   405  HC    27.590000   28.520000   36.530003   700   402
   406  HC    26.429998   29.500000   37.459999   700   402
   407  NZ    26.310001   30.730000   34.560001   694   403
   408  CT    22.930000   36.830002   24.730000   696   409   410   411   412
   409  CZ    23.360001   38.209999   24.619999   695   408   413
   410  HC    22.130001   36.750000   23.950001   700   408
   411  HC    22.439999   36.680000   25.669998   700   408
   412  HC    23.750000   36.090000   24.639999   700   408
   413  NZ    23.640001   39.340000   24.540001   694   409
   414  CT    23.320000   25.790001   15.190001   696   415   416   417   418
   415  CZ    24.470001   24.969999   15.570001   695   414   419
   416  HC    23.220001   25.500000   14.160000   700   414
   417  HC    23.570002   26.840000   15.349999   700   414
   418  HC    22.520000   25.430000   15.770000   700   414
   419  NZ    25.400000   24.330002   15.809999   694   415
   420  CT    17.820000   31.370001   20.920000   696   421   422   423   424
   421  CZ    17.590000   30.730000   19.639999   695   420   425
   422  HC    18.820000   31.870001   21.070002   700   420
   423  HC    17.730000   30.620001   21.779999   700   420
   424  HC    17.059999   32.119999   21.180000   700   420
   425  NZ    17.490000   30.209999   18.600000   694   421
   426  CT    31.709999   17.740000   30.599998   696   427   428   429   430
   427  CZ    31.029999   17.410000   31.889999   695   426   431
   428  HC    31.440001   16.860001   29.949999   700   426
   429  HC    32.739998   17.910000   30.780001   700   426
   430  HC    31.049999   18.590000   30.190001   700   426
   431  NZ    30.510002   17.170000   32.900002   694   427
   432  CT    17.460001   32.660000   30.599998   696   433   434   435   436
   433  CZ    16.340000   32.720001   31.510000   695   432   437
   434  HC    17.190001   32.340000   29.639999   700   432
   435  HC    18.180000   31.879999   30.880001   700   432
   436  HC    17.920000   33.610001   30.520000   700   432
   437  NZ    15.360001   32.720001   32.110001   694   433
   438  CT    30.240000   36.099998   24.820002   696   439   440   441   442
   439  CZ    30.480001   37.490002   24.660000   695   438   443
   440  HC    30.930000   35.820000   25.650002   700   438
   441  HC    30.559999   35.639999   23.850000   700   438
   442  HC    29.150000   35.959999   25.039999   700   438
   443  NZ    30.629999   38.599998   24.510000   694   439
   444  CT    27.660000   22.010000   15.440001   696   445   446   447   448
   445  CZ    29.080000   21.800001   15.840000   695   444   449
   446  HC    27.639999   22.560001   14.490000   700   444
   447  HC    27.080000   22.550001   16.230000   700   444
   448  HC    27.230000   21.040001   15.270000   700   444
   449  NZ    30.190001   21.639999   16.080000   694   445
   450  CT    15.770000   31.830002   26.320000   696   451   452   453   454
   451  CZ    16.709999   31.730001   25.220001   695   450   455
   452  HC    15.210000   32.730000   26.280001   700   450
   453  HC    16.250000   31.809999   27.250000   700   450
   454  HC    15.089999   31.049999   26.170002   700   450
   455  NZ    17.420000   31.580000   24.330002   694   451
   456  CT    36.959999   28.880001   23.529999   696   457   458   459   460
   457  CZ    35.520000   28.469999   23.699999   695   456   461
   458  HC    37.000000   29.910000   23.699999   700   456
   459  HC    37.320000   28.730000   22.509998   700   456
   460  HC    37.579998   28.350000   24.240000   700   456
   461  NZ    34.400002   28.180000   23.789999   694   457
   462  CT    22.869999   29.960001   15.580000   696   463   464   465   466
   463  CZ    21.849998   29.119999   15.100000   695   462   467
   464  HC    22.530001   30.959999   15.880001   700   462
   465  HC    23.510000   29.969999   14.620000   700   462
   466  HC    23.480000   29.379999   16.280001   700   462
   467  NZ    21.049999   28.469999   14.709999   694   463
   468  CT    23.000000   21.930000   15.700001   696   469   470   471   472
   469  CZ    24.139999   21.329998   16.510000   695   468   473
   470  HC    22.279999   22.460001   16.310001   700   468
   471  HC    22.509998   21.070002   15.200000   700   468
   472  HC    23.430000   22.550001   14.930000   700   468
   473  NZ    24.980000   20.840000   17.130001   694   469
   474  CT    22.349998   35.270000   19.610001   696   475   476   477   478
   475  CZ    23.750000   35.000000   19.850000   695   474   479
   476  HC    22.060001   36.209999   20.130001   700   474
   477  HC    21.830002   34.369999   19.939999   700   474
   478  HC    22.230000   35.340000   18.549999   700   474
   479  NZ    24.890001   34.799999   20.050001   694   475
   480  CT    35.669998   25.039999   32.669998   696   481   482   483   484
   481  CZ    36.520000   24.139999   31.830002   695   480   485
   482  HC    35.630001   25.959999   32.090000   700   480
   483  HC    36.180000   25.240000   33.580002   700   480
   484  HC    34.739998   24.540001   32.820000   700   480
   485  NZ    37.149998   23.410000   31.180000   694   481
   486  CT    15.860000   28.900002   32.570000   696   487   488   489   490
   487  CZ    16.750000   28.169998   31.700001   695   486   491
   488  HC    15.080000   29.270000   31.930000   700   486
   489  HC    16.360001   29.730000   33.090000   700   486
   490  HC    15.500000   28.250000   33.430000   700   486
   491  NZ    17.439999   27.560001   31.000000   694   487
   492  CT    31.450001   28.010002   15.170000   696   493   494   495   496
   493  CZ    32.470001   27.590000   14.140000   695   492   497
   494  HC    31.010000   28.959999   14.670000   700   492
   495  HC    31.870001   28.190001   16.119999   700   492
   496  HC    30.720001   27.260000   15.160000   700   492
   497  NZ    33.220001   27.219999   13.400001   694   493
   498  CT    23.699999   33.430000   35.989998   696   499   500   501   502
   499  CZ    23.670002   32.860001   37.379997   695   498   503
   500  HC    24.049999   32.630001   35.420002   700   498
   501  HC    24.460001   34.090000   36.080002   700   498
   502  HC    22.750000   33.770000   35.470001   700   498
   503  NZ    23.660000   32.420002   38.450001   694   499
   504  CT    36.680000   31.600000   27.869999   696   505   506   507   508
   505  CZ    37.950001   32.320000   27.609999   695   504   509
   506  HC    36.119999   32.190002   28.619999   700   504
   507  HC    36.790001   30.690001   28.400000   700   504
   508  HC    36.090000   31.540001   26.989998   700   504
   509  NZ    38.940002   32.920002   27.430000   694   505
   510  CT    26.389999   38.430000   26.059999   696   511   512   513   514
   511  CZ    25.360001   37.900002   26.910000   695   510   515
   512  HC    26.740000   39.320000   26.500000   700   510
   513  HC    26.070002   38.750000   25.039999   700   510
   514  HC    27.219999   37.780003   25.880001   700   510
   515  NZ    24.440001   37.480000   27.509998   694   511
   516  CT    25.810001   34.180000   16.770000   696   517   518   519   520
   517  CZ    26.230000   35.580002   16.720001   695   516   521
   518  HC    24.920002   34.150002   16.180000   700   516
   519  HC    25.529999   33.860001   17.799999   700   516
   520  HC    26.610001   33.549999   16.299999   700   516
   521  NZ    26.630001   36.689999   16.730000   694   517
   522  CT    19.809999   22.799999   36.329998   696   523   524   525   526
   523  CZ    18.500000   22.750000   35.660000   695   522   527
   524  HC    20.639999   23.230000   35.700001   700   522
   525  HC    20.230000   21.809999   36.700001   700   522
   526  HC    19.809999   23.330000   37.279999   700   522
   527  NZ    17.480000   22.720001   35.169998   694   523
   528  CT    23.080002   18.990000   35.950001   696   529   530   531   532
   529  CZ    22.270000   17.750000   35.969997   695   528   533
   530  HC    22.369999   19.770000   36.010002   700   528
   531  HC    23.570002   18.990000   34.949997   700   528
   532  HC    23.699999   19.020000   36.820000   700   528
   533  NZ    21.600000   16.809999   36.020000   694   529
   534  CT    14.330000   22.539999   24.270000   696   535   536   537   538
   535  CZ    15.150000   23.129999   23.210001   695   534   539
   536  HC    13.710001   21.709999   23.889999   700   534
   537  HC    13.570000   23.280001   24.510000   700   534
   538  HC    14.950000   22.279999   25.179998   700   534
   539  NZ    15.780000   23.629999   22.360001   694   535
   540  CT    27.180000   21.660000   37.830002   696   541   542   543   544
   541  CZ    25.969999   22.469999   37.579998   695   540   545
   542  HC    27.830000   22.080000   38.559998   700   540
   543  HC    27.560001   21.400002   36.860001   700   540
   544  HC    26.900002   20.680000   38.169998   700   540
   545  NZ    25.009998   23.120001   37.420002   694   541
   546  CT    28.260000   37.869999   30.459999   696   547   548   549   550
   547  CZ    28.670002   37.590000   29.070000   695   546   551
   548  HC    27.969999   36.930000   30.889999   700   546
   549  HC    27.320002   38.430000   30.610001   700   546
   550  HC    29.000000   38.399998   31.090000   700   546
   551  NZ    29.000000   37.320000   28.020000   694   547
   552  CT    28.090000   36.370003   19.410000   696   553   554   555   556
   553  CZ    28.810001   35.280003   18.719999   695   552   557
   554  HC    28.190001   37.309998   18.890001   700   552
   555  HC    28.310001   36.419998   20.480001   700   552
   556  HC    26.980000   36.389999   19.410000   700   552
   557  NZ    29.410000   34.400002   18.170000   694   553
   558  CT    37.630001   20.230000   27.080000   696   559   560   561   562
   559  CZ    38.080002   21.639999   26.800001   695   558   563
   560  HC    36.730000   19.930000   26.549999   700   558
   561  HC    37.389999   20.170000   28.110001   700   558
   562  HC    38.520000   19.580000   26.949999   700   558
   563  NZ    38.489998   22.690001   26.559999   694   559
   564  CT    17.330000   16.680000   29.500000   696   565   566   567   568
   565  CZ    16.400000   17.120001   28.480000   695   564   569
   566  HC    18.139999   16.150000   28.970001   700   564
   567  HC    16.879999   16.139999   30.290001   700   564
   568  HC    17.700001   17.590000   29.830000   700   564
   569  NZ    15.650001   17.480000   27.700001   694   565
   570  CT    34.299999   27.330000   35.650002   696   571   572   573   574
   571  CZ    34.410000   28.160000   34.450001   695   570   575
   572  HC    34.660000   26.289999   35.410000   700   570
   573  HC    33.279999   27.340000   36.059998   700   570
   574  HC    34.920002   27.700001   36.470001   700   570
   575  NZ    34.489998   28.829998   33.489998   694   571
   576  CT    32.980000   34.669998   20.030001   696   577   578   579   580
   577  CZ    34.130001   34.299999   20.900000   695   576   581
   578  HC    33.090000   35.680000   19.680000   700   576
   579  HC    32.099998   34.590000   20.559999   700   576
   580  HC    32.970001   33.980000   19.139999   700   576
   581  NZ    35.020000   34.010002   21.619999   694   577
   582  CT    13.300000   26.900002   23.629999   696   583   584   585   586
   583  CZ    13.080000   28.190001   23.020000   695   582   587
   584  HC    13.309999   26.129999   22.860001   700   582
   585  HC    12.600000   26.549999   24.400002   700   582
   586  HC    14.290000   27.040001   24.130001   700   582
   587  NZ    12.880000   29.219999   22.550001   694   583
   588  CT    34.070000   19.559999   17.630001   696   589   590   591   592
   589  CZ    33.820000   18.290001   18.279999   695   588   593
   590  HC    33.469997   19.620001   16.720001   700   588
   591  HC    35.130001   19.670000   17.389999   700   588
   592  HC    33.770000   20.380001   18.270000   700   588
   593  NZ    33.629997   17.299999   18.880001   694   589
   594  CT    33.549999   18.880001   34.230000   696   595   596   597   598
   595  CZ    34.180000   20.070000   33.689999   695   594   599
   596  HC    33.650002   18.600000   35.270000   700   594
   597  HC    34.020000   17.990000   33.730000   700   594
   598  HC    32.529999   18.880001   34.010002   700   594
   599  NZ    34.709999   21.010000   33.189999   694   595
   600  CT    19.830000   15.250000   21.559999   696   601   602   603   604
   601  CZ    21.310001   15.500000   21.410000   695   600   605
   602  HC    19.170000   15.850000   20.889999   700   600
   603  HC    19.470001   15.440001   22.539999   700   600
   604  HC    19.520000   14.250000   21.350000   700   600
   605  NZ    22.430000   15.660000   21.250000   694   601
   606  CT    27.449999   12.960000   23.680000   696   607   608   609   610
   607  CZ    27.100000   12.340000   24.969999   695   606   611
   608  HC    28.199999   12.360000   23.150002   700   606
   609  HC    27.930000   13.839999   23.859999   700   606
   610  HC    26.630001   13.170000   23.150002   700   606
   611  NZ    26.860001   11.809999   25.980000   694   607
   612  CT    13.570000   21.889999   28.239998   696   613   614   615   616
   613  CZ    13.410000   23.059999   27.520000   695   612   617
   614  HC    13.030000   22.090000   29.200001   700   612
   615  HC    14.660000   21.770000   28.410000   700   612
   616  HC    13.190001   21.029999   27.700001   700   612
   617  NZ    13.320000   24.059999   26.980000   694   613
   618  CT    18.170000   18.650000   34.520000   696   619   620   621   622
   619  CZ    16.730000   18.450001   34.579998   695   618   623
   620  HC    18.689999   18.320000   35.400002   700   618
   621  HC    18.279999   19.680000   34.419998   700   618
   622  HC    18.600000   18.209999   33.619999   700   618
   623  NZ    15.599999   18.309999   34.610001   694   619
   624  CT    18.049999   32.009998   35.350002   696   625   626   627   628
   625  CZ    18.700001   32.790001   34.250000   695   624   629
   626  HC    16.959999   31.960001   35.220001   700   624
   627  HC    18.099998   32.630001   36.220001   700   624
   628  HC    18.530001   30.990000   35.450001   700   624
   629  NZ    19.209999   33.299999   33.369999   694   625
   630  CT    34.320000   15.840000   28.719999   696   631   632   633   634
   631  CZ    35.209999   16.990000   28.980000   695   630   635
   632  HC    34.900002   14.980000   28.900002   700   630
   633  HC    34.130001   15.790000   27.600000   700   630
   634  HC    33.380001   15.710000   29.260002   700   630
   635  NZ    35.840000   17.959999   29.219999   694   631
   636  CT    33.900002   34.020000   33.660000   696   637   638   639   640
   637  CZ    35.029999   34.380001   34.540001   695   636   641
   638  HC    33.740002   34.590000   32.690002   700   636
   639  HC    32.939999   34.180000   34.119999   700   636
   640  HC    33.930000   32.939999   33.559998   700   636
   641  NZ    35.899998   34.630001   35.220001   694   637
   642  CT    31.849998   23.039999   14.099999   696   643   644   645   646
   643  CZ    32.579998   22.930000   12.820000   695   642   647
   644  HC    32.340000   23.789999   14.770000   700   642
   645  HC    32.020000   22.130001   14.670000   700   642
   646  HC    30.810001   23.250000   13.940001   700   642
   647  NZ    33.130001   22.820000   11.820001   694   643
   648  CT    16.049999   19.110001   21.010000   696   649   650   651   652
   649  CZ    17.200001   19.830000   20.459999   695   648   653
   650  HC    16.460001   18.400000   21.760002   700   648
   651  HC    15.620001   18.410000   20.209999   700   648
   652  HC    15.390000   19.719999   21.540001   700   648
   653  NZ    18.120001   20.400000   20.060001   694   649
   654  CT    12.180000   28.129999   26.919998   696   655   656   657   658
   655  CZ    11.100000   28.480000   25.969999   695   654   659
   656  HC    11.879999   28.389999   27.980001   700   654
   657  HC    13.170000   28.670002   26.730001   700   654
   658  HC    12.050000   27.049999   26.970001   700   654
   659  NZ    10.250000   28.770000   25.230000   694   655
   660  CT    14.680000   33.469997   22.720001   696   661   662   663   664
   661  CZ    14.390000   34.030003   24.059999   695   660   665
   662  HC    14.880000   32.379997   22.830000   700   660
   663  HC    15.559999   33.959999   22.390001   700   660
   664  HC    13.839999   33.540001   22.090000   700   660
   665  NZ    14.070000   34.560001   25.000000   694   661
   666  CT    17.530001   22.980001   16.390001   696   667   668   669   670
   667  CZ    16.170000   23.440001   16.450001   695   666   671
   668  HC    17.830000   22.869999   15.290001   700   666
   669  HC    17.530001   22.000000   16.889999   700   666
   670  HC    18.190001   23.529999   16.959999   700   666
   671  NZ    15.080000   23.810001   16.490000   694   667
   672  CT    35.330002   28.570002   16.469999   696   673   674   675   676
   673  CZ    36.500000   29.460001   16.360001   695   672   677
   674  HC    34.400002   29.090000   16.799999   700   672
   675  HC    35.500000   27.730000   17.120001   700   672
   676  HC    35.169998   28.080002   15.559999   700   672
   677  NZ    37.459999   30.070000   16.250000   694   673
   678  CT    21.300001   38.709999   29.719999   696   679   680   681   682
   679  CZ    20.790001   37.529999   29.030001   695   678   683
   680  HC    20.639999   39.509998   29.820002   700   678
   681  HC    22.230000   39.070000   29.260002   700   678
   682  HC    21.619999   38.290001   30.750000   700   678
   683  NZ    20.410000   36.559998   28.549999   694   679
   684  CT    14.600000   23.210001   33.740002   696   685   686   687   688
   685  CZ    15.500000   24.320000   33.459999   695   684   689
   686  HC    15.000000   22.500000   34.400002   700   684
   687  HC    14.410000   22.720001   32.770000   700   684
   688  HC    13.650000   23.450001   34.290001   700   684
   689  NZ    16.230000   25.220001   33.200001   694   685
   690  CT    27.630001   32.950001   13.820000   696   691   692   693   694
   691  CZ    27.910000   31.590000   14.299999   695   690   695
   692  HC    26.570000   33.139999   13.750000   700   690
   693  HC    28.059999   33.020000   12.760000   700   690
   694  HC    28.070000   33.709999   14.480000   700   690
   695  NZ    28.160000   30.520000   14.730000   694   691
   696  CT    39.949997   25.739998   24.820002   696   697   698   699   700
   697  CZ    39.520000   25.980000   23.450001   695   696   701
   698  HC    39.739998   26.670000   25.420000   700   696
   699  HC    41.040001   25.520000   24.879999   700   696
   700  HC    39.419998   24.900000   25.260000   700   696
   701  NZ    39.180000   26.320000   22.439999   694   697
   702  CT    39.630001   29.370001   27.180000   696   703   704   705   706
   703  CZ    38.380001   28.650000   27.400000   695   702   707
   704  HC    39.700001   30.160000   27.980001   700   702
   705  HC    39.790001   29.840000   26.210001   700   702
   706  HC    40.470001   28.599998   27.279999   700   702
   707  NZ    37.400002   28.039999   27.590000   694   703
   708  CT    39.579998   22.639999   22.959999   696   709   710   711   712
   709  CZ    40.170002   21.320000   22.820000   695   708   713
   710  HC    39.310001   23.000000   21.970001   700   708
   711  HC    40.320000   23.250000   23.310001   700   708
   712  HC    38.770000   22.639999   23.759998   700   708
   713  NZ    40.669998   20.260000   22.679998   694   709
   714  CT    18.750000   30.880001   15.340000   696   715   716   717   718
   715  CZ    19.279999   31.470001   14.160000   695   714   719
   716  HC    19.610001   30.380001   15.850000   700   714
   717  HC    17.980000   30.079998   15.140000   700   714
   718  HC    18.340000   31.610001   15.940000   700   714
   719  NZ    19.770000   31.889999   13.179999   694   715
   720  CT    27.860001   14.580000   18.389999   696   721   722   723   724
   721  CZ    28.029999   13.620000   19.520000   695   720   725
   722  HC    26.830002   14.870000   18.250000   700   720
   723  HC    28.220001   14.099999   17.480000   700   720
   724  HC    28.310001   15.520000   18.609999   700   720
   725  NZ    28.199999   12.910000   20.420000   694   721
   726  CT    17.730000   14.490000   25.009998   696   727   728   729   730
   727  CZ    17.600000   15.790000   24.330002   695   726   731
   728  HC    18.619999   13.960000   24.680000   700   726
   729  HC    16.820000   14.020000   24.760000   700   726
   730  HC    17.610001   14.530000   26.110001   700   726
   731  NZ    17.439999   16.790001   23.820000   694   727
   732  CT    24.960001   15.050000   34.799999   696   733   734   735   736
   733  CZ    25.240000   14.190001   33.619999   695   732   737
   734  HC    24.070000   14.840000   35.330002   700   732
   735  HC    25.079998   16.080000   34.579998   700   732
   736  HC    25.699999   14.870000   35.520000   700   732
   737  NZ    25.500000   13.530001   32.720001   694   733
   738  CT    19.950001   33.950001   15.910000   696   739   740   741   742
   739  CZ    20.720001   33.230000   16.930000   695   738   743
   740  HC    20.290001   33.709999   14.889999   700   738
   741  HC    20.290001   35.009998   16.020000   700   738
   742  HC    18.880001   33.800003   15.959999   700   738
   743  NZ    21.410000   32.590000   17.660000   694   739
   744  CT    39.560001   24.530001   29.340000   696   745   746   747   748
   745  CZ    40.680000   25.400000   29.130001   695   744   749
   746  HC    38.950001   24.930000   30.200001   700   744
   747  HC    39.889999   23.510000   29.480000   700   744
   748  HC    39.010002   24.410000   28.380001   700   744
   749  NZ    41.609997   26.099998   28.959999   694   745
   750  CT    15.690001   28.099998   17.270000   696   751   752   753   754
   751  CZ    14.750000   28.970001   16.570000   695   750   755
   752  HC    15.340000   27.060001   17.200001   700   750
   753  HC    15.599999   28.380001   18.340000   700   750
   754  HC    16.709999   28.239998   16.970001   700   750
   755  NZ    13.990001   29.610001   15.959999   694   751
   756  CT    25.900000   26.110001   11.339999   696   757   758   759   760
   757  CZ    26.919998   26.289999   10.290001   695   756   761
   758  HC    25.559999   27.019999   11.860000   700   756
   759  HC    26.210001   25.400000   12.090000   700   756
   760  HC    25.090000   25.710001   10.809999   700   756
   761  NZ    27.770000   26.370001    9.559999   694   757
   762  CT    31.110001   30.710001   38.680000   696   763   764   765   766
   763  CZ    31.129999   29.830000   37.480000   695   762   767
   764  HC    31.630001   31.680000   38.480000   700   762
   765  HC    31.480000   30.330000   39.630001   700   762
   766  HC    30.150002   31.119999   39.000000   700   762
   767  NZ    31.280001   29.139999   36.549999   694   763
   768  CT    32.610001   24.519999   38.680000   696   769   770   771   772
   769  CZ    31.700001   23.389999   38.340000   695   768   773
   770  HC    32.209999   25.559999   38.340000   700   768
   771  HC    33.489998   24.330002   38.160000   700   768
   772  HC    32.830002   24.639999   39.700001   700   768
   773  NZ    30.950001   22.579998   38.040001   694   769
   774  CT    30.360001   26.140001   12.010000   696   775   776   777   778
   775  CZ    29.470001   25.730000   13.110000   695   774   779
   776  HC    30.820000   27.119999   12.200001   700   774
   777  HC    29.809999   26.300001   11.050000   700   774
   778  HC    31.259998   25.480001   11.830000   700   774
   779  NZ    28.780001   25.400000   13.969999   694   775
   780  CT    23.000000   11.960000   23.389999   696   781   782   783   784
   781  CZ    22.570000   11.320000   22.060001   695   780   785
   782  HC    24.070000   12.050000   23.570002   700   780
   783  HC    22.590000   11.170000   24.090000   700   780
   784  HC    22.550001   12.890000   23.599998   700   780
   785  NZ    22.250000   10.820000   21.059999   694   781
   786  CT    31.170002   13.260000   22.260000   696   787   788   789   790
   787  CZ    30.730000   12.030000   22.900000   695   786   791
   788  HC    30.469999   14.150000   22.250000   700   786
   789  HC    31.080000   13.049999   21.180000   700   786
   790  HC    32.070000   13.580000   22.690001   700   786
   791  NZ    30.380001   11.090000   23.420000   694   787
   792  CT    19.279999   13.290000   28.210001   696   793   794   795   796
   793  CZ    18.010000   13.290000   28.970001   695   792   797
   794  HC    19.040001   13.360000   27.119999   700   792
   795  HC    19.750000   12.280001   28.440001   700   792
   796  HC    19.990000   14.000000   28.660000   700   792
   797  NZ    17.020000   13.300000   29.510000   694   793
   798  CT    35.750000   32.869999   18.180000   696   799   800   801   802
   799  CZ    34.400002   32.239998   18.020000   695   798   803
   800  HC    36.310001   32.169998   18.840000   700   798
   801  HC    35.610001   33.730000   18.710001   700   798
   802  HC    36.209999   32.809998   17.190001   700   798
   803  NZ    33.360001   31.719999   17.980000   694   799
   804  CT    38.340000   33.290001   23.759998   696   805   806   807   808
   805  CZ    39.059998   32.040001   23.610001   695   804   809
   806  HC    38.650002   34.040001   23.070000   700   804
   807  HC    38.380001   33.610001   24.830000   700   804
   808  HC    37.320000   33.130001   23.549999   700   804
   809  NZ    39.570000   31.049999   23.549999   694   805
   810  CT    14.210000   19.080000   31.700001   696   811   812   813   814
   811  CZ    13.350000   20.240000   31.500000   695   810   815
   812  HC    14.130000   18.520000   30.769999   700   810
   813  HC    13.950000   18.410000   32.459999   700   810
   814  HC    15.219999   19.379999   31.830002   700   810
   815  NZ    12.670000   21.210001   31.380001   694   811
   816  CT    26.689999   37.119999   35.580002   696   817   818   819   820
   817  CZ    27.820000   37.570000   34.760002   695   816   821
   818  HC    26.010000   36.549999   34.910000   700   816
   819  HC    26.119999   38.029999   35.980000   700   816
   820  HC    27.130001   36.530003   36.459999   700   816
   821  NZ    28.740002   37.970001   34.110001   694   817
   822  CT    18.230000   17.809999   17.680000   696   823   824   825   826
   823  CZ    16.879999   18.350000   17.150000   695   822   827
   824  HC    18.190001   16.820000   17.970001   700   822
   825  HC    18.570000   18.420000   18.510000   700   822
   826  HC    18.910000   17.920000   16.820000   700   822
   827  NZ    15.870000   18.760000   16.809999   694   823
   828  CT    12.700000   25.799999   32.389999   696   829   830   831   832
   829  CZ    12.640000   27.160000   31.860001   695   828   833
   830  HC    13.010000   25.990000   33.419998   700   828
   831  HC    13.410000   25.200001   31.860001   700   828
   832  HC    11.670000   25.420000   32.420002   700   828
   833  NZ    12.640000   28.210001   31.340000   694   829
   834  CT    14.070000   17.770000   24.799999   696   835   836   837   838
   835  CZ    13.719999   17.020000   23.610001   695   834   839
   836  HC    13.430000   17.600000   25.669998   700   834
   837  HC    14.010000   18.780001   24.470001   700   834
   838  HC    15.160000   17.640001   25.109999   700   834
   839  NZ    13.459999   16.450001   22.609999   694   835
   840  CT    23.980000   25.439999   40.610001   696   841   842   843   844
   841  CZ    25.410000   25.280001   40.989998   695   840   845
   842  HC    23.859999   26.470001   40.669998   700   840
   843  HC    23.340000   24.770000   41.209999   700   840
   844  HC    23.810001   25.020000   39.599998   700   840
   845  NZ    26.530001   25.179998   41.300003   694   841
   846  CT    18.799999   26.619999   38.829998   696   847   848   849   850
   847  CZ    20.100000   26.080000   39.100002   695   846   851
   848  HC    18.110001   26.199999   39.619999   700   846
   849  HC    18.380001   26.230000   37.850002   700   846
   850  HC    18.789999   27.790001   38.840000   700   846
   851  NZ    21.129999   25.650002   39.320000   694   847
   852  CT    17.719999   26.049999   14.349999   696   853   854   855   856
   853  CZ    18.869999   25.190001   14.559999   695   852   857
   854  HC    18.139999   26.919998   13.830000   700   852
   855  HC    17.240000   26.359999   15.260000   700   852
   856  HC    16.970001   25.639999   13.710001   700   852
   857  NZ    19.760000   24.430000   14.709999   694   853
   858  CT    17.080000   37.790001   28.230000   696   859   860   861   862
   859  CZ    16.930000   37.029999   26.960001   695   858   863
   860  HC    17.400000   38.840000   28.050001   700   858
   861  HC    17.780001   37.209999   28.910000   700   858
   862  HC    16.049999   37.950001   28.699999   700   858
   863  NZ    16.930000   36.419998   25.930000   694   859
   864  CT    36.779999   17.250000   20.299999   696   865   866   867   868
   865  CZ    37.509998   16.049999   20.020000   695   864   869
   866  HC    37.449997   17.790001   21.010000   700   864
   867  HC    35.889999   17.080000   20.869999   700   864
   868  HC    36.590000   17.889999   19.389999   700   864
   869  NZ    38.230000   15.170000   19.760000   694   865
   870  CT    35.919998   36.349998   24.000000   696   871   872   873   874
   871  CZ    36.440002   36.040001   25.309999   695   870   875
   872  HC    36.720001   35.959999   23.380001   700   870
   873  HC    35.750000   37.410000   23.920000   700   870
   874  HC    34.980000   35.720001   24.000000   700   870
   875  NZ    36.900002   35.759998   26.310001   694   871
   876  CT    18.700001   37.209999   19.119999   696   877   878   879   880
   877  CZ    17.889999   36.110001   18.520000   695   876   881
   878  HC    18.040001   37.869999   19.630001   700   876
   879  HC    19.349998   37.760002   18.410000   700   876
   880  HC    19.349998   36.869999   19.930000   700   876
   881  NZ    17.280001   35.250000   18.090000   694   877
   882  CT    37.739998   19.650000   32.090000   696   883   884   885   886
   883  CZ    38.349998   18.340000   32.110001   695   882   887
   884  HC    37.520000   19.930000   31.010000   700   882
   885  HC    38.459999   20.420000   32.420002   700   882
   886  HC    36.799999   19.740000   32.709999   700   882
   887  NZ    38.849998   17.250000   32.169998   694   883
   888  CT    21.949999   13.110000   32.309998   696   889   890   891   892
   889  CZ    22.400000   13.950000   31.259998   695   888   893
   890  HC    22.490002   12.150001   32.389999   700   888
   891  HC    20.889999   12.930000   32.219997   700   888
   892  HC    22.219999   13.550000   33.299999   700   888
   893  NZ    22.760000   14.690000   30.439999   694   889
   894  CT    28.800001   33.279999   39.100002   696   895   896   897   898
   895  CZ    29.119999   32.660000   40.430000   695   894   899
   896  HC    29.470001   32.930000   38.329998   700   894
   897  HC    28.980000   34.360001   39.080002   700   894
   898  HC    27.750000   33.220001   38.870003   700   894
   899  NZ    29.400002   32.130001   41.440002   694   895
   900  CT    11.700000   30.620001   29.379999   696   901   902   903   904
   901  CZ    13.200001   30.570000   29.340000   695   900   905
   902  HC    11.280001   30.910000   28.459999   700   900
   903  HC    11.410000   31.389999   30.090000   700   900
   904  HC    11.250000   29.690001   29.719999   700   900
   905  NZ    14.370001   30.539999   29.330002   694   901
   906  CT    37.939999   16.600000   25.580002   696   907   908   909   910
   907  CZ    36.830002   17.420000   25.000000   695   906   911
   908  HC    38.880001   17.090000   25.330000   700   906
   909  HC    38.139999   15.559999   25.209999   700   906
   910  HC    37.889999   16.639999   26.639999   700   906
   911  NZ    35.980000   18.049999   24.519999   694   907
   912  CT    32.239998   32.950001   14.340000   696   913   914   915   916
   913  CZ    33.450001   32.400002   13.750000   695   912   917
   914  HC    31.329998   32.529999   14.020000   700   912
   915  HC    32.299999   33.980000   14.099999   700   912
   916  HC    32.369999   32.869999   15.390000   700   912
   917  NZ    34.439999   31.919998   13.380001   694   913
   918  CT    25.650002   31.090000   40.669998   696   919   920   921   922
   919  CZ    26.600000   30.000000   40.840000   695   918   923
   920  HC    24.590000   30.730000   40.790001   700   918
   921  HC    25.830000   31.670000   39.809998   700   918
   922  HC    25.699999   31.700001   41.580002   700   918
   923  NZ    27.400000   29.130001   40.919998   694   919
   924  CT    35.619999   21.730001   37.020000   696   925   926   927   928
   925  CZ    35.989998   23.160000   36.680000   695   924   929
   926  HC    34.590000   21.619999   36.750000   700   924
   927  HC    35.689999   21.370001   38.099998   700   924
   928  HC    36.150002   21.010000   36.389999   700   924
   929  NZ    36.209999   24.270000   36.440002   694   925
   930  CT    19.049999   39.900002   24.510000   696   931   932   933   934
   931  CZ    18.340000   40.709999   23.549999   695   930   935
   932  HC    20.079998   40.070000   24.460001   700   930
   933  HC    18.910000   38.800003   24.330002   700   930
   934  HC    18.630001   40.159996   25.450001   700   930
   935  NZ    17.770000   41.290001   22.730000   694   931
   936  CT    24.760000   40.540001   21.210001   696   937   938   939   940
   937  CZ    24.150000   39.820000   20.060001   695   936   941
   938  HC    25.320000   41.409996   20.900000   700   936
   939  HC    25.459999   39.889999   21.670000   700   936
   940  HC    24.049999   40.709999   22.010000   700   936
   941  NZ    23.689999   39.209999   19.170000   694   937
   942  CT    15.010000   25.389999   36.410000   696   943   944   945   946
   943  CZ    15.959999   26.490000   36.170002   695   942   947
   944  HC    14.299999   25.710001   35.689999   700   942
   945  HC    14.630001   25.299999   37.400002   700   942
   946  HC    15.219999   24.410000   36.059998   700   942
   947  NZ    16.690001   27.390001   35.889999   694   943
   948  CT    15.089999   32.599998   17.799999   696   949   950   951   952
   949  CZ    14.400001   32.320000   19.110001   695   948   953
   950  HC    15.959999   31.930000   17.700001   700   948
   951  HC    15.310000   33.629997   17.610001   700   948
   952  HC    14.390000   32.309998   17.050001   700   948
   953  NZ    13.800000   32.099998   20.060001   694   949
   954  CT    21.830002   28.910000   40.739998   696   955   956   957   958
   955  CZ    21.970001   30.000000   41.639999   695   954   959
   956  HC    22.830000   28.780001   40.359997   700   954
   957  HC    21.099998   29.270000   40.009998   700   954
   958  HC    21.520000   27.990000   41.220001   700   954
   959  NZ    22.100000   30.900000   42.360001   694   955
   960  CT    37.869999   22.660000   16.860001   696   961   962   963   964
   961  CZ    36.610001   22.160000   16.340000   695   960   965
   962  HC    37.650002   23.180000   17.809999   700   960
   963  HC    38.459999   23.280001   16.230000   700   960
   964  HC    38.430000   21.789999   17.130001   700   960
   965  NZ    35.610001   21.700001   16.000000   694   961
   966  CT    30.350000   39.230000   21.049999   696   967   968   969   970
   967  CZ    28.990000   38.989998   21.429998   695   966   971
   968  HC    30.660000   38.340000   20.490000   700   966
   969  HC    30.850000   39.610001   21.940001   700   966
   970  HC    30.490000   40.050003   20.360001   700   966
   971  NZ    27.850000   38.860001   21.740000   694   967
   972  CT    27.840000   22.939999   10.900001   696   973   974   975   976
   973  CZ    26.549999   22.830000   10.180000   695   972   977
   974  HC    28.059999   21.980000   11.330000   700   972
   975  HC    27.780001   23.699999   11.760000   700   972
   976  HC    28.650000   23.330000   10.230000   700   972
   977  NZ    25.559999   22.820000    9.540000   694   973
   978  CT    39.959999   29.460001   20.559999   696   979   980   981   982
   979  CZ    39.090000   28.900002   19.470001   695   978   983
   980  HC    39.570000   30.430000   20.799999   700   978
   981  HC    40.910000   29.790001   20.130001   700   978
   982  HC    40.029999   28.770000   21.420000   700   978
   983  NZ    38.369999   28.420000   18.660000   694   979
   984  CT    28.590000   13.179999   33.399998   696   985   986   987   988
   985  CZ    29.980000   13.170000   33.160000   695   984   989
   986  HC    28.000000   12.320000   33.150002   700   984
   987  HC    28.169998   13.950000   32.799999   700   984
   988  HC    28.400000   13.440000   34.439999   700   984
   989  NZ    31.150000   13.059999   32.910000   694   985
   990  CT    30.860001   11.870001   28.529999   696   991   992   993   994
   991  CZ    31.870001   12.710000   27.900000   695   990   995
   992  HC    29.830000   12.139999   28.239998   700   990
   993  HC    30.889999   11.920000   29.639999   700   990
   994  HC    30.980000   10.850000   28.180000   700   990
   995  NZ    32.680000   13.400001   27.430000   694   991
   996  CT    11.670000   31.610001   24.080000   696   997   998   999  1000
   997  CZ    11.070000   32.439999   25.130001   695   996  1001
   998  HC    12.719999   31.389999   24.309999   700   996
   999  HC    11.619999   32.090000   23.090000   700   996
  1000  HC    11.080000   30.720001   23.929998   700   996
  1001  NZ    10.599999   33.099998   25.950001   694   997
  1002  CT    21.820000   28.400000   11.300000   696  1003  1004  1005  1006
  1003  CZ    22.889999   28.029999   10.349999   695  1002  1007
  1004  HC    22.049999   29.349998   11.710000   700  1002
  1005  HC    21.730001   27.720001   12.190000   700  1002
  1006  HC    20.930000   28.420000   10.700001   700  1002
  1007  NZ    23.770000   27.740000    9.639999   694  1003
  1008  CT    31.740000   15.349999   35.389999   696  1009  1010  1011  1012
  1009  CZ    32.650002   16.010000   36.340000   695  1008  1013
  1010  HC    30.639999   15.620001   35.490002   700  1008
  1011  HC    31.750000   14.290000   35.529999   700  1008
  1012  HC    32.130001   15.590000   34.410000   700  1008
  1013  NZ    33.419998   16.490000   37.079998   694  1009
  1014  CT    30.900000   15.360001   16.400000   696  1015  1016  1017  1018
  1015  CZ    30.050001   14.570000   15.540000   695  1014  1019
  1016  HC    30.380001   16.270000   16.660000   700  1014
  1017  HC    31.820000   15.480000   15.870000   700  1014
  1018  HC    31.070002   14.800000   17.320000   700  1014
  1019  NZ    29.379999   13.920000   14.850000   694  1015
  1020  CT    19.000000   14.990000   34.579998   696  1021  1022  1023  1024
  1021  CZ    19.110001   15.349999   33.180000   695  1020  1025
  1022  HC    19.930000   14.940000   35.070000   700  1020
  1023  HC    18.559999   14.000000   34.579998   700  1020
  1024  HC    18.410000   15.730000   35.009998   700  1020
  1025  NZ    19.230000   15.610000   32.020000   694  1021
  1026  CT    35.540001   30.950001   36.730000   696  1027  1028  1029  1030
  1027  CZ    34.220001   31.670000   36.510002   695  1026  1031
  1028  HC    36.230000   31.740000   37.009998   700  1026
  1029  HC    35.899998   30.510002   35.709999   700  1026
  1030  HC    35.470001   30.270000   37.590000   700  1026
  1031  NZ    33.220001   32.190002   36.329998   694  1027
  1032  CT    13.170000   22.930000   19.430000   696  1033  1034  1035  1036
  1033  CZ    12.810000   22.500000   20.760000   695  1032  1037
  1034  HC    12.490000   22.620001   18.660000   700  1032
  1035  HC    14.200000   22.799999   19.240000   700  1032
  1036  HC    12.980000   23.950001   19.349998   700  1032
  1037  NZ    12.480000   22.090000   21.809999   694  1033
  1038  CT    13.120001   30.920000   34.170002   696  1039  1040  1041  1042
  1039  CZ    12.150001   31.459999   33.220001   695  1038  1043
  1040  HC    12.780000   31.160000   35.160000   700  1038
  1041  HC    14.080000   31.440001   33.959999   700  1038
  1042  HC    13.200001   29.869999   34.010002   700  1038
  1043  NZ    11.420000   31.949999   32.480000   694  1039
  1044  CT    21.090000   40.489998   21.189999   696  1045  1046  1047  1048
  1045  CZ    20.950001   39.130001   21.630001   695  1044  1049
  1046  HC    21.919998   40.919998   21.730001   700  1044
  1047  HC    20.130001   40.910000   21.510000   700  1044
  1048  HC    21.219999   40.400002   20.139999   700  1044
  1049  NZ    20.860001   38.060001   22.010000   694  1045
  1050  CT    32.349998   38.250000   33.950001   696  1051  1052  1053  1054
  1051  CZ    32.200001   37.400002   35.160000   695  1050  1055
  1052  HC    33.329998   38.730000   33.910000   700  1050
  1053  HC    31.500000   38.900002   33.680000   700  1050
  1054  HC    32.270000   37.529999   33.150002   700  1050
  1055  NZ    32.090000   36.689999   36.010002   694  1051
  1056  CT    26.250000   31.150000   10.820000   696  1057  1058  1059  1060
  1057  CZ    26.590000   30.369999    9.590000   695  1056  1061
  1058  HC    25.260000   30.810001   11.020000   700  1056
  1059  HC    26.320000   32.110001   10.390000   700  1056
  1060  HC    26.910000   31.049999   11.700000   700  1056
  1061  NZ    26.789999   29.809999    8.610000   694  1057
  1062  CT    21.830002   13.820000   17.240000   696  1063  1064  1065  1066
  1063  CZ    20.699999   13.940001   18.150002   695  1062  1067
  1064  HC    22.639999   14.580000   17.549999   700  1062
  1065  HC    21.570000   14.330000   16.310001   700  1062
  1066  HC    22.200001   12.830000   17.090000   700  1062
  1067  NZ    19.799999   14.080000   18.869999   694  1063
  1068  CT    21.320000   17.480000   14.190001   696  1069  1070  1071  1072
  1069  CZ    22.609999   18.090000   13.969999   695  1068  1073
  1070  HC    21.410000   16.860001   15.070000   700  1068
  1071  HC    21.180000   16.900002   13.260000   700  1068
  1072  HC    20.469999   18.209999   14.230000   700  1068
  1073  NZ    23.599998   18.609999   13.719999   694  1069
  1074  CT    15.690001   20.940001   37.139999   696  1075  1076  1077  1078
  1075  CZ    14.379999   21.080000   36.549999   695  1074  1079
  1076  HC    16.280001   20.490000   36.329998   700  1074
  1077  HC    15.640000   20.270000   38.040001   700  1074
  1078  HC    16.109999   21.879999   37.410000   700  1074
  1079  NZ    13.300000   21.129999   36.129997   694  1075
  1080  CT    30.559999   36.840000   15.820000   696  1081  1082  1083  1084
  1081  CZ    31.590000   35.889999   16.350000   695  1080  1085
  1082  HC    31.070002   37.650002   15.219999   700  1080
  1083  HC    30.000000   37.190002   16.730000   700  1080
  1084  HC    29.849998   36.320000   15.219999   700  1080
  1085  NZ    32.389999   35.139999   16.750000   694  1081
  1086  CT    20.880001   38.180000   35.190002   696  1087  1088  1089  1090
  1087  CZ    20.580002   38.549999   33.840000   695  1086  1091
  1088  HC    21.530001   38.950001   35.650002   700  1086
  1089  HC    21.340000   37.230000   35.309998   700  1086
  1090  HC    19.950001   38.099998   35.779999   700  1086
  1091  NZ    20.270000   38.779999   32.780003   694  1087
  1092  CT    24.719999   15.549999   14.680000   696  1093  1094  1095  1096
  1093  CZ    24.799999   14.510000   15.730000   695  1092  1097
  1094  HC    24.289999   16.480000   15.089999   700  1092
  1095  HC    23.800001   15.120000   14.160000   700  1092
  1096  HC    25.650002   15.809999   14.140000   700  1092
  1097  NZ    24.920002   13.740000   16.549999   694  1093
  1098  CT    24.289999   40.750000   31.689999   696  1099  1100  1101  1102
  1099  CZ    24.080000   42.129997   31.210001   695  1098  1103
  1100  HC    23.990000   40.570000   32.720001   700  1098
  1101  HC    25.330000   40.570000   31.610001   700  1098
  1102  HC    23.740002   40.070000   31.000000   700  1098
  1103  NZ    23.800001   43.220001   30.900000   694  1099
  1104  CT    22.860001   41.869999   27.530001   696  1105  1106  1107  1108
  1105  CZ    21.630001   41.849998   28.290001   695  1104  1109
  1106  HC    22.809999   40.970001   26.910000   700  1104
  1107  HC    23.719999   41.810001   28.110001   700  1104
  1108  HC    22.980001   42.770000   26.820000   700  1104
  1109  NZ    20.610001   41.730000   28.850000   694  1105
  1110  CT    25.459999   10.400000   30.170000   696  1111  1112  1113  1114
  1111  CZ    24.209999    9.700001   29.770000   695  1110  1115
  1112  HC    25.240000   11.420000   30.580002   700  1110
  1113  HC    26.140001   10.410000   29.300001   700  1110
  1114  HC    26.000000    9.790000   30.910000   700  1110
  1115  NZ    23.220001    9.160000   29.389999   694  1111
  1116  CT    28.330000   41.730000   26.490000   696  1117  1118  1119  1120
  1117  CZ    28.129999   41.370003   27.869999   695  1116  1121
  1118  HC    28.619999   42.770000   26.429998   700  1116
  1119  HC    27.349998   41.669998   25.920000   700  1116
  1120  HC    28.980000   41.119999   25.889999   700  1116
  1121  NZ    27.950001   41.079998   28.970001   694  1117
  1122  CT    27.299999   40.110001   18.609999   696  1123  1124  1125  1126
  1123  CZ    27.579998   40.000000   17.180000   695  1122  1127
  1124  HC    26.350000   40.650002   18.680000   700  1122
  1125  HC    28.129999   40.630001   19.119999   700  1122
  1126  HC    27.110001   39.119999   18.980000   700  1122
  1127  NZ    27.930000   39.869999   16.130001   694  1123
  1128  CT    20.100000   20.400000   12.320000   696  1129  1130  1131  1132
  1129  CZ    19.869999   20.610001   13.780001   695  1128  1133
  1130  HC    19.379999   19.690001   11.960000   700  1128
  1131  HC    21.119999   20.050001   12.010000   700  1128
  1132  HC    19.850000   21.340000   11.820001   700  1128
  1133  NZ    19.610001   20.830000   14.860000   694  1129
  1134  CT    37.169998   37.200001   29.000000   696  1135  1136  1137  1138
  1135  CZ    37.029999   38.610001   28.980000   695  1134  1139
  1136  HC    36.310001   36.730000   28.610001   700  1134
  1137  HC    37.279999   36.869999   30.050001   700  1134
  1138  HC    38.020000   37.049999   28.350000   700  1134
  1139  NZ    36.919998   39.750000   29.090000   694  1135
  1140  CT    39.049999   23.430000   35.000000   696  1141  1142  1143  1144
  1141  CZ    39.770000   22.750000   34.020000   695  1140  1145
  1142  HC    39.529999   23.459999   36.020000   700  1140
  1143  HC    38.130001   22.950001   35.060001   700  1140
  1144  HC    38.810001   24.419998   34.700001   700  1140
  1145  NZ    40.320000   22.190001   33.209999   694  1141
  1146  CT    10.100000   23.810001   27.449999   696  1147  1148  1149  1150
  1147  CZ     9.750000   24.770000   26.420000   695  1146  1151
  1148  HC    10.900001   24.139999   28.059999   700  1146
  1149  HC    10.480000   22.889999   27.040001   700  1146
  1150  HC     9.180000   23.650000   28.099998   700  1146
  1151  NZ     9.530000   25.529999   25.580002   694  1147
  1152  CT    12.740001   35.959999   27.690001   696  1153  1154  1155  1156
  1153  CZ    13.969999   35.669998   28.389999   695  1152  1157
  1154  HC    11.940001   36.049999   28.469999   700  1152
  1155  HC    12.570000   35.079998   26.970001   700  1152
  1156  HC    12.710000   36.880001   27.139999   700  1152
  1157  NZ    14.870000   35.410000   28.990000   694  1153
  1158  CT    30.490000   26.049999   41.639999   696  1159  1160  1161  1162
  1159  CZ    30.280001   24.830000   42.459999   695  1158  1163
  1160  HC    29.939999   26.830002   42.119999   700  1158
  1161  HC    30.220001   25.980000   40.630001   700  1158
  1162  HC    31.580000   26.329998   41.790001   700  1158
  1163  NZ    30.109999   23.850000   43.049999   694  1159
  1164  CT    22.230000   17.630001   39.419998   696  1165  1166  1167  1168
  1165  CZ    23.330000   18.559999   39.630001   695  1164  1169
  1166  HC    22.520000   16.660000   39.779999   700  1164
  1167  HC    21.830002   17.619999   38.440002   700  1164
  1168  HC    21.329998   17.809999   39.959999   700  1164
  1169  NZ    24.189999   19.340000   39.879997   694  1165
  1170  CT    25.060001   11.289999   18.930000   696  1171  1172  1173  1174
  1171  CZ    26.350000   10.710000   18.700001   695  1170  1175
  1172  HC    24.340000   10.750000   18.240000   700  1170
  1173  HC    25.009998   12.360000   18.760000   700  1170
  1174  HC    24.799999   11.050000   19.939999   700  1170
  1175  NZ    27.420002   10.299999   18.530001   694  1171
  1176  CT    23.070000   36.470001   38.750000   696  1177  1178  1179  1180
  1177  CZ    23.350000   36.849998   37.349998   695  1176  1181
  1178  HC    23.330000   37.330002   39.310001   700  1176
  1179  HC    23.670002   35.599998   39.110001   700  1176
  1180  HC    21.980000   36.220001   38.930000   700  1176
  1181  NZ    23.689999   37.169998   36.270000   694  1177
  1182  CT    36.900002   13.839999   22.900000   696  1183  1184  1185  1186
  1183  CZ    35.759998   14.780001   22.740000   695  1182  1187
  1184  HC    37.850002   14.400001   22.900000   700  1182
  1185  HC    36.770000   13.240000   21.960001   700  1182
  1186  HC    36.799999   13.360000   23.870001   700  1182
  1187  NZ    34.860001   15.510000   22.539999   694  1183
  1188  CT    12.890000   34.990002   31.900002   696  1189  1190  1191  1192
  1189  CZ    12.780000   36.279999   32.599998   695  1188  1193
  1190  HC    13.559999   35.040001   31.020000   700  1188
  1191  HC    11.900001   34.869999   31.429998   700  1188
  1192  HC    13.190001   34.170002   32.509998   700  1188
  1193  NZ    12.670000   37.379997   33.000000   694  1189
  1194  CT    34.389999   14.060000   18.080000   696  1195  1196  1197  1198
  1195  CZ    34.349998   13.700000   16.660000   695  1194  1199
  1196  HC    33.980000   13.120001   18.490000   700  1194
  1197  HC    33.759998   14.860000   18.510000   700  1194
  1198  HC    35.320000   14.220000   18.549999   700  1194
  1199  NZ    34.279999   13.430000   15.520000   694  1195
  1200  CT    40.739998   26.320000   32.480000   696  1201  1202  1203  1204
  1201  CZ    39.700001   27.240000   32.930000   695  1200  1205
  1202  HC    40.540001   25.990000   31.450001   700  1200
  1203  HC    40.680000   25.490000   33.169998   700  1200
  1204  HC    41.730000   26.600000   32.529999   700  1200
  1205  NZ    38.970001   27.939999   33.299999   694  1201
  1206  CT    41.840000   21.580000   27.880001   696  1207  1208  1209  1210
  1207  CZ    42.870003   21.549999   28.889999   695  1206  1211
  1208  HC    40.869999   21.400002   28.350000   700  1206
  1209  HC    42.000000   20.730000   27.110001   700  1206
  1210  HC    41.889999   22.579998   27.410000   700  1206
  1211  NZ    43.720001   21.610001   29.719999   694  1207
  1212  CT    30.629999   19.110001   11.790000   696  1213  1214  1215  1216
  1213  CZ    31.350000   18.950001   13.070001   695  1212  1217
  1214  HC    30.250000   18.139999   11.549999   700  1212
  1215  HC    31.199999   19.510000   10.930000   700  1212
  1216  HC    29.890001   19.770000   12.070000   700  1212
  1217  NZ    31.960001   18.830000   14.040001   694  1213
  1218  CT    39.680000   31.450001   32.760002   696  1219  1220  1221  1222
  1219  CZ    39.030003   31.289999   31.459999   695  1218  1223
  1220  HC    40.489998   32.200001   32.799999   700  1218
  1221  HC    40.130001   30.599998   33.189999   700  1218
  1222  HC    38.900002   31.750000   33.489998   700  1218
  1223  NZ    38.540001   31.099998   30.469999   694  1219
  1224  CT    34.560001   11.619999   25.720001   696  1225  1226  1227  1228
  1225  CZ    35.110001   11.110000   24.410000   695  1224  1229
  1226  HC    35.230000   11.910000   26.520000   700  1224
  1227  HC    33.880001   10.870000   26.150000   700  1224
  1228  HC    33.959999   12.440000   25.480001   700  1224
  1229  NZ    35.560001   10.700001   23.420000   694  1225
  1230  CT    13.969999   14.720000   30.639999   696  1231  1232  1233  1234
  1231  CZ    14.390000   15.380000   31.889999   695  1230  1235
  1232  HC    14.620000   15.170000   29.890001   700  1230
  1233  HC    12.869999   14.680000   30.360001   700  1230
  1234  HC    14.250000   13.700000   30.669998   700  1230
  1235  NZ    14.720000   15.889999   32.869999   694  1231
  1236  CT    35.150002   17.120001   14.930000   696  1237  1238  1239  1240
  1237  CZ    36.590000   17.400000   15.089999   695  1236  1241
  1238  HC    34.990002   16.570000   14.020000   700  1236
  1239  HC    34.590000   18.020000   14.800000   700  1236
  1240  HC    34.739998   16.570000   15.820000   700  1236
  1241  NZ    37.739998   17.670000   15.190001   694  1237
  1242  CT    35.009998   20.209999   13.150001   696  1243  1244  1245  1246
  1243  CZ    34.849998   18.920000   12.389999   695  1242  1247
  1244  HC    34.419998   20.209999   14.040001   700  1242
  1245  HC    34.400002   20.940001   12.620000   700  1242
  1246  HC    36.090000   20.520000   13.070001   700  1242
  1247  NZ    34.739998   17.940001   11.750000   694  1243
  1248  CT    27.500000   15.020000   38.540001   696  1249  1250  1251  1252
  1249  CZ    26.010000   14.920000   38.270000   695  1248  1253
  1250  HC    27.709999   15.650001   39.349998   700  1248
  1251  HC    28.020000   15.460000   37.650002   700  1248
  1252  HC    27.889999   14.060000   38.740002   700  1248
  1253  NZ    24.840000   14.870000   38.080002   694  1249
  1254  CT    14.650001   29.230001   38.299999   696  1255  1256  1257  1258
  1255  CZ    13.870000   30.260000   38.980000   695  1254  1259
  1256  HC    14.340000   28.959999   37.279999   700  1254
  1257  HC    14.590000   28.239998   38.910000   700  1254
  1258  HC    15.670000   29.430000   38.290001   700  1254
  1259  NZ    13.190001   31.059999   39.570000   694  1255
  1260  CT    32.920002   41.310001   27.200001   696  1261  1262  1263  1264
  1261  CZ    31.960001   42.350002   26.770000   695  1260  1265
  1262  HC    32.570000   40.790001   28.110001   700  1260
  1263  HC    33.750000   41.889999   27.570000   700  1260
  1264  HC    33.130001   40.419998   26.559999   700  1260
  1265  NZ    31.199999   43.070000   26.359999   694  1261
  1266  CT    28.759998    9.270000   25.130001   696  1267  1268  1269  1270
  1267  CZ    29.130001    8.820001   26.480000   695  1266  1271
  1268  HC    27.730000    9.120000   24.890001   700  1266
  1269  HC    29.330002    8.840000   24.309999   700  1266
  1270  HC    28.840000   10.369999   25.050001   700  1266
  1271  NZ    29.389999    8.530000   27.590000   694  1267
  1272  CT    29.219999   18.880001   41.020004   696  1273  1274  1275  1276
  1273  CZ    29.799999   18.960001   42.379997   695  1272  1277
  1274  HC    29.840000   18.209999   40.380001   700  1272
  1275  HC    29.230001   19.889999   40.580002   700  1272
  1276  HC    28.220001   18.500000   41.139999   700  1272
  1277  NZ    30.340000   19.010000   43.400002   694  1273
  1278  CT    30.750000   29.969999    9.890000   696  1279  1280  1281  1282
  1279  CZ    30.299999   31.380001   10.050000   695  1278  1283
  1280  HC    31.580000   29.820002   10.540000   700  1278
  1281  HC    30.920000   29.760000    8.800000   700  1278
  1282  HC    29.990002   29.250000   10.270000   700  1278
  1283  NZ    29.949999   32.480000   10.200000   694  1279
  1284  CT    15.400000   13.890000   21.090000   696  1285  1286  1287  1288
  1285  CZ    16.080000   15.060000   20.570000   695  1284  1289
  1286  HC    16.160000   13.270000   21.510000   700  1284
  1287  HC    14.880000   13.459999   20.209999   700  1284
  1288  HC    14.720000   14.290000   21.889999   700  1284
  1289  NZ    16.570000   16.039999   20.150002   694  1285
  1290  CT    21.760002   34.090000   11.710000   696  1291  1292  1293  1294
  1291  CZ    23.080002   33.459999   11.940001   695  1290  1295
  1292  HC    21.840000   34.509998   10.679999   700  1290
  1293  HC    21.770000   34.930000   12.360000   700  1290
  1294  HC    20.990000   33.380001   11.799999   700  1290
  1295  NZ    24.139999   32.970001   12.080000   694  1291
  1296  CT    40.500000   25.850000   17.190001   696  1297  1298  1299  1300
  1297  CZ    39.669998   26.429998   16.119999   695  1296  1301
  1298  HC    39.879997   25.439999   17.930000   700  1296
  1299  HC    40.989998   26.730001   17.600000   700  1296
  1300  HC    41.189999   25.020000   16.889999   700  1296
  1301  NZ    38.989998   26.900002   15.320000   694  1297
  1302  CT    13.910000   38.500000   24.549999   696  1303  1304  1305  1306
  1303  CZ    14.340000   39.170002   25.760000   695  1302  1307
  1304  HC    12.830000   38.639999   24.470001   700  1302
  1305  HC    14.340000   37.449997   24.389999   700  1302
  1306  HC    14.410000   39.000000   23.759998   700  1302
  1307  NZ    14.709999   39.669998   26.700001   694  1303
  1308  CT    36.740002   16.299999   35.070000   696  1309  1310  1311  1312
  1309  CZ    36.770000   17.700001   35.520000   695  1308  1313
  1310  HC    35.810001   15.850000   35.060001   700  1308
  1311  HC    37.340000   15.660000   35.660000   700  1308
  1312  HC    37.090000   16.280001   34.030003   700  1308
  1313  NZ    36.790001   18.750000   35.910000   694  1309
  1314  CT    39.369999   15.780000   29.189999   696  1315  1316  1317  1318
  1315  CZ    39.820000   16.849998   28.310001   695  1314  1319
  1316  HC    39.860001   14.850000   28.959999   700  1314
  1317  HC    38.310001   15.670000   29.080000   700  1314
  1318  HC    39.540001   16.150000   30.190001   700  1314
  1319  NZ    40.200001   17.730000   27.650002   694  1315
  1320  CT    33.880001   35.299999   38.060001   696  1321  1322  1323  1324
  1321  CZ    34.920002   34.419998   38.580002   695  1320  1325
  1322  HC    34.369999   36.070000   37.459999   700  1320
  1323  HC    33.459999   35.860001   38.889999   700  1320
  1324  HC    33.200001   34.860001   37.410000   700  1320
  1325  NZ    35.680000   33.770000   38.989998   694  1321
  1326  CT    29.980000   38.520000   37.160000   696  1327  1328  1329  1330
  1327  CZ    29.230001   38.080002   38.299999   695  1326  1331
  1328  HC    29.580000   39.459999   36.790001   700  1326
  1329  HC    30.009998   37.690002   36.459999   700  1326
  1330  HC    30.969999   38.759998   37.480000   700  1326
  1331  NZ    28.710001   37.730000   39.290001   694  1327
  1332  CT     9.740000   28.759998   21.670000   696  1333  1334  1335  1336
  1333  CZ     8.349999   28.430000   21.980000   695  1332  1337
  1334  HC     9.639999   29.740000   21.250000   700  1332
  1335  HC    10.080000   28.120001   20.820000   700  1332
  1336  HC    10.369999   28.570002   22.570000   700  1332
  1337  NZ     7.240000   28.160000   22.139999   694  1333
  1338  CT    35.360001   13.309999   32.190002   696  1339  1340  1341  1342
  1339  CZ    34.570000   14.510000   32.610001   695  1338  1343
  1340  HC    34.730000   12.710000   31.540001   700  1338
  1341  HC    35.500000   12.830000   33.119999   700  1338
  1342  HC    36.370003   13.490000   31.789999   700  1338
  1343  NZ    34.030003   15.490000   32.900002   694  1339
  1344  CT    39.949997   34.970001   29.700001   696  1345  1346  1347  1348
  1345  CZ    40.389999   34.970001   31.059999   695  1344  1349
  1346  HC    38.930000   34.879997   29.820002   700  1344
  1347  HC    40.359997   34.180000   29.049999   700  1344
  1348  HC    40.100002   35.910000   29.180000   700  1344
  1349  NZ    40.779999   34.920002   32.169998   694  1345
  1350  CT    37.149998   36.910000   33.489998   696  1351  1352  1353  1354
  1351  CZ    38.029999   37.459999   32.449997   695  1350  1355
  1352  HC    36.209999   37.480000   33.510002   700  1350
  1353  HC    37.570000   37.119999   34.439999   700  1350
  1354  HC    37.169998   35.849998   33.349998   700  1350
  1355  NZ    38.709999   37.930000   31.670000   694  1351
  1356  CT    41.110001   20.820000   18.760000   696  1357  1358  1359  1360
  1357  CZ    40.680000   22.200001   19.119999   695  1356  1361
  1358  HC    40.580002   20.090000   19.340000   700  1356
  1359  HC    42.169998   20.680000   18.950001   700  1356
  1360  HC    40.960003   20.690001   17.719999   700  1356
  1361  NZ    40.270000   23.230000   19.379999   694  1357
  1362  CT    25.410000   38.080002   14.049999   696  1363  1364  1365  1366
  1363  CZ    24.990002   37.470001   12.810000   695  1362  1367
  1364  HC    26.530001   37.980000   14.150000   700  1362
  1365  HC    25.200001   37.509998   14.990000   700  1362
  1366  HC    25.139999   39.080002   14.049999   700  1362
  1367  NZ    24.650000   36.939999   11.840000   694  1363
  1368  CT    16.440001   13.049999   33.090000   696  1369  1370  1371  1372
  1369  CZ    15.290001   12.330000   32.639999   695  1368  1373
  1370  HC    16.350000   13.330000   34.070000   700  1368
  1371  HC    16.600000   14.000000   32.520000   700  1368
  1372  HC    17.340000   12.389999   33.099998   700  1368
  1373  NZ    14.320001   11.760000   32.309998   694  1369
  1374  CT    16.130001   37.410000   35.079998   696  1375  1376  1377  1378
  1375  CZ    16.990000   36.320000   35.540001   695  1374  1379
  1376  HC    16.289999   38.279999   35.709999   700  1374
  1377  HC    15.050000   37.099998   34.920002   700  1374
  1378  HC    16.350000   37.889999   34.070000   700  1374
  1379  NZ    17.680000   35.480000   35.940002   694  1375
  1380  CT    22.850000   34.110001   41.490002   696  1381  1382  1383  1384
  1381  CZ    21.600000   34.549999   40.910000   695  1380  1385
  1382  HC    23.220001   33.130001   41.129997   700  1380
  1383  HC    22.740000   33.989998   42.600002   700  1380
  1384  HC    23.520000   34.869999   41.110001   700  1380
  1385  NZ    20.550001   34.860001   40.549999   694  1381
  1386  CT    36.779999   24.670000   12.690001   696  1387  1388  1389  1390
  1387  CZ    37.869999   24.960001   11.780000   695  1386  1391
  1388  HC    36.619999   23.580000   12.730000   700  1386
  1389  HC    35.899998   25.209999   12.300000   700  1386
  1390  HC    37.040001   25.109999   13.620000   700  1386
  1391  NZ    38.740002   25.139999   11.020000   694  1387
  1392  CT    25.330000   17.900000   10.880001   696  1393  1394  1395  1396
  1393  CZ    26.099998   19.020000   11.599999   695  1392  1397
  1394  HC    25.940001   17.029999   11.000000   700  1392
  1395  HC    25.070000   17.940001    9.880000   700  1392
  1396  HC    24.379999   17.700001   11.430000   700  1392
  1397  NZ    26.709999   19.809999   12.230000   694  1393
  1398  CT    39.330002   27.000000   36.740002   696  1399  1400  1401  1402
  1399  CZ    38.880001   28.360001   37.139999   695  1398  1403
  1400  HC    39.669998   26.919998   35.680000   700  1398
  1401  HC    38.459999   26.329998   36.880001   700  1398
  1402  HC    40.120003   26.549999   37.320000   700  1398
  1403  NZ    38.510002   29.449999   37.379997   694  1399
  1404  CT    18.770000    9.929999   25.910000   696  1405  1406  1407  1408
  1405  CZ    19.789999   11.020000   25.739998   695  1404  1409
  1406  HC    19.059999    9.030000   25.360001   700  1404
  1407  HC    17.760000   10.250000   25.620001   700  1404
  1408  HC    18.619999    9.680000   26.980000   700  1404
  1409  NZ    20.520000   11.890000   25.580002   694  1405
  1410  CT    19.150000   10.760000   20.739998   696  1411  1412  1413  1414
  1411  CZ    18.410000   11.390000   21.820000   695  1410  1415
  1412  HC    18.510000   10.400000   19.889999   700  1410
  1413  HC    19.700001    9.870000   21.150000   700  1410
  1414  HC    19.760000   11.610001   20.350000   700  1410
  1415  NZ    17.879999   11.920000   22.720001   694  1411
  1416  CT    17.530001   34.299999   39.189999   696  1417  1418  1419  1420
  1417  CZ    17.059999   32.959999   38.930000   695  1416  1421
  1418  HC    17.480000   34.430000   40.330002   700  1416
  1419  HC    16.820000   35.020000   38.829998   700  1416
  1420  HC    18.539999   34.590000   38.810001   700  1416
  1421  NZ    16.779999   31.870001   38.689999   694  1417
  1422  CT    42.180000   29.779999   30.860001   696  1423  1424  1425  1426
  1423  CZ    42.870003   30.389999   32.009998   695  1422  1427
  1424  HC    41.609997   30.559999   30.290001   700  1422
  1425  HC    41.609997   28.929998   31.160000   700  1422
  1426  HC    43.049999   29.530001   30.260000   700  1422
  1427  NZ    43.400002   30.840000   32.950001   694  1423
  1428  CT    19.139999   21.400002   41.259998   696  1429  1430  1431  1432
  1429  CZ    18.350000   22.090000   40.279999   695  1428  1433
  1430  HC    19.859999   22.049999   41.650002   700  1428
  1431  HC    19.719999   20.629999   40.680000   700  1428
  1432  HC    18.570000   20.889999   42.080002   700  1428
  1433  NZ    17.809999   22.690001   39.500000   694  1429
  1434  CT    13.710001   13.290000   27.190001   696  1435  1436  1437  1438
  1435  CZ    14.730000   12.370000   26.779999   695  1434  1439
  1436  HC    12.869999   12.700000   27.490002   700  1434
  1437  HC    13.270000   13.980000   26.459999   700  1434
  1438  HC    14.080000   13.969999   28.039999   700  1434
  1439  NZ    15.580000   11.619999   26.470001   694  1435
  1440  CT    19.520000   24.340000    9.770000   696  1441  1442  1443  1444
  1441  CZ    20.760000   24.549999   10.470000   695  1440  1445
  1442  HC    19.719999   24.349998    8.650000   700  1440
  1443  HC    18.869999   25.190001   10.170000   700  1440
  1444  HC    18.969999   23.410000   10.060000   700  1440
  1445  NZ    21.770000   24.760000   10.970000   694  1441
  1446  CT    10.559999   19.250000   22.330000   696  1447  1448  1449  1450
  1447  CZ    10.590000   18.609999   23.629999   695  1446  1451
  1448  HC    11.430000   19.770000   22.160000   700  1446
  1449  HC     9.710000   19.960001   22.340000   700  1446
  1450  HC    10.400000   18.450001   21.610001   700  1446
  1451  NZ    10.629999   18.049999   24.660000   694  1447
  1452  CT    15.369999   23.780001   12.700000   696  1453  1454  1455  1456
  1453  CZ    15.980000   23.570002   11.410000   695  1452  1457
  1454  HC    14.460000   23.190001   12.790001   700  1452
  1455  HC    15.310000   24.890001   12.730000   700  1452
  1456  HC    16.130001   23.310001   13.389999   700  1452
  1457  NZ    16.480000   23.450001   10.400000   694  1453
  1458  CT    19.000000   15.480000   38.549999   696  1459  1460  1461  1462
  1459  CZ    18.570000   14.330000   37.780003   695  1458  1463
  1460  HC    18.590000   16.350000   38.090000   700  1458
  1461  HC    20.050001   15.610000   38.680000   700  1458
  1462  HC    18.609999   15.369999   39.590000   700  1458
  1463  NZ    18.270000   13.389999   37.160000   694  1459
  1464  CT    22.720001   21.619999    9.100000   696  1465  1466  1467  1468
  1465  CZ    21.289999   21.189999    9.030000   695  1464  1469
  1466  HC    23.260000   20.730000    9.530000   700  1464
  1467  HC    22.830000   22.420002    9.810000   700  1464
  1468  HC    23.280001   21.919998    8.230000   700  1464
  1469  NZ    20.179998   20.860001    8.980000   694  1465
  1470  CT    11.830000   18.940001   34.570000   696  1471  1472  1473  1474
  1471  CZ    11.280001   18.180000   33.440002   695  1470  1475
  1472  HC    11.770000   18.309999   35.459999   700  1470
  1473  HC    11.219999   19.799999   34.700001   700  1470
  1474  HC    12.890000   19.220001   34.380001   700  1470
  1475  NZ    10.809999   17.570000   32.560001   694  1471
  1476  CT    11.100000   32.750000   19.330000   696  1477  1478  1479  1480
  1477  CZ    11.619999   33.369999   18.139999   695  1476  1481
  1478  HC    11.520000   31.730001   19.480000   700  1476
  1479  HC    10.020000   32.660000   19.309999   700  1476
  1480  HC    11.339999   33.329998   20.240000   700  1476
  1481  NZ    12.050000   33.900002   17.209999   694  1477
  1482  CT    11.219999   28.350000   17.430000   696  1483  1484  1485  1486
  1483  CZ    11.619999   26.919998   17.450001   695  1482  1487
  1484  HC    10.490000   28.580000   18.240000   700  1482
  1485  HC    10.700001   28.540001   16.440001   700  1482
  1486  HC    12.000000   29.090000   17.549999   700  1482
  1487  NZ    11.910000   25.760000   17.450001   694  1483
  1488  CT    26.940001    8.650000   21.520000   696  1489  1490  1491  1492
  1489  CZ    26.029999    9.190001   22.530001   695  1488  1493
  1490  HC    27.639999    9.350000   21.119999   700  1488
  1491  HC    26.180000    8.370000   20.730000   700  1488
  1492  HC    27.460001    7.870000   21.960001   700  1488
  1493  NZ    25.380001    9.660000   23.340000   694  1489
  1494  CT    27.670000   35.070000   10.510000   696  1495  1496  1497  1498
  1495  CZ    28.280001   35.450001   11.799999   695  1494  1499
  1496  HC    26.770000   34.389999   10.629999   700  1494
  1497  HC    28.400000   34.529999    9.929999   700  1494
  1498  HC    27.620001   35.950001    9.900000   700  1494
  1499  NZ    28.740002   35.750000   12.760000   694  1495
  1500  CT    35.829998   18.400000   39.139999   696  1501  1502  1503  1504
  1501  CZ    34.910000   18.040001   40.289997   695  1500  1505
  1502  HC    35.220001   18.260000   38.209999   700  1500
  1503  HC    36.610001   17.660000   39.260002   700  1500
  1504  HC    36.250000   19.440001   39.189999   700  1500
  1505  NZ    34.250000   17.660000   41.119999   694  1501
  1506  CT    32.500000   21.270000   42.160000   696  1507  1508  1509  1510
  1507  CZ    33.389999   21.280001   41.000000   695  1506  1511
  1508  HC    32.599998   20.270000   42.509998   700  1506
  1509  HC    31.480000   21.530001   41.970001   700  1506
  1510  HC    32.920002   22.130001   42.680000   700  1506
  1511  NZ    34.090000   21.300001   40.110001   694  1507
  1512  CT    26.740000   27.850000   44.200001   696  1513  1514  1515  1516
  1513  CZ    25.810001   26.750000   44.410000   695  1512  1517
  1514  HC    26.380001   28.490000   43.390003   700  1512
  1515  HC    27.709999   27.469999   43.959999   700  1512
  1516  HC    26.849998   28.529999   45.149998   700  1512
  1517  NZ    25.050001   25.880001   44.520000   694  1513
  1518  CT    26.949999   23.090000   43.720001   696  1519  1520  1521  1522
  1519  CZ    26.199999   22.620001   44.899998   695  1518  1523
  1520  HC    27.390001   24.059999   43.920002   700  1518
  1521  HC    26.219999   23.239998   42.910000   700  1518
  1522  HC    27.760000   22.400000   43.559998   700  1518
  1523  NZ    25.599998   22.299999   45.840000   694  1519
  1524  CT    22.209999   12.670000   37.550003   696  1525  1526  1527  1528
  1525  CZ    21.870001   13.270000   38.840000   695  1524  1529
  1526  HC    21.400002   12.710000   36.880001   700  1524
  1527  HC    22.500000   11.640000   37.599998   700  1524
  1528  HC    23.020000   13.250000   37.119999   700  1524
  1529  NZ    21.570000   13.760000   39.830002   694  1525
  1530  CT     8.610000   24.930000   22.430000   696  1531  1532  1533  1534
  1531  CZ     8.990000   23.540001   22.770000   695  1530  1535
  1532  HC     7.910000   24.869999   21.549999   700  1530
  1533  HC     9.460000   25.599998   22.260000   700  1530
  1534  HC     8.090000   25.270000   23.220001   700  1530
  1535  NZ     9.270000   22.460001   23.090000   694  1531
  1536  CT    41.399998   33.900002   20.570000   696  1537  1538  1539  1540
  1537  CZ    40.279999   33.310001   19.900000   695  1536  1541
  1538  HC    41.500000   33.399998   21.570000   700  1536
  1539  HC    41.110001   34.939999   20.699999   700  1536
  1540  HC    42.299999   33.950001   20.009998   700  1536
  1541  NZ    39.389999   32.770000   19.349998   694  1537
  1542  CT    11.940001   24.260002   37.190002   696  1543  1544  1545  1546
  1543  CZ    11.599999   24.000000   35.790001   695  1542  1547
  1544  HC    11.050000   24.279999   37.720001   700  1542
  1545  HC    12.490000   25.190001   37.309998   700  1542
  1546  HC    12.710000   23.549999   37.439999   700  1542
  1547  NZ    11.350000   23.780001   34.680000   694  1543
  1548  CT    24.130001   44.080002   23.650000   696  1549  1550  1551  1552
  1549  CZ    23.870001   45.130001   22.700001   695  1548  1553
  1550  HC    25.220001   43.990002   23.699999   700  1548
  1551  HC    23.660000   43.130001   23.380001   700  1548
  1552  HC    23.689999   44.340000   24.650000   700  1548
  1553  NZ    23.580000   46.020004   21.949999   694  1549
  1554  CT    33.660000   28.970001   42.080002   696  1555  1556  1557  1558
  1555  CZ    33.440002   28.239998   40.809998   695  1554  1559
  1556  HC    34.690002   28.780001   42.290001   700  1554
  1557  HC    33.040001   28.610001   42.950001   700  1554
  1558  HC    33.380001   29.980000   41.840000   700  1554
  1559  NZ    33.259998   27.679998   39.790001   694  1555
  1560  CT    22.180000    8.080000   24.639999   696  1561  1562  1563  1564
  1561  CZ    20.889999    8.030000   23.820000   695  1560  1565
  1562  HC    22.190001    7.300000   25.420000   700  1560
  1563  HC    22.139999    9.110001   25.039999   700  1560
  1564  HC    22.980001    7.960000   23.900002   700  1560
  1565  NZ    19.980000    7.880000   23.180000   694  1561
  1566  CT    40.330002   37.070000   25.330000   696  1567  1568  1569  1570
  1567  CZ    40.459999   37.720001   26.610001   695  1566  1571
  1568  HC    40.400002   37.790001   24.519999   700  1566
  1569  HC    39.360001   36.619999   25.209999   700  1566
  1570  HC    41.100002   36.189999   25.179998   700  1566
  1571  NZ    40.570000   38.169998   27.690001   694  1567
  1572  CT    20.150002    9.710000   32.049999   696  1573  1574  1575  1576
  1573  CZ    19.880001   10.470000   33.259998   695  1572  1577
  1574  HC    20.950001    8.910000   32.139999   700  1572
  1575  HC    20.360001   10.410000   31.259998   700  1572
  1576  HC    19.250000    9.120000   31.860001   700  1572
  1577  NZ    19.559999   11.070000   34.209999   694  1573
  1578  CT    37.529999   25.710001   40.070000   696  1579  1580  1581  1582
  1579  CZ    36.279999   25.030001   40.520000   695  1578  1583
  1580  HC    37.379997   26.809999   39.900002   700  1578
  1581  HC    37.830002   25.120001   39.150002   700  1578
  1582  HC    38.250000   25.650002   40.900002   700  1578
  1583  NZ    35.330002   24.549999   40.809998   694  1579
  1584  CT    23.610001   31.029999    8.220000   696  1585  1586  1587  1588
  1585  CZ    22.160000   30.959999    8.330000   695  1584  1589
  1586  HC    23.940001   30.869999    7.160000   700  1584
  1587  HC    24.000000   30.299999    8.890000   700  1584
  1588  HC    23.920000   32.009998    8.610000   700  1584
  1589  NZ    21.040001   30.830000    8.400000   694  1585
  1590  CT    17.010000   18.029999   40.110001   696  1591  1592  1593  1594
  1591  CZ    17.910000   18.650000   39.090000   695  1590  1595
  1592  HC    17.350000   18.240000   41.090004   700  1590
  1593  HC    17.040001   16.980000   40.009998   700  1590
  1594  HC    15.990000   18.420000   40.009998   700  1590
  1595  NZ    18.609999   19.199999   38.329998   694  1591
  1596  CT    43.950001   21.600000   23.910000   696  1597  1598  1599  1600
  1597  CZ    43.390003   22.609999   24.779999   695  1596  1601
  1598  HC    44.000000   21.989998   22.860001   700  1596
  1599  HC    43.470001   20.580002   24.030001   700  1596
  1600  HC    45.009998   21.429998   24.219999   700  1596
  1601  NZ    42.950001   23.459999   25.490000   694  1597
  1602  CT    27.320002   35.120003   42.410004   696  1603  1604  1605  1606
  1603  CZ    26.500000   35.439999   41.199997   695  1602  1607
  1604  HC    27.609999   36.090000   42.840000   700  1602
  1605  HC    28.150002   34.489998   42.110001   700  1602
  1606  HC    26.670000   34.649998   43.169998   700  1602
  1607  NZ    25.840000   35.669998   40.240002   694  1603
  1608  CT    13.839999   20.629999   14.400001   696  1609  1610  1611  1612
  1609  CZ    15.140000   20.500000   13.680000   695  1608  1613
  1610  HC    13.450001   21.639999   14.520000   700  1608
  1611  HC    13.969999   20.230000   15.360001   700  1608
  1612  HC    13.120001   20.050001   13.820000   700  1608
  1613  NZ    16.100000   20.459999   13.010000   694  1609
  1614  CT    35.560001   29.799999   10.629999   696  1615  1616  1617  1618
  1615  CZ    35.220001   28.820000    9.650000   695  1614  1619
  1616  HC    36.220001   29.400002   11.430000   700  1614
  1617  HC    34.630001   30.240000   11.030001   700  1614
  1618  HC    36.160000   30.520000   10.060000   700  1614
  1619  NZ    34.990002   28.010002    8.860000   694  1615
  1620  CT    10.000000   27.740000   35.590000   696  1621  1622  1623  1624
  1621  CZ    11.430000   27.679998   35.340000   695  1620  1625
  1622  HC     9.730000   28.730000   35.959999   700  1620
  1623  HC     9.690000   27.000000   36.320000   700  1620
  1624  HC     9.340000   27.570000   34.760002   700  1620
  1625  NZ    12.589999   27.639999   35.220001   694  1621
  1626  CT    38.540001   37.790001   19.639999   696  1627  1628  1629  1630
  1627  CZ    39.170002   37.239998   20.860001   695  1626  1631
  1628  HC    37.410000   37.830002   19.840000   700  1626
  1629  HC    38.629997   37.190002   18.730000   700  1626
  1630  HC    38.930000   38.790001   19.459999   700  1626
  1631  NZ    39.610001   36.689999   21.809999   694  1627
  1632  CT    26.549999   11.350000   15.160000   696  1633  1634  1635  1636
  1633  CZ    26.809999    9.900000   15.170000   695  1632  1637
  1634  HC    25.459999   11.460000   15.140000   700  1632
  1635  HC    26.949999   11.560000   14.130000   700  1632
  1636  HC    27.080000   11.830000   15.920000   700  1632
  1637  NZ    27.019999    8.750000   15.200000   694  1633
  1638  CT    40.970001   30.869999   16.270000   696  1639  1640  1641  1642
  1639  CZ    41.770000   29.770000   16.870001   695  1638  1643
  1640  HC    41.339996   31.740000   16.920000   700  1638
  1641  HC    39.949997   30.699999   16.390001   700  1638
  1642  HC    41.250000   30.920000   15.280000   700  1638
  1643  NZ    42.379997   28.970001   17.400000   694  1639
  1644  CT     9.390000   17.730000   28.020000   696  1645  1646  1647  1648
  1645  CZ     9.940001   19.080000   27.590000   695  1644  1649
  1646  HC     9.620000   17.010000   27.200001   700  1644
  1647  HC     8.309999   17.889999   28.190001   700  1644
  1648  HC     9.660000   17.350000   28.950001   700  1644
  1649  NZ    10.380000   20.109999   27.299999   694  1645
  1650  CT    44.540001   26.210001   24.949999   696  1651  1652  1653  1654
  1651  CZ    43.590004   26.989998   25.760000   695  1650  1655
  1652  HC    44.590000   25.260000   25.400000   700  1650
  1653  HC    45.480000   26.689999   24.890001   700  1650
  1654  HC    44.000000   26.010000   23.970001   700  1650
  1655  NZ    42.880001   27.590000   26.420000   694  1651
  1656  CT    42.849998   33.779999   26.989998   696  1657  1658  1659  1660
  1657  CZ    42.239998   32.570000   27.460001   695  1656  1661
  1658  HC    41.970001   34.459999   26.889999   700  1656
  1659  HC    43.299999   33.650002   26.000000   700  1656
  1660  HC    43.600002   34.070000   27.750000   700  1656
  1661  NZ    41.820000   31.549999   27.740000   694  1657
  1662  CT    17.840000   31.540001   10.369999   696  1663  1664  1665  1666
  1663  CZ    17.799999   30.130001   10.930000   695  1662  1667
  1664  HC    17.250000   32.239998   11.020000   700  1662
  1665  HC    17.460001   31.470001    9.320000   700  1662
  1666  HC    18.860001   31.910000   10.330000   700  1662
  1667  NZ    17.770000   29.070000   11.400000   694  1663
  1668  CT    17.889999   38.220001   14.299999   696  1669  1670  1671  1672
  1669  CZ    19.309999   37.910000   14.600000   695  1668  1673
  1670  HC    17.369999   37.599998   13.600000   700  1668
  1671  HC    17.809999   39.250000   13.960000   700  1668
  1672  HC    17.430000   38.160000   15.290001   700  1668
  1673  NZ    20.420000   37.660000   14.850000   694  1669
  1674  CT    12.820000   16.369999   18.099998   696  1675  1676  1677  1678
  1675  CZ    13.440000   15.120000   17.520000   695  1674  1679
  1676  HC    12.160000   16.030001   18.860001   700  1674
  1677  HC    12.230000   16.950001   17.420000   700  1674
  1678  HC    13.490000   17.059999   18.590000   700  1674
  1679  NZ    13.940001   14.190001   17.090000   694  1675
  1680  CT     8.010000   28.169998   31.809999   696  1681  1682  1683  1684
  1681  CZ     8.880000   27.410000   30.920000   695  1680  1685
  1682  HC     8.480000   28.350000   32.790001   700  1680
  1683  HC     7.120000   27.530001   31.789999   700  1680
  1684  HC     7.750000   29.049999   31.240002   700  1680
  1685  NZ     9.540000   26.840000   30.190001   694  1681
  1686  CT    18.270000   25.980000   43.180000   696  1687  1688  1689  1690
  1687  CZ    18.980000   27.250000   43.049999   695  1686  1691
  1688  HC    17.230000   26.189999   42.989998   700  1686
  1689  HC    18.459999   25.590000   44.190002   700  1686
  1690  HC    18.609999   25.309999   42.360001   700  1686
  1691  NZ    19.520000   28.230000   43.010002   694  1687
  1692  CT    36.119999   38.130001   16.580000   696  1693  1694  1695  1696
  1693  CZ    36.740002   38.270000   15.219999   695  1692  1697
  1694  HC    35.599998   37.250000   16.699999   700  1692
  1695  HC    35.470001   38.950001   16.730000   700  1692
  1696  HC    36.939999   38.259998   17.309999   700  1692
  1697  NZ    37.209999   38.329998   14.170000   694  1693
  1698  CT    38.399998   34.180000   37.340000   696  1699  1700  1701  1702
  1699  CZ    39.619999   33.320000   37.219997   695  1698  1703
  1700  HC    38.220001   34.189999   38.340000   700  1698
  1701  HC    37.449997   33.770000   36.849998   700  1698
  1702  HC    38.680000   35.160000   36.959999   700  1698
  1703  NZ    40.580002   32.620003   37.119999   694  1699
  1704  CT    11.420000   14.309999   24.419998   696  1705  1706  1707  1708
  1705  CZ    10.480000   14.070000   23.330000   695  1704  1709
  1706  HC    11.040000   13.900000   25.330000   700  1704
  1707  HC    11.730000   15.310000   24.480000   700  1704
  1708  HC    12.170000   13.719999   24.000000   700  1704
  1709  NZ     9.780000   13.880000   22.439999   694  1705
  1710  CT    28.950001   18.370001    9.120000   696  1711  1712  1713  1714
  1711  CZ    27.770000   19.000000    8.500000   695  1710  1715
  1712  HC    29.419998   19.049999    9.770000   700  1710
  1713  HC    29.690001   18.260000    8.230000   700  1710
  1714  HC    28.900002   17.340000    9.490000   700  1710
  1715  NZ    26.820000   19.450001    7.970000   694  1711
  1716  CT    18.789999   31.889999   42.740002   696  1717  1718  1719  1720
  1717  CZ    17.320000   31.809999   42.870003   695  1716  1721
  1718  HC    19.340000   30.950001   42.989998   700  1716
  1719  HC    19.209999   32.720001   43.349998   700  1716
  1720  HC    18.840000   32.049999   41.709999   700  1716
  1721  NZ    16.200001   31.800001   42.989998   694  1717
  1722  CT    20.680000   44.400002   25.820000   696  1723  1724  1725  1726
  1723  CZ    20.910000   43.619999   24.540001   695  1722  1727
  1724  HC    21.689999   44.590000   26.250000   700  1722
  1725  HC    20.260000   43.800003   26.600000   700  1722
  1726  HC    20.039999   45.240002   25.590000   700  1722
  1727  NZ    21.150000   43.029999   23.580000   694  1723
  1728  CT    16.720001   12.320000   17.430000   696  1729  1730  1731  1732
  1729  CZ    18.029999   11.840000   17.040001   695  1728  1733
  1730  HC    16.830000   13.389999   17.730000   700  1728
  1731  HC    16.260000   11.640000   18.170000   700  1728
  1732  HC    16.000000   12.280001   16.610001   700  1728
  1733  NZ    19.059999   11.460000   16.730000   694  1729
  1734  CT    28.050001   43.730003   20.290001   696  1735  1736  1737  1738
  1735  CZ    27.460001   43.080002   21.470001   695  1734  1739
  1736  HC    28.369999   44.759998   20.490000   700  1734
  1737  HC    27.279999   43.730003   19.540001   700  1734
  1738  HC    28.959999   43.160000   19.950001   700  1734
  1739  NZ    27.090000   42.620003   22.500000   694  1735
  1740  CT     9.660000   35.459999   23.500000   696  1741  1742  1743  1744
  1741  CZ     8.970000   36.370003   22.590000   695  1740  1745
  1742  HC    10.640000   35.759998   23.750000   700  1740
  1743  HC     9.590000   34.369999   23.320000   700  1740
  1744  HC     9.100000   35.619999   24.419998   700  1740
  1745  NZ     8.360001   37.119999   21.870001   694  1741
  1746  CT    22.560001   42.750000   17.610001   696  1747  1748  1749  1750
  1747  CZ    23.959999   42.770000   17.809999   695  1746  1751
  1748  HC    22.330000   43.099998   16.570000   700  1746
  1749  HC    21.960001   43.340000   18.370001   700  1746
  1750  HC    22.230000   41.760002   17.770000   700  1746
  1751  NZ    25.070000   42.810001   18.049999   694  1747
  1752  CT    38.919998   34.110001   15.240001   696  1753  1754  1755  1756
  1753  CZ    39.760002   34.820000   16.170000   695  1752  1757
  1754  HC    38.250000   33.389999   15.730000   700  1752
  1755  HC    39.570000   33.529999   14.570000   700  1752
  1756  HC    38.410000   34.809998   14.530000   700  1752
  1757  NZ    40.450001   35.470001   16.870001   694  1753
  1758  CT    15.320000   23.310001   41.149998   696  1759  1760  1761  1762
  1759  CZ    15.500000   24.580000   40.590000   695  1758  1763
  1760  HC    15.990000   23.199999   41.989998   700  1758
  1761  HC    15.520000   22.539999   40.380001   700  1758
  1762  HC    14.340000   23.110001   41.539997   700  1758
  1763  NZ    15.590000   25.639999   40.180000   694  1759
  1764  CT    28.400000   24.500000    7.050000   696  1765  1766  1767  1768
  1765  CZ    28.900002   23.490000    6.090000   695  1764  1769
  1766  HC    27.390001   24.740000    6.700000   700  1764
  1767  HC    28.970001   25.459999    6.960000   700  1764
  1768  HC    28.299999   24.200001    8.070000   700  1764
  1769  NZ    29.270000   22.770000    5.270000   694  1765
  1770  CT    15.080000   27.439999   11.080000   696  1771  1772  1773  1774
  1771  CZ    15.060000   27.349998   12.550000   695  1770  1775
  1772  HC    14.340000   26.849998   10.520000   700  1770
  1773  HC    16.059999   27.150000   10.690001   700  1770
  1774  HC    14.780001   28.480000   10.880001   700  1770
  1775  NZ    15.050000   27.270000   13.710001   694  1771
  1776  CT    24.250000   25.930000    6.900000   696  1777  1778  1779  1780
  1777  CZ    24.949999   25.629999    5.660000   695  1776  1781
  1778  HC    23.180000   25.830000    6.920000   700  1776
  1779  HC    24.500000   26.930000    7.160000   700  1776
  1780  HC    24.600000   25.410000    7.800000   700  1776
  1781  NZ    25.510002   25.240000    4.710000   694  1777
  1782  CT    12.040000   26.029999   14.309999   696  1783  1784  1785  1786
  1783  CZ    12.030000   26.140001   12.869999   695  1782  1787
  1784  HC    11.520000   27.030001   14.660000   700  1782
  1785  HC    13.059999   25.860001   14.660000   700  1782
  1786  HC    11.400000   25.139999   14.600000   700  1782
  1787  NZ    12.070000   26.219999   11.750000   694  1783
  1788  CT    26.639999   41.339996   37.239998   696  1789  1790  1791  1792
  1789  CZ    25.590000   41.590000   36.250000   695  1788  1793
  1790  HC    26.800001   40.279999   37.169998   700  1788
  1791  HC    26.300001   41.639999   38.250000   700  1788
  1792  HC    27.590000   41.840000   36.970001   700  1788
  1793  NZ    24.709999   41.830002   35.540001   694  1789
  1794  CT    22.850000    7.900000   20.769999   696  1795  1796  1797  1798
  1795  CZ    22.770000    6.500000   21.180000   695  1794  1799
  1796  HC    23.759998    8.110000   20.240000   700  1794
  1797  HC    22.720001    8.590000   21.559999   700  1794
  1798  HC    22.040001    7.990000   19.980000   700  1794
  1799  NZ    22.620001    5.380000   21.400002   694  1795
  1800  CT    18.609999   14.150000   13.860001   696  1801  1802  1803  1804
  1801  CZ    18.080000   13.440000   12.740001   695  1800  1805
  1802  HC    17.930000   14.900000   14.080000   700  1800
  1803  HC    19.520000   14.660000   13.570000   700  1800
  1804  HC    18.840000   13.530001   14.740000   700  1800
  1805  NZ    17.610001   12.820000   11.879999   694  1801
  1806  CT    22.260000   24.170000   44.629997   696  1807  1808  1809  1810
  1807  CZ    20.950001   23.730000   44.169998   695  1806  1811
  1808  HC    23.110001   23.970001   43.990002   700  1806
  1809  HC    22.449999   23.829998   45.639999   700  1806
  1810  HC    22.330000   25.250000   44.699997   700  1806
  1811  NZ    19.900000   23.400000   43.779999   694  1807
  1812  CT    26.160000   44.770004   28.800001   696  1813  1814  1815  1816
  1813  CZ    25.840000   44.130001   27.500000   695  1812  1817
  1814  HC    26.910000   45.540001   28.730000   700  1812
  1815  HC    26.320000   44.000000   29.590000   700  1812
  1816  HC    25.130001   45.279999   28.840000   700  1812
  1817  NZ    25.570000   43.689999   26.450001   694  1813
  1818  CT    35.270000   41.399998   21.500000   696  1819  1820  1821  1822
  1819  CZ    35.050003   39.980000   21.170002   695  1818  1823
  1820  HC    35.239998   41.529999   22.590000   700  1818
  1821  HC    34.410000   42.010002   21.250000   700  1818
  1822  HC    36.129997   41.830002   21.010000   700  1818
  1823  NZ    34.809998   38.870003   20.959999   694  1819
  1824  CT    27.369999   11.000000   37.130001   696  1825  1826  1827  1828
  1825  CZ    28.389999   12.090000   37.169998   695  1824  1829
  1826  HC    27.740000   10.170000   37.709999   700  1824
  1827  HC    27.340000   10.670000   36.129997   700  1824
  1828  HC    26.389999   11.440001   37.410000   700  1824
  1829  NZ    29.250000   12.840000   37.200001   694  1825
  1830  CT    32.750000    8.990000   30.380001   696  1831  1832  1833  1834
  1831  CZ    33.889999    9.800000   30.910000   695  1830  1835
  1832  HC    32.579998    8.030000   30.969999   700  1830
  1833  HC    32.889999    8.650000   29.389999   700  1830
  1834  HC    31.809999    9.590000   30.400000   700  1830
  1835  NZ    34.739998   10.410000   31.310001   694  1831
  1836  CT    32.250000   14.420000   12.500000   696  1837  1838  1839  1840
  1837  CZ    31.600000   15.030001   11.350000   695  1836  1841
  1838  HC    31.480000   13.980000   13.220000   700  1836
  1839  HC    32.869999   15.150000   13.070001   700  1836
  1840  HC    32.780003   13.520000   12.180000   700  1836
  1841  NZ    31.020000   15.570001   10.470000   694  1837
  1842  CT    44.680000   24.519999   28.770000   696  1843  1844  1845  1846
  1843  CZ    45.939999   24.020000   28.199999   695  1842  1847
  1844  HC    44.570000   24.119999   29.730000   700  1842
  1845  HC    43.839996   24.180000   28.169998   700  1842
  1846  HC    44.660000   25.620001   28.950001   700  1842
  1847  NZ    46.950001   23.640001   27.720001   694  1843
  1848  CT    28.940001   28.369999    6.900000   696  1849  1850  1851  1852
  1849  CZ    30.079998   28.150002    6.060000   695  1848  1853
  1850  HC    28.670002   29.440001    6.880000   700  1848
  1851  HC    29.230001   28.039999    7.870000   700  1848
  1852  HC    27.969999   27.920000    6.480000   700  1848
  1853  NZ    31.049999   27.950001    5.470000   694  1849
  1854  CT    11.929999   38.299999   20.629999   696  1855  1856  1857  1858
  1855  CZ    12.190000   36.900002   21.140001   695  1854  1859
  1856  HC    10.860000   38.489998   20.599998   700  1854
  1857  HC    12.209999   38.430000   19.550001   700  1854
  1858  HC    12.480000   39.049999   21.150000   700  1854
  1859  NZ    12.400000   35.840000   21.570000   694  1855
  1860  CT    43.239998   18.630001   20.780001   696  1861  1862  1863  1864
  1861  CZ    44.239998   19.700001   20.790001   695  1860  1865
  1862  HC    43.689999   17.750000   20.220001   700  1860
  1863  HC    42.280003   19.059999   20.450001   700  1860
  1864  HC    42.959999   18.240000   21.760002   700  1860
  1865  NZ    44.980003   20.610001   20.810001   694  1861
  1866  CT    39.090000   28.400000   12.539999   696  1867  1868  1869  1870
  1867  CZ    38.880001   29.270000   11.350000   695  1866  1871
  1868  HC    39.250000   27.340000   12.330000   700  1866
  1869  HC    38.250000   28.500000   13.210000   700  1866
  1870  HC    40.019997   28.650000   13.059999   700  1866
  1871  NZ    38.680000   29.939999   10.410000   694  1867
  1872  CT     8.450001   20.240000   31.470001   696  1873  1874  1875  1876
  1873  CZ     7.470000   21.140001   30.920000   695  1872  1877
  1874  HC     8.210000   19.170000   31.600000   700  1872
  1875  HC     8.840000   20.610001   32.490002   700  1872
  1876  HC     9.270000   20.340000   30.780001   700  1872
  1877  NZ     6.650000   21.789999   30.400000   694  1873
  1878  CT    40.660000   23.980000   13.719999   696  1879  1880  1881  1882
  1879  CZ    40.450001   22.750000   14.550000   695  1878  1883
  1880  HC    39.790001   24.630001   13.930000   700  1878
  1881  HC    40.520000   23.800001   12.610001   700  1878
  1882  HC    41.599998   24.540001   13.860001   700  1878
  1883  NZ    40.219997   21.800001   15.140000   694  1879
  1884  CT     6.710000   27.600000   25.389999   696  1885  1886  1887  1888
  1885  CZ     6.000000   28.239998   26.510000   695  1884  1889
  1886  HC     5.900000   27.309999   24.719999   700  1884
  1887  HC     7.200000   26.689999   25.739998   700  1884
  1888  HC     7.560000   28.230000   24.949999   700  1884
  1889  NZ     5.510000   28.730000   27.480000   694  1885
  1890  CT    33.910000   33.290001    9.890000   696  1891  1892  1893  1894
  1891  CZ    33.299999   34.080002   10.930000   695  1890  1895
  1892  HC    33.270000   33.329998    9.020000   700  1890
  1893  HC    34.030003   32.279999   10.320000   700  1890
  1894  HC    34.879997   33.689999    9.660000   700  1890
  1895  NZ    32.820000   34.690002   11.809999   694  1891
  1896  CT    13.190001   37.209999   16.480000   696  1897  1898  1899  1900
  1897  CZ    13.450001   38.639999   16.150000   695  1896  1901
  1898  HC    12.170000   37.070000   16.150000   700  1896
  1899  HC    13.220000   36.950001   17.570000   700  1896
  1900  HC    13.820000   36.459999   15.920000   700  1896
  1901  NZ    13.660001   39.750000   15.820000   694  1897
  1902  CT    31.310001   38.329998   12.250000   696  1903  1904  1905  1906
  1903  CZ    32.599998   38.709999   12.830000   695  1902  1907
  1904  HC    31.370001   37.290001   11.929999   700  1902
  1905  HC    31.090000   39.059998   11.440001   700  1902
  1906  HC    30.520000   38.450001   12.920000   700  1902
  1907  NZ    33.639999   38.970001   13.300000   694  1903
  1908  CT    40.520000   15.790000   17.460001   696  1909  1910  1911  1912
  1909  CZ    41.220001   16.990000   17.900000   695  1908  1913
  1910  HC    39.439999   15.920000   17.690001   700  1908
  1911  HC    40.900002   15.030001   18.139999   700  1908
  1912  HC    40.799999   15.559999   16.440001   700  1908
  1913  NZ    41.779999   17.910000   18.320000   694  1909
  1914  CT    33.099998    9.020000   20.230000   696  1915  1916  1917  1918
  1915  CZ    33.529999    7.900000   19.349998   695  1914  1919
  1916  HC    32.090000    8.830000   20.380001   700  1914
  1917  HC    33.150002    9.920000   19.639999   700  1914
  1918  HC    33.709999    8.960000   21.119999   700  1914
  1919  NZ    33.860001    7.040000   18.639999   694  1915
  1920  CT    18.510000   41.779999   34.560001   696  1921  1922  1923  1924
  1921  CZ    17.520000   41.320000   35.520000   695  1920  1925
  1922  HC    19.020000   41.049999   33.880001   700  1920
  1923  HC    19.209999   42.189999   35.209999   700  1920
  1924  HC    17.980000   42.500000   33.910000   700  1920
  1925  NZ    16.690001   41.000000   36.270000   694  1921
  1926  CT    26.270000   44.169998   32.820000   696  1927  1928  1929  1930
  1927  CZ    26.989998   42.889999   32.840000   695  1926  1931
  1928  HC    26.400002   44.710003   33.810001   700  1926
  1929  HC    25.190001   44.070000   32.820000   700  1926
  1930  HC    26.540001   44.759998   31.900002   700  1926
  1931  NZ    27.560001   41.910000   32.860001   694  1927
  1932  CT    30.350000   10.010000   16.469999   696  1933  1934  1935  1936
  1933  CZ    31.029999   10.820000   17.460001   695  1932  1937
  1934  HC    29.619999    9.330000   16.889999   700  1932
  1935  HC    31.119999    9.440001   15.910000   700  1932
  1936  HC    29.630001   10.549999   15.840000   700  1932
  1937  NZ    31.619999   11.480000   18.170000   694  1933
  1938  CT    38.770000   11.200000   26.129999   696  1939  1940  1941  1942
  1939  CZ    39.450001   12.300000   25.439999   695  1938  1943
  1940  HC    39.400002   10.549999   26.730001   700  1938
  1941  HC    38.250000   10.450000   25.500000   700  1938
  1942  HC    38.080002   11.700000   26.860001   700  1938
  1943  NZ    39.900002   13.270000   24.910000   694  1939
  1944  CT    33.070000   25.739998    7.650000   696  1945  1946  1947  1948
  1945  CZ    31.919998   25.309999    8.470000   695  1944  1949
  1946  HC    33.020000   26.760002    7.280000   700  1944
  1947  HC    33.110001   25.230000    6.720000   700  1944
  1948  HC    34.000000   25.550001    8.050000   700  1944
  1949  NZ    30.990000   24.960001    9.020000   694  1945
  1950  CT    34.209999   33.699997   41.880001   696  1951  1952  1953  1954
  1951  CZ    33.279999   32.850002   42.740002   695  1950  1955
  1952  HC    34.240002   33.459999   40.830002   700  1950
  1953  HC    35.290001   33.670002   42.189999   700  1950
  1954  HC    33.930000   34.770000   42.029999   700  1950
  1955  NZ    32.550003   32.219997   43.410000   694  1951
  1956  CT    44.340000   24.040001   19.440001   696  1957  1958  1959  1960
  1957  CZ    44.920002   25.240000   20.120001   695  1956  1961
  1958  HC    44.279999   23.310001   20.190001   700  1956
  1959  HC    44.920002   23.800001   18.530001   700  1956
  1960  HC    43.340000   24.360001   19.090000   700  1956
  1961  NZ    45.410000   26.199999   20.599998   694  1957
  1962  CT    32.959999    8.070000   24.389999   696  1963  1964  1965  1966
  1963  CZ    32.950001    8.010000   25.869999   695  1962  1967
  1964  HC    32.290001    8.900000   24.139999   700  1962
  1965  HC    32.570000    7.140000   23.959999   700  1962
  1966  HC    33.980000    8.220000   24.080000   700  1962
  1967  NZ    32.889999    7.950000   27.010000   694  1963
  1968  CT    29.470001   44.990002   28.369999   696  1969  1970  1971  1972
  1969  CZ    29.500000   44.930000   29.820002   695  1968  1973
  1970  HC    28.789999   44.260002   27.889999   700  1968
  1971  HC    30.510002   44.990002   28.070000   700  1968
  1972  HC    29.180000   45.980000   28.010002   700  1968
  1973  NZ    29.449999   44.889999   30.969999   694  1969
  1974  CT    16.469999   43.540001   25.120001   696  1975  1976  1977  1978
  1975  CZ    17.139999   42.970001   26.270000   695  1974  1979
  1976  HC    17.240000   43.839996   24.410000   700  1974
  1977  HC    15.860000   44.439999   25.430000   700  1974
  1978  HC    15.809999   42.750000   24.610001   700  1974
  1979  NZ    17.670000   42.540001   27.170000   694  1975
  1980  CT    19.420000   44.360001   29.560001   696  1981  1982  1983  1984
  1981  CZ    19.660000   45.869999   29.410000   695  1980  1985
  1982  HC    19.360001   43.950001   28.549999   700  1980
  1983  HC    18.340000   44.250000   29.890001   700  1980
  1984  HC    20.109999   43.909996   30.250000   700  1980
  1985  NZ    19.830000   46.970001   29.300001   694  1981
  1986  CT    30.680000   42.740002   35.389999   696  1987  1988  1989  1990
  1987  CZ    31.900002   43.309998   35.869999   695  1986  1991
  1988  HC    29.879999   43.390003   35.050003   700  1986
  1989  HC    30.260000   42.099998   36.180000   700  1986
  1990  HC    30.980000   42.029999   34.579998   700  1986
  1991  NZ    32.900002   43.720001   36.259998   694  1987
  1992  CT    16.779999   42.029999   18.389999   696  1993  1994  1995  1996
  1993  CZ    18.200001   42.280003   18.070000   695  1992  1997
  1994  HC    16.250000   41.770000   17.610001   700  1992
  1995  HC    16.350000   42.959999   18.750000   700  1992
  1996  HC    16.830000   41.259998   19.230000   700  1992
  1997  NZ    19.240000   42.529999   17.790001   694  1993
  1998  CT     7.210000   24.570000   31.980000   696  1999  2000  2001  2002
  1999  CZ     7.180000   25.190001   33.279999   695  1998  2003
  2000  HC     8.170000   24.119999   31.709999   700  1998
  2001  HC     6.870000   25.350000   31.230000   700  1998
  2002  HC     6.440000   23.730000   31.980000   700  1998
  2003  NZ     7.180000   25.699999   34.299999   694  1999
  2004  CT    31.389999   41.339996   15.840000   696  2005  2006  2007  2008
  2005  CZ    32.270000   41.079998   17.020000   695  2004  2009
  2006  HC    30.369999   40.980000   16.049999   700  2004
  2007  HC    31.830002   40.849998   14.980000   700  2004
  2008  HC    31.590000   42.439999   15.720000   700  2004
  2009  NZ    32.980000   40.879997   17.920000   694  2005
  2010  CT    29.189999    7.080000   30.620001   696  2011  2012  2013  2014
  2011  CZ    28.950001    8.520000   30.910000   695  2010  2015
  2012  HC    28.330000    6.570000   31.129999   700  2010
  2013  HC    30.109999    6.790000   31.059999   700  2010
  2014  HC    29.230001    6.840000   29.549999   700  2010
  2015  NZ    28.810001    9.670000   31.119999   694  2011
  2016  CT    30.389999    8.520000   33.580002   696  2017  2018  2019  2020
  2017  CZ    31.119999    7.280000   33.310001   695  2016  2021
  2018  HC    30.690001    9.100000   34.500000   700  2016
  2019  HC    29.330002    8.400000   33.670002   700  2016
  2020  HC    30.660000    9.330000   32.840000   700  2016
  2021  NZ    31.670000    6.280000   33.029999   694  2017
  2022  CT    13.129999   34.750000   38.730000   696  2023  2024  2025  2026
  2023  CZ    13.630000   35.880001   39.560001   695  2022  2027
  2024  HC    13.870000   33.950001   38.829998   700  2022
  2025  HC    13.179999   35.050003   37.739998   700  2022
  2026  HC    12.209999   34.450001   39.189999   700  2022
  2027  NZ    14.049999   36.760002   40.209999   694  2023
  2028  CT    11.580000   14.780001   34.450001   696  2029  2030  2031  2032
  2029  CZ    10.700001   13.639999   34.080002   695  2028  2033
  2030  HC    11.860000   15.340000   33.529999   700  2028
  2031  HC    12.460001   14.429999   34.959999   700  2028
  2032  HC    11.090000   15.490000   35.160000   700  2028
  2033  NZ    10.020000   12.780000   33.790001   694  2029
  2034  CT    33.329998   14.060000   40.060001   696  2035  2036  2037  2038
  2035  CZ    34.610001   13.330000   40.040001   695  2034  2039
  2036  HC    32.579998   13.280000   40.250000   700  2034
  2037  HC    33.150002   14.690000   39.189999   700  2034
  2038  HC    33.320000   14.709999   40.960003   700  2034
  2039  NZ    35.630001   12.780000   40.079998   694  2035
  2040  CT    12.630000   30.060001   12.690001   696  2041  2042  2043  2044
  2041  CZ    12.589999   31.230000   11.780000   695  2040  2045
  2042  HC    12.020000   29.260002   12.209999   700  2040
  2043  HC    12.139999   30.369999   13.610000   700  2040
  2044  HC    13.650000   29.719999   12.980000   700  2040
  2045  NZ    12.550000   32.200001   11.110000   694  2041
  2046  CT    38.029999   11.339999   31.189999   696  2047  2048  2049  2050
  2047  CZ    37.700001   12.300000   30.070000   695  2046  2051
  2048  HC    37.250000   11.240000   31.919998   700  2046
  2049  HC    38.950001   11.680000   31.630001   700  2046
  2050  HC    38.239998   10.390000   30.760000   700  2046
  2051  NZ    37.449997   13.090000   29.279999   694  2047
  2052  CT    40.730000   19.480000   37.590000   696  2053  2054  2055  2056
  2053  CZ    40.939999   20.950001   37.809998   695  2052  2057
  2054  HC    39.790001   19.170000   38.099998   700  2052
  2055  HC    41.550003   18.860001   37.799999   700  2052
  2056  HC    40.529999   19.279999   36.530003   700  2052
  2057  NZ    41.059998   22.139999   37.910000   694  2053
  2058  CT    10.380000   20.130001   16.680000   696  2059  2060  2061  2062
  2059  CZ    10.620001   19.630001   18.020000   695  2058  2063
  2060  HC    10.180000   19.240000   16.150000   700  2058
  2061  HC    11.190000   20.650002   16.240000   700  2058
  2062  HC     9.520000   20.780001   16.570000   700  2058
  2063  NZ    10.850000   19.270000   19.119999   694  2059
  2064  CT     8.700000   32.449997   34.560001   696  2065  2066  2067  2068
  2065  CZ     9.510000   31.719999   35.470001   695  2064  2069
  2066  HC     7.820000   31.919998   34.130001   700  2064
  2067  HC     9.320000   32.550003   33.670002   700  2064
  2068  HC     8.340000   33.399998   34.930000   700  2064
  2069  NZ    10.150000   31.250000   36.320000   694  2065
  2070  CT    36.360001   23.750000    9.120000   696  2071  2072  2073  2074
  2071  CZ    36.459999   23.430000    7.720000   695  2070  2075
  2072  HC    35.400002   24.250000    9.370000   700  2070
  2073  HC    36.950001   24.639999    9.230000   700  2070
  2074  HC    36.709999   22.889999    9.740000   700  2070
  2075  NZ    36.639999   23.150002    6.610000   694  2071
  2076  CT    42.620003   18.220001   33.169998   696  2077  2078  2079  2080
  2077  CZ    42.420002   17.029999   32.400002   695  2076  2081
  2078  HC    43.610001   18.730000   32.830002   700  2076
  2079  HC    42.649998   17.889999   34.260002   700  2076
  2080  HC    41.790001   18.980000   33.139999   700  2076
  2081  NZ    42.379997   16.059999   31.800001   694  2077
  2082  CT    44.829998   29.449999   20.079998   696  2083  2084  2085  2086
  2083  CZ    44.439999   30.840000   20.400000   695  2082  2087
  2084  HC    44.260002   28.599998   20.610001   700  2082
  2085  HC    45.869999   29.330002   20.270000   700  2082
  2086  HC    44.669998   29.320000   19.070000   700  2082
  2087  NZ    44.190002   31.960001   20.590000   694  2083
  2088  CT    45.470001   30.160000   27.720001   696  2089  2090  2091  2092
  2089  CZ    46.009998   30.079998   29.000000   695  2088  2093
  2090  HC    45.820000   31.099998   27.209999   700  2088
  2091  HC    44.380001   30.230000   27.830000   700  2088
  2092  HC    45.660000   29.189999   27.200001   700  2088
  2093  NZ    46.450001   30.020000   30.050001   694  2089
  2094  CT    26.530001   41.669998   13.890000   696  2095  2096  2097  2098
  2095  CZ    25.830000   42.959999   13.760000   695  2094  2099
  2096  HC    27.530001   41.690002   14.170000   700  2094
  2097  HC    26.490000   41.189999   12.940001   700  2094
  2098  HC    26.010000   41.000000   14.590000   700  2094
  2099  NZ    25.260000   44.010002   13.690000   694  2095
  2100  CT    29.650000   31.070002   45.320000   696  2101  2102  2103  2104
  2101  CZ    30.070000   30.820000   46.709999   695  2100  2105
  2102  HC    30.230000   31.830002   44.799999   700  2100
  2103  HC    28.619999   31.400002   45.250000   700  2100
  2104  HC    29.639999   30.109999   44.780003   700  2100
  2105  NZ    30.450001   30.629999   47.810001   694  2101
  2106  CT    22.170000   18.059999   43.699997   696  2107  2108  2109  2110
  2107  CZ    21.010000   18.330000   42.830002   695  2106  2111
  2108  HC    22.410000   16.990000   43.850002   700  2106
  2109  HC    21.970001   18.480000   44.669998   700  2106
  2110  HC    23.000000   18.510000   43.250000   700  2106
  2111  NZ    20.090000   18.469999   42.129997   694  2107
  2112  CT    31.389999   44.629997   22.579998   696  2113  2114  2115  2116
  2113  CZ    31.400002   43.379997   21.789999   695  2112  2117
  2114  HC    32.279999   45.219997   22.439999   700  2112
  2115  HC    31.389999   44.380001   23.660000   700  2112
  2116  HC    30.669998   45.300003   22.400000   700  2112
  2117  NZ    31.370001   42.399998   21.170002   694  2113
  2118  CT    44.920002   32.459999   23.529999   696  2119  2120  2121  2122
  2119  CZ    45.300003   31.129999   23.910000   695  2118  2123
  2120  HC    44.869999   33.060001   24.449999   700  2118
  2121  HC    43.950001   32.550003   22.990000   700  2118
  2122  HC    45.709999   32.900002   22.920000   700  2118
  2123  NZ    45.560001   30.039999   24.270000   694  2119
  2124  CT    43.400002   15.840000   27.820000   696  2125  2126  2127  2128
  2125  CZ    44.020000   14.650001   27.170000   695  2124  2129
  2126  HC    44.020000   16.240000   28.520000   700  2124
  2127  HC    42.379997   15.549999   28.310001   700  2124
  2128  HC    43.449997   16.530001   27.019999   700  2124
  2129  NZ    44.590000   13.760000   26.660000   694  2125
  2130  CT    32.630001   44.050003   32.200001   696  2131  2132  2133  2134
  2131  CZ    33.299999   43.540001   31.010000   695  2130  2135
  2132  HC    31.580000   43.930000   31.980000   700  2130
  2133  HC    32.650002   45.110001   32.299999   700  2130
  2134  HC    32.770000   43.509998   33.139999   700  2130
  2135  NZ    33.759998   43.150002   30.060001   694  2131
  2136  CT    29.000000   32.389999    6.890000   696  2137  2138  2139  2140
  2137  CZ    27.900000   31.709999    6.260000   695  2136  2141
  2138  HC    29.189999   33.150002    6.150000   700  2136
  2139  HC    29.890001   31.750000    6.960000   700  2136
  2140  HC    28.759998   32.850002    7.880000   700  2136
  2141  NZ    26.970001   31.189999    5.770000   694  2137
  2142  CT     8.540000   24.980000   17.480000   696  2143  2144  2145  2146
  2143  CZ     7.350000   25.880001   17.289999   695  2142  2147
  2144  HC     8.210000   23.910000   17.580000   700  2142
  2145  HC     9.230000   25.170000   18.309999   700  2142
  2146  HC     9.200000   24.920002   16.570000   700  2142
  2147  NZ     6.420000   26.549999   17.120001   694  2143
  2148  CT     7.510000   34.480000   29.300001   696  2149  2150  2151  2152
  2149  CZ     8.430000   34.719997   30.420000   695  2148  2153
  2150  HC     7.020000   33.599998   29.610001   700  2148
  2151  HC     8.100000   34.180000   28.430000   700  2148
  2152  HC     6.840000   35.369999   29.110001   700  2148
  2153  NZ     9.150001   34.900002   31.270000   694  2149
  2154  CT     6.570000   21.580000   25.889999   696  2155  2156  2157  2158
  2155  CZ     5.290000   21.020000   26.230000   695  2154  2159
  2156  HC     7.220000   21.580000   26.800001   700  2154
  2157  HC     6.460000   22.620001   25.510002   700  2154
  2158  HC     7.070000   21.000000   25.160000   700  2154
  2159  NZ     4.280000   20.529999   26.410000   694  2155
  2160  CT    22.799999    9.760000   14.790000   696  2161  2162  2163  2164
  2161  CZ    21.789999   10.710000   14.290000   695  2160  2165
  2162  HC    23.320000    9.210000   14.030000   700  2160
  2163  HC    22.209999    9.030000   15.320000   700  2160
  2164  HC    23.400000   10.180000   15.620001   700  2160
  2165  NZ    21.010000   11.460000   13.910000   694  2161
  2166  CT    44.200001   22.439999   33.160000   696  2167  2168  2169  2170
  2167  CZ    45.250000   21.440001   33.180000   695  2166  2171
  2168  HC    44.520000   23.389999   33.619999   700  2166
  2169  HC    43.279999   22.080000   33.549999   700  2166
  2170  HC    43.940002   22.690001   32.099998   700  2166
  2171  NZ    46.110001   20.610001   33.250000   694  2167
  2172  CT    21.090000   41.440002   38.480000   696  2173  2174  2175  2176
  2173  CZ    21.129999   42.760002   37.910000   695  2172  2177
  2174  HC    21.660000   40.650002   37.900002   700  2172
  2175  HC    20.039999   41.139999   38.540001   700  2172
  2176  HC    21.359999   41.479996   39.540001   700  2172
  2177  NZ    21.180000   43.800003   37.389999   694  2173
  2178  CT    22.570000    6.170000   29.840000   696  2179  2180  2181  2182
  2179  CZ    22.449999    5.120000   30.860001   695  2178  2183
  2180  HC    23.640001    6.430000   29.770000   700  2178
  2181  HC    21.989998    7.040000   30.120001   700  2178
  2182  HC    22.330000    5.840000   28.850000   700  2178
  2183  NZ    22.390001    4.320000   31.660000   694  2179
  2184  CT    25.820000   22.279999    5.830000   696  2185  2186  2187  2188
  2185  CZ    24.949999   21.879999    4.710000   695  2184  2189
  2186  HC    25.459999   23.190001    6.220000   700  2184
  2187  HC    26.789999   22.460001    5.370000   700  2184
  2188  HC    25.969999   21.490000    6.530000   700  2184
  2189  NZ    24.260002   21.600000    3.820000   694  2185
  2190  CT    23.320000    8.960000   36.520000   696  2191  2192  2193  2194
  2191  CZ    23.940001   10.140000   35.959999   695  2190  2195
  2192  HC    23.369999    8.780001   37.590000   700  2190
  2193  HC    24.010000    8.230000   36.129997   700  2190
  2194  HC    22.400000    8.590000   36.070000   700  2190
  2195  NZ    24.460001   11.080000   35.540001   694  2191
  2196  CT    38.320000   32.379997   40.580002   696  2197  2198  2199  2200
  2197  CZ    37.149998   31.619999   40.960003   695  2196  2201
  2198  HC    38.940002   32.809998   41.459999   700  2196
  2199  HC    37.970001   33.119999   39.820000   700  2196
  2200  HC    38.980000   31.730001   40.060001   700  2196
  2201  NZ    36.230000   30.990000   41.290001   694  2197
  2202  CT    22.590000   44.160000   34.270000   696  2203  2204  2205  2206
  2203  CZ    21.160000   44.270000   33.849998   695  2202  2207
  2204  HC    22.590000   44.599998   35.280003   700  2202
  2205  HC    23.230000   44.820000   33.790001   700  2202
  2206  HC    22.869999   43.099998   34.230000   700  2202
  2207  NZ    20.060001   44.389999   33.590000   694  2203
  2208  CT    24.709999   12.900000   41.230003   696  2209  2210  2211  2212
  2209  CZ    25.739998   13.559999   42.049999   695  2208  2213
  2210  HC    23.730000   13.320000   41.539997   700  2208
  2211  HC    24.869999   11.830000   41.370003   700  2208
  2212  HC    24.790001   13.040000   40.180000   700  2208
  2213  NZ    26.470001   14.070000   42.779999   694  2209
  2214  CT    14.410000   42.770000   21.570000   696  2215  2216  2217  2218
  2215  CZ    14.660000   44.010002   22.400000   695  2214  2219
  2216  HC    14.570000   43.049999   20.539999   700  2214
  2217  HC    13.370000   42.420002   21.840000   700  2214
  2218  HC    15.089999   41.950001   21.879999   700  2214
  2219  NZ    14.780001   44.959999   23.039999   694  2215
  2220  CT    25.830000    5.370000   25.739998   696  2221  2222  2223  2224
  2221  CZ    26.900002    5.460000   24.719999   695  2220  2225
  2222  HC    25.150002    6.200000   25.739998   700  2220
  2223  HC    26.199999    5.330000   26.730001   700  2220
  2224  HC    25.120001    4.570000   25.610001   700  2220
  2225  NZ    27.720001    5.600000   23.929998   694  2221
  2226  CT    40.599998   14.740000   34.660000   696  2227  2228  2229  2230
  2227  CZ    39.369999   14.330000   34.000000   695  2226  2231
  2228  HC    40.389999   15.310000   35.480000   700  2226
  2229  HC    41.189999   15.369999   34.030003   700  2226
  2230  HC    41.129997   13.860001   34.949997   700  2226
  2231  NZ    38.360001   14.000000   33.440002   694  2227
  2232  CT    31.719999   10.490000   38.000000   696  2233  2234  2235  2236
  2233  CZ    30.940001   10.050000   39.200001   695  2232  2237
  2234  HC    31.849998    9.540000   37.379997   700  2232
  2235  HC    32.700001   10.850000   38.399998   700  2232
  2236  HC    31.099998   11.180000   37.470001   700  2232
  2237  NZ    30.290001    9.680000   40.089996   694  2233
  2238  CT    36.880001   42.729996   31.300001   696  2239  2240  2241  2242
  2239  CZ    37.669998   43.820000   30.799999   695  2238  2243
  2240  HC    37.540001   42.040001   31.860001   700  2238
  2241  HC    36.400002   42.210003   30.500000   700  2238
  2242  HC    36.220001   43.230000   32.070000   700  2238
  2243  NZ    38.270000   44.720001   30.369999   694  2239
  2244  CT    18.639999   16.950001    9.480000   696  2245  2246  2247  2248
  2245  CZ    18.539999   16.950001   10.959999   695  2244  2249
  2246  HC    17.670000   17.120001    9.049999   700  2244
  2247  HC    19.090000   15.940000    9.330000   700  2244
  2248  HC    19.349998   17.760000    9.370000   700  2244
  2249  NZ    18.420000   16.959999   12.090000   694  2245
  2250  CT    30.610001   38.169998   42.270004   696  2251  2252  2253  2254
  2251  CZ    31.580000   38.989998   41.539997   695  2250  2255
  2252  HC    29.869999   37.860001   41.479996   700  2250
  2253  HC    30.050001   39.020000   42.820000   700  2250
  2254  HC    31.040001   37.309998   42.830002   700  2250
  2255  NZ    32.299999   39.630001   40.919998   694  2251
  2256  CT    34.529999   40.430000   38.290001   696  2257  2258  2259  2260
  2257  CZ    34.990002   39.930000   37.029999   695  2256  2261
  2258  HC    34.059998   41.389999   38.250000   700  2256
  2259  HC    35.430000   40.590000   38.910000   700  2256
  2260  HC    33.910000   39.660000   38.800003   700  2256
  2261  NZ    35.350002   39.540001   35.980000   694  2257
  2262  CT     9.470000   36.139999   18.650000   696  2263  2264  2265  2266
  2263  CZ     8.130000   35.880001   18.139999   695  2262  2267
  2264  HC    10.110001   35.779999   17.879999   700  2262
  2265  HC     9.630000   35.660000   19.630001   700  2262
  2266  HC     9.670000   37.230000   18.719999   700  2262
  2267  NZ     7.059999   35.680000   17.710001   694  2263
  2268  CT    17.100000   39.189999   39.450001   696  2269  2270  2271  2272
  2269  CZ    18.539999   38.900002   39.260002   695  2268  2273
  2270  HC    17.139999   40.180000   39.879997   700  2268
  2271  HC    16.790001   38.459999   40.190002   700  2268
  2272  HC    16.590000   39.150002   38.480000   700  2268
  2273  NZ    19.660000   38.650002   39.160000   694  2269
  2274  CT    23.039999   36.450001    8.420000   696  2275  2276  2277  2278
  2275  CZ    23.829998   35.369999    7.830000   695  2274  2279
  2276  HC    23.350000   37.369999    7.850000   700  2274
  2277  HC    23.280001   36.590000    9.420000   700  2274
  2278  HC    22.000000   36.220001    8.300000   700  2274
  2279  NZ    24.460001   34.500000    7.380000   694  2275
  2280  CT    18.080000   26.930000    6.920000   696  2281  2282  2283  2284
  2281  CZ    16.680000   27.170000    7.390000   695  2280  2285
  2282  HC    18.789999   27.190001    7.740000   700  2280
  2283  HC    18.309999   27.390001    5.910000   700  2280
  2284  HC    18.209999   25.799999    6.840000   700  2280
  2285  NZ    15.599999   27.340000    7.740000   694  2281
  2286  CT    26.530001    7.360000   34.770000   696  2287  2288  2289  2290
  2287  CZ    26.930000    8.690001   34.279999   695  2286  2291
  2288  HC    27.309999    6.660000   34.599998   700  2286
  2289  HC    25.639999    7.170000   34.180000   700  2286
  2290  HC    26.350000    7.490000   35.889999   700  2286
  2291  NZ    27.190001    9.720000   33.880001   694  2287
  2292  CT    28.080002    6.930000   18.410000   696  2293  2294  2295  2296
  2293  CZ    26.610001    7.020000   18.590000   695  2292  2297
  2294  HC    28.559999    7.100000   19.420000   700  2292
  2295  HC    28.410000    7.740000   17.660000   700  2292
  2296  HC    28.239998    5.830000   18.200001   700  2292
  2297  NZ    25.459999    7.120000   18.740000   694  2293
  2298  CT    39.790001   22.030001   40.980000   696  2299  2300  2301  2302
  2299  CZ    39.209999   22.920000   41.989998   695  2298  2303
  2300  HC    40.270000   21.129999   41.329998   700  2298
  2301  HC    40.610001   22.400000   40.510002   700  2298
  2302  HC    39.000000   21.900002   40.310001   700  2298
  2303  NZ    38.779999   23.680000   42.779999   694  2299
  2304  CT    15.629999   19.980000    9.610001   696  2305  2306  2307  2308
  2305  CZ    15.310000   18.780001    8.850000   695  2304  2309
  2306  HC    15.800000   20.799999    8.920000   700  2304
  2307  HC    16.600000   19.900000   10.230000   700  2304
  2308  HC    14.780001   20.190001   10.250000   700  2304
  2309  NZ    15.060000   17.799999    8.309999   694  2305
  2310  CT    15.440001    8.120000   28.010002   696  2311  2312  2313  2314
  2311  CZ    14.230000    7.440000   28.500000   695  2310  2315
  2312  HC    15.530000    9.200000   28.369999   700  2310
  2313  HC    15.500000    8.050000   26.910000   700  2310
  2314  HC    16.299999    7.530000   28.330000   700  2310
  2315  NZ    13.250000    6.930000   28.789999   694  2311
  2316  CT    21.549999   41.900002   13.290000   696  2317  2318  2319  2320
  2317  CZ    22.790001   41.199997   12.869999   695  2316  2321
  2318  HC    21.280001   42.509998   12.400000   700  2316
  2319  HC    21.809999   42.490002   14.150000   700  2316
  2320  HC    20.820000   41.170002   13.639999   700  2316
  2321  NZ    23.810001   40.760002   12.539999   694  2317
  2322  CT    42.600002   19.100000   15.120000   696  2323  2324  2325  2326
  2323  CZ    41.930000   17.840000   14.759999   695  2322  2327
  2324  HC    42.259998   19.470001   16.100000   700  2322
  2325  HC    42.259998   19.830000   14.370001   700  2322
  2326  HC    43.699997   19.020000   15.230000   700  2322
  2327  NZ    41.420002   16.820000   14.470000   694  2323
  2328  CT    26.410000   38.000000    9.030000   696  2329  2330  2331  2332
  2329  CZ    25.590000   38.689999    8.059999   695  2328  2333
  2330  HC    25.710001   37.260002    9.470000   700  2328
  2331  HC    26.849998   38.619999    9.850000   700  2328
  2332  HC    27.100000   37.410000    8.460000   700  2328
  2333  NZ    25.000000   39.209999    7.180000   694  2329
  2334  CT    35.580002   36.689999   11.160001   696  2335  2336  2337  2338
  2335  CZ    36.170002   36.250000    9.850000   695  2334  2339
  2336  HC    34.619999   37.130001   11.020000   700  2334
  2337  HC    36.139999   37.470001   11.660000   700  2334
  2338  HC    35.619999   35.829998   11.840000   700  2334
  2339  NZ    36.530003   35.889999    8.820001   694  2335
  2340  CT    14.720000   17.010000   12.040000   696  2341  2342  2343  2344
  2341  CZ    15.100000   16.320000   13.250000   695  2340  2345
  2342  HC    15.540000   17.619999   11.750000   700  2340
  2343  HC    13.860001   17.630001   12.270000   700  2340
  2344  HC    14.480000   16.320000   11.250000   700  2340
  2345  NZ    15.349999   15.800000   14.290000   694  2341
  2346  CT    21.549999   30.299999   46.310001   696  2347  2348  2349  2350
  2347  CZ    22.119999   30.240000   47.670002   695  2346  2351
  2348  HC    20.500000   30.280001   46.350002   700  2346
  2349  HC    21.980000   29.519999   45.680000   700  2346
  2350  HC    21.689999   31.230000   45.840000   700  2346
  2351  NZ    22.560001   30.130001   48.740002   694  2347
  2352  CT     7.860000   22.920000   35.969997   696  2353  2354  2355  2356
  2353  CZ     8.330000   21.600000   35.480000   695  2352  2357
  2354  HC     8.480000   23.260000   36.760002   700  2352
  2355  HC     6.800000   22.880001   36.270000   700  2352
  2356  HC     7.920000   23.680000   35.120003   700  2352
  2357  NZ     8.679999   20.610001   35.120003   694  2353
  2358  CT    45.919998   19.920000   28.640001   696  2359  2360  2361  2362
  2359  CZ    45.019997   19.510000   27.609999   695  2358  2363
  2360  HC    46.799999   19.290001   28.689999   700  2358
  2361  HC    45.330002   19.789999   29.519999   700  2358
  2362  HC    46.209999   21.049999   28.559999   700  2358
  2363  NZ    44.290001   19.160000   26.809999   694  2359
  2364  CT    27.360001   40.770000   41.180000   696  2365  2366  2367  2368
  2365  CZ    27.990000   41.860001   41.840000   695  2364  2369
  2366  HC    26.359999   41.139999   40.700001   700  2364
  2367  HC    27.049999   39.990002   41.930000   700  2364
  2368  HC    28.120001   40.529999   40.310001   700  2364
  2369  NZ    28.459999   42.740002   42.379997   694  2365
  2370  CT    33.790001   17.000000    8.910000   696  2371  2372  2373  2374
  2371  CZ    35.110001   16.660000    8.320000   695  2370  2375
  2372  HC    33.810001   16.809999    9.969999   700  2370
  2373  HC    32.939999   16.390001    8.470000   700  2370
  2374  HC    33.599998   18.170000    8.809999   700  2370
  2375  NZ    36.119999   16.460001    7.900000   694  2371
  2376  CT    29.910000   13.080000   42.049999   696  2377  2378  2379  2380
  2377  CZ    29.939999   14.299999   41.240002   695  2376  2381
  2378  HC    30.280001   12.309999   41.380001   700  2376
  2379  HC    28.940001   12.790001   42.490002   700  2376
  2380  HC    30.550001   13.170000   42.889999   700  2376
  2381  NZ    29.990002   15.250000   40.599998   694  2377
  2382  CT    45.799999   27.539999   32.139999   696  2383  2384  2385  2386
  2383  CZ    44.799999   26.459999   32.049999   695  2382  2387
  2384  HC    46.690002   27.200001   32.739998   700  2382
  2385  HC    45.270000   28.330000   32.630001   700  2382
  2386  HC    46.030003   27.869999   31.129999   700  2382
  2387  NZ    44.080002   25.580002   32.000000   694  2383
  2388  CT    26.580000   25.160000   47.180000   696  2389  2390  2391  2392
  2389  CZ    27.700001   25.030001   48.099998   695  2388  2393
  2390  HC    26.809999   24.580000   46.350002   700  2388
  2391  HC    26.689999   26.210001   46.840000   700  2388
  2392  HC    25.620001   24.860001   47.579998   700  2388
  2393  NZ    28.599998   24.980000   48.800003   694  2389
  2394  CT    41.730000   29.890001   38.870003   696  2395  2396  2397  2398
  2395  CZ    42.950001   29.170000   39.419998   695  2394  2399
  2396  HC    41.539997   29.730000   37.809998   700  2394
  2397  HC    41.919998   30.969999   39.000000   700  2394
  2398  HC    40.809998   29.610001   39.430000   700  2394
  2399  NZ    43.909996   28.710001   39.889999   694  2395
  2400  CT     9.340000   36.910000   34.369999   696  2401  2402  2403  2404
  2401  CZ     8.780001   38.220001   34.320000   695  2400  2405
  2402  HC     8.500000   36.230000   34.349998   700  2400
  2403  HC     9.800000   36.770000   35.350002   700  2400
  2404  HC    10.039999   36.610001   33.570000   700  2400
  2405  NZ     8.380000   39.270000   34.330002   694  2401
  2406  CT    46.970001   23.650000   24.489998   696  2407  2408  2409  2410
  2407  CZ    47.329998   22.260000   24.630001   695  2406  2411
  2408  HC    47.779999   24.289999   24.799999   700  2406
  2409  HC    46.049999   23.929998   25.070000   700  2406
  2410  HC    46.799999   23.859999   23.450001   700  2406
  2411  NZ    47.560001   21.110001   24.740000   694  2407
  2412  CT    28.360001   11.840000   11.310000   696  2413  2414  2415  2416
  2413  CZ    27.959999   13.059999   10.530000   695  2412  2417
  2414  HC    27.790001   10.910000   11.110000   700  2412
  2415  HC    28.320000   12.100000   12.400000   700  2412
  2416  HC    29.389999   11.640000   11.059999   700  2412
  2417  NZ    27.670000   14.030000    9.950000   694  2413
  2418  CT    36.779999   19.440001   43.070000   696  2419  2420  2421  2422
  2419  CZ    37.720001   18.730000   42.259998   695  2418  2423
  2420  HC    36.919998   19.240000   44.099998   700  2418
  2421  HC    35.799999   19.070000   42.859997   700  2418
  2422  HC    36.840000   20.469999   42.820000   700  2418
  2423  NZ    38.559998   18.180000   41.620003   694  2419
  2424  CT     8.050000   17.780001   19.910000   696  2425  2426  2427  2428
  2425  CZ     7.580000   17.760000   21.289999   695  2424  2429
  2426  HC     7.850000   18.820000   19.789999   700  2424
  2427  HC     7.230000   17.160000   19.309999   700  2424
  2428  HC     9.070000   17.400000   19.580000   700  2424
  2429  NZ     7.220000   17.790001   22.400000   694  2425
  2430  CT    20.860001   39.100002   10.470000   696  2431  2432  2433  2434
  2431  CZ    20.400000   37.730000   10.710000   695  2430  2435
  2432  HC    20.750000   39.299999    9.410000   700  2430
  2433  HC    21.900002   39.209999   10.720000   700  2430
  2434  HC    20.220001   39.809998   10.959999   700  2430
  2435  NZ    20.039999   36.670002   10.880001   694  2431
  2436  CT    27.290001   45.009998   17.050001   696  2437  2438  2439  2440
  2437  CZ    28.680000   44.930000   16.540001   695  2436  2441
  2438  HC    27.119999   45.370003   18.029999   700  2436
  2439  HC    26.879999   44.000000   16.940001   700  2436
  2440  HC    26.730001   45.590000   16.310001   700  2436
  2441  NZ    29.779999   44.930000   16.160000   694  2437
  2442  CT    23.180000   39.560001   42.459999   696  2443  2444  2445  2446
  2443  CZ    23.310001   39.779999   41.049999   695  2442  2447
  2444  HC    22.709999   38.610001   42.610001   700  2442
  2445  HC    22.609999   40.359997   42.959999   700  2442
  2446  HC    24.240000   39.439999   42.750000   700  2442
  2447  NZ    23.410000   39.949997   39.889999   694  2443
  2448  CT    10.080000   29.549999   39.820000   696  2449  2450  2451  2452
  2449  CZ    10.490000   28.260000   39.340000   695  2448  2453
  2450  HC     9.170000   29.570000   40.400002   700  2448
  2451  HC     9.770000   30.050001   38.870003   700  2448
  2452  HC    10.850000   30.100000   40.250000   700  2448
  2453  NZ    10.760000   27.180000   39.040001   694  2449
  2454  CT    37.500000   12.130001   14.680000   696  2455  2456  2457  2458
  2455  CZ    37.239998   11.570000   13.370000   695  2454  2459
  2456  HC    38.209999   11.610001   15.310000   700  2454
  2457  HC    36.639999   12.280001   15.250000   700  2454
  2458  HC    37.820000   13.210000   14.550000   700  2454
  2459  NZ    37.090000   11.070000   12.330000   694  2455
  2460  CT    42.509998   34.739998   35.510002   696  2461  2462  2463  2464
  2461  CZ    43.850002   34.189999   35.540001   695  2460  2465
  2462  HC    42.490002   35.700001   35.020000   700  2460
  2463  HC    42.210003   34.739998   36.520000   700  2460
  2464  HC    41.959999   34.000000   34.920002   700  2460
  2465  NZ    44.899998   33.770000   35.580002   694  2461
  2466  CT    40.229996   41.100002   29.930000   696  2467  2468  2469  2470
  2467  CZ    40.260002   41.290001   31.370001   695  2466  2471
  2468  HC    39.500000   41.790001   29.470001   700  2466
  2469  HC    39.879997   40.110001   29.690001   700  2466
  2470  HC    41.269997   41.220001   29.489998   700  2466
  2471  NZ    40.279999   41.469997   32.520000   694  2467
  2472  CT    34.860001    8.980000   34.340000   696  2473  2474  2475  2476
  2473  CZ    34.209999    8.650000   35.639999   695  2472  2477
  2474  HC    35.050003    8.059999   33.860001   700  2472
  2475  HC    35.770000    9.520000   34.509998   700  2472
  2476  HC    34.139999    9.630000   33.770000   700  2472
  2477  NZ    33.680000    8.440000   36.689999   694  2473
  2478  CT    31.080000   35.060001   44.770004   696  2479  2480  2481  2482
  2479  CZ    32.389999   35.650002   44.450001   695  2478  2483
  2480  HC    30.590000   35.790001   45.430000   700  2478
  2481  HC    31.259998   34.160000   45.310001   700  2478
  2482  HC    30.459999   34.910000   43.870003   700  2478
  2483  NZ    33.399998   36.189999   44.180000   694  2479
  2484  CT    19.110001   36.349998   43.670002   696  2485  2486  2487  2488
  2485  CZ    18.059999   37.430000   43.460003   695  2484  2489
  2486  HC    19.209999   36.029999   44.689999   700  2484
  2487  HC    19.990000   36.639999   43.230000   700  2484
  2488  HC    18.780001   35.480000   43.189999   700  2484
  2489  NZ    17.340000   38.310001   43.320000   694  2485
  2490  CT    26.709999   47.020000   22.889999   696  2491  2492  2493  2494
  2491  CZ    28.070000   47.519997   22.620001   695  2490  2495
  2492  HC    26.250000   46.930000   21.900002   700  2490
  2493  HC    26.070002   47.649998   23.599998   700  2490
  2494  HC    26.879999   46.049999   23.500000   700  2490
  2495  NZ    29.130001   47.919998   22.360001   694  2491
  2496  CT    13.680000   30.009998   42.959999   696  2497  2498  2499  2500
  2497  CZ    12.920000   28.870001   43.480000   695  2496  2501
  2498  HC    14.759999   29.869999   43.020000   700  2496
  2499  HC    13.559999   30.930000   43.480000   700  2496
  2500  HC    13.459999   30.190001   41.910000   700  2496
  2501  NZ    12.320000   27.980001   43.950001   694  2497
  2502  CT    30.020000    5.120000   26.619999   696  2503  2504  2505  2506
  2503  CZ    30.699999    4.010000   26.010000   695  2502  2507
  2504  HC    29.209999    4.740000   27.250000   700  2502
  2505  HC    29.440001    5.650000   25.889999   700  2502
  2506  HC    30.639999    5.830000   27.230000   700  2502
  2507  NZ    31.340000    3.140000   25.559999   694  2503
  2508  CT    11.820001   10.490000   30.599998   696  2509  2510  2511  2512
  2509  CZ    10.870000    9.670000   29.849998   695  2508  2513
  2510  HC    12.830000    9.969999   30.669998   700  2508
  2511  HC    11.450000   10.920000   31.540001   700  2508
  2512  HC    12.090000   11.320000   29.960001   700  2508
  2513  NZ    10.089999    8.970000   29.309999   694  2509
  2514  CT    18.389999   10.170000   38.270000   696  2515  2516  2517  2518
  2515  CZ    19.650000    9.599999   38.750000   695  2514  2519
  2516  HC    17.770000    9.420000   37.850002   700  2514
  2517  HC    18.630001   10.950001   37.520000   700  2514
  2518  HC    17.869999   10.770000   39.059998   700  2514
  2519  NZ    20.580002    9.100000   39.150002   694  2515
  2520  CT    32.730000   16.540001   43.930000   696  2521  2522  2523  2524
  2521  CZ    33.410000   15.990000   45.120003   695  2520  2525
  2522  HC    33.320000   17.369999   43.680000   700  2520
  2523  HC    31.680000   16.709999   44.090000   700  2520
  2524  HC    32.830002   15.940000   43.070000   700  2520
  2525  NZ    33.940002   15.549999   46.049999   694  2521
  2526  CT     8.719999   13.670000   29.440001   696  2527  2528  2529  2530
  2527  CZ    10.060000   14.190001   28.950001   695  2526  2531
  2528  HC     8.270000   13.110000   28.680000   700  2526
  2529  HC     8.040000   14.460000   29.809999   700  2526
  2530  HC     8.850000   12.950000   30.190001   700  2526
  2531  NZ    11.059999   14.620000   28.549999   694  2527
  2532  CT    31.140001   26.570000   46.709999   696  2533  2534  2535  2536
  2533  CZ    32.309998   26.740000   45.869999   695  2532  2537
  2534  HC    31.300001   25.980000   47.649998   700  2532
  2535  HC    30.420000   25.990000   46.149998   700  2532
  2536  HC    30.639999   27.500000   46.910000   700  2532
  2537  NZ    33.189999   26.940001   45.139999   694  2533
  2538  CT    40.680000   41.070000   25.439999   696  2539  2540  2541  2542
  2539  CZ    39.959999   42.239998   24.860001   695  2538  2543
  2540  HC    40.879997   40.300003   24.690001   700  2538
  2541  HC    40.009998   40.770000   26.270000   700  2538
  2542  HC    41.700001   41.320000   25.769999   700  2538
  2543  NZ    39.430000   43.169998   24.379999   694  2539
  2544  CT    30.699999    5.530000   22.570000   696  2545  2546  2547  2548
  2545  CZ    30.330000    6.880000   22.130001   695  2544  2549
  2546  HC    31.580000    5.430000   23.280001   700  2544
  2547  HC    31.010000    4.910000   21.750000   700  2544
  2548  HC    29.820002    5.130000   23.020000   700  2544
  2549  NZ    30.039999    7.940001   21.719999   694  2545
  2550  CT    17.439999    6.990000   21.059999   696  2551  2552  2553  2554
  2551  CZ    16.680000    5.680000   21.020000   695  2550  2555
  2552  HC    18.160000    6.950000   20.270000   700  2550
  2553  HC    17.790001    7.010000   22.130001   700  2550
  2554  HC    16.790001    7.770000   20.699999   700  2550
  2555  NZ    16.030001    4.720000   20.969999   694  2551
  2556  CT    39.410000   10.650001   18.980000   696  2557  2558  2559  2560
  2557  CZ    38.169998   11.410000   18.570000   695  2556  2561
  2558  HC    38.989998    9.630000   19.129999   700  2556
  2559  HC    39.700001   11.059999   19.900000   700  2556
  2560  HC    40.170002   10.750000   18.250000   700  2556
  2561  NZ    37.180000   11.920000   18.300001   694  2557
  2562  CT    46.079998   18.400000   23.310001   696  2563  2564  2565  2566
  2563  CZ    46.479996   17.090000   23.850000   695  2562  2567
  2564  HC    45.170002   18.160000   22.730000   700  2562
  2565  HC    46.880001   18.840000   22.690001   700  2562
  2566  HC    45.989998   19.070000   24.170000   700  2562
  2567  NZ    46.799999   16.049999   24.300001   694  2563
  2568  CT    39.100002   13.789999   37.730000   696  2569  2570  2571  2572
  2569  CZ    38.870003   15.219999   38.049999   695  2568  2573
  2570  HC    39.970001   13.410000   38.310001   700  2568
  2571  HC    39.349998   13.559999   36.740002   700  2568
  2572  HC    38.250000   13.290000   38.060001   700  2568
  2573  NZ    38.849998   16.350000   38.340000   694  2569
  2574  CT     9.850000   34.299999   14.840000   696  2575  2576  2577  2578
  2575  CZ     9.250000   33.169998   14.160000   695  2574  2579
  2576  HC    10.840000   34.160000   15.240001   700  2574
  2577  HC     9.240000   34.480000   15.750000   700  2574
  2578  HC     9.720000   35.139999   14.160000   700  2574
  2579  NZ     8.830000   32.250000   13.620000   694  2575
  2580  CT    12.930000   43.489998   26.219999   696  2581  2582  2583  2584
  2581  CZ    12.610001   42.719997   25.050001   695  2580  2585
  2582  HC    12.090000   43.449997   26.879999   700  2580
  2583  HC    13.099999   44.559998   25.920000   700  2580
  2584  HC    13.780001   43.000000   26.660000   700  2580
  2585  NZ    12.300000   42.180000   24.090000   694  2581
  2586  CT    19.160000    6.070000   30.750000   696  2587  2588  2589  2590
  2587  CZ    18.890001    7.340000   30.120001   695  2586  2591
  2588  HC    19.230000    5.350000   29.939999   700  2586
  2589  HC    18.340000    5.830000   31.410000   700  2586
  2590  HC    20.130001    6.090000   31.370001   700  2586
  2591  NZ    18.650000    8.340000   29.590000   694  2587
  2592  CT    35.810001   42.830002   35.439999   696  2593  2594  2595  2596
  2593  CZ    36.799999   43.850002   35.350002   695  2592  2597
  2594  HC    36.110001   41.880001   35.040001   700  2592
  2595  HC    34.889999   43.130001   34.910000   700  2592
  2596  HC    35.590000   42.690002   36.500000   700  2592
  2597  NZ    37.690002   44.640003   35.250000   694  2593
  2598  CT    15.640000   44.520000   30.739998   696  2599  2600  2601  2602
  2599  CZ    16.260000   45.389999   31.800001   695  2598  2603
  2600  HC    15.650001   44.809998   29.690001   700  2598
  2601  HC    14.650001   44.389999   31.029999   700  2598
  2602  HC    16.020000   43.530003   30.690001   700  2598
  2603  NZ    16.690001   46.129997   32.599998   694  2599
  2604  CT    44.209999   35.209999   31.980000   696  2605  2606  2607  2608
  2605  CZ    44.959999   34.869999   30.769999   695  2604  2609
  2606  HC    43.430000   35.880001   31.600000   700  2604
  2607  HC    44.730000   35.770000   32.750000   700  2604
  2608  HC    43.860001   34.209999   32.340000   700  2604
  2609  NZ    45.590000   34.560001   29.840000   694  2605
  2610  CT    14.650001   13.290000   39.570000   696  2611  2612  2613  2614
  2611  CZ    15.580000   13.440000   40.739998   695  2610  2615
  2612  HC    14.440001   12.200001   39.410000   700  2610
  2613  HC    15.250000   13.660001   38.680000   700  2610
  2614  HC    13.810000   13.969999   39.570000   700  2610
  2615  NZ    16.310001   13.500000   41.630001   694  2611
  2616  CT    11.750000   40.190002   34.760002   696  2617  2618  2619  2620
  2617  CZ    12.660000   41.139999   34.160000   695  2616  2621
  2618  HC    12.190000   39.170002   34.820000   700  2616
  2619  HC    10.820000   40.190002   34.180000   700  2616
  2620  HC    11.460000   40.549999   35.790001   700  2616
  2621  NZ    13.320000   41.989998   33.720001   694  2617
  2622  CT    34.669998   45.580002   28.150002   696  2623  2624  2625  2626
  2623  CZ    35.050003   47.000000   28.180000   695  2622  2627
  2624  HC    35.070000   45.060001   27.260000   700  2622
  2625  HC    33.580002   45.570000   28.050001   700  2622
  2626  HC    34.970001   45.120003   29.100000   700  2622
  2627  NZ    35.439999   48.080002   28.180000   694  2623
  2628  CT    12.020000   42.270004   30.420000   696  2629  2630  2631  2632
  2629  CZ    10.650001   42.490002   29.969999   695  2628  2633
  2630  HC    12.130001   41.149998   30.369999   700  2628
  2631  HC    12.200001   42.630001   31.470001   700  2628
  2632  HC    12.760000   42.639999   29.700001   700  2628
  2633  NZ     9.530000   42.649998   29.630001   694  2629
  2634  CT    32.650002   44.389999   17.990000   696  2635  2636  2637  2638
  2635  CZ    33.469997   44.169998   19.170000   695  2634  2639
  2636  HC    33.040001   43.930000   17.059999   700  2634
  2637  HC    32.560001   45.450001   17.869999   700  2634
  2638  HC    31.670000   44.029999   18.290001   700  2634
  2639  NZ    34.110001   44.029999   20.139999   694  2635
  2640  CT     9.790000   40.779999   26.849998   696  2641  2642  2643  2644
  2641  CZ    10.100000   39.369999   26.750000   695  2640  2645
  2642  HC    10.150000   41.240002   27.720001   700  2640
  2643  HC     8.719999   40.779999   26.960001   700  2640
  2644  HC    10.150000   41.250000   25.869999   700  2640
  2645  NZ    10.330000   38.209999   26.600000   694  2641
  2646  CT     7.520000   32.550003   17.200001   696  2647  2648  2649  2650
  2647  CZ     8.180000   31.480000   17.940001   695  2646  2651
  2648  HC     6.670000   32.910000   17.719999   700  2646
  2649  HC     7.170000   32.209999   16.230000   700  2646
  2650  HC     8.309999   33.279999   17.100000   700  2646
  2651  NZ     8.679999   30.599998   18.469999   694  2647
  2652  CT    37.149998    7.930000   21.029999   696  2653  2654  2655  2656
  2653  CZ    38.209999    8.860000   21.480000   695  2652  2657
  2654  HC    36.820000    8.440000   20.109999   700  2652
  2655  HC    36.340000    7.940001   21.730001   700  2652
  2656  HC    37.509998    6.940000   20.869999   700  2652
  2657  NZ    39.020000    9.599999   21.840000   694  2653
  2658  CT    43.549999   28.389999   13.570000   696  2659  2660  2661  2662
  2659  CZ    44.139999   29.010000   12.370000   695  2658  2663
  2660  HC    43.410000   29.180000   14.370001   700  2658
  2661  HC    44.330002   27.639999   13.950000   700  2658
  2662  HC    42.659996   27.820000   13.320000   700  2658
  2663  NZ    44.529999   29.530001   11.410000   694  2659
  2664  CT    34.160000   29.480000    5.890000   696  2665  2666  2667  2668
  2665  CZ    33.180000   30.420000    6.470000   695  2664  2669
  2666  HC    33.759998   28.469999    6.240000   700  2664
  2667  HC    35.180000   29.680000    6.270000   700  2664
  2668  HC    34.170002   29.419998    4.780000   700  2664
  2669  NZ    32.430000   31.189999    6.940000   694  2665
  2670  CT    20.620001   47.250000   23.139999   696  2671  2672  2673  2674
  2671  CZ    19.330000   46.650002   23.559999   695  2670  2675
  2672  HC    21.029999   47.770000   24.010000   700  2670
  2673  HC    20.480001   48.000000   22.390001   700  2670
  2674  HC    21.250000   46.430000   22.820000   700  2670
  2675  NZ    18.370001   46.110001   23.929998   694  2671
  2676  CT    14.250000    8.200000   21.570000   696  2677  2678  2679  2680
  2677  CZ    13.030000    7.800000   22.320002   695  2676  2681
  2678  HC    14.790000    8.910000   22.190001   700  2676
  2679  HC    13.980000    8.550000   20.570000   700  2676
  2680  HC    14.800000    7.370000   21.370001   700  2676
  2681  NZ    12.080000    7.510000   22.939999   694  2677
  2682  CT    25.299999   31.520000   47.459999   696  2683  2684  2685  2686
  2683  CZ    26.000000   32.410000   46.469997   695  2682  2687
  2684  HC    24.790001   30.730000   46.880001   700  2682
  2685  HC    24.510000   32.079998   47.970001   700  2682
  2686  HC    26.129999   31.289999   48.130001   700  2682
  2687  NZ    26.490000   33.080002   45.730000   694  2683
  2688  CT    10.570001   13.250000   18.520000   696  2689  2690  2691  2692
  2689  CZ     9.960000   14.250000   17.730000   695  2688  2693
  2690  HC     9.890000   12.670000   19.170000   700  2688
  2691  HC    11.190000   13.770000   19.240000   700  2688
  2692  HC    11.090000   12.610001   17.840000   700  2688
  2693  NZ     9.440001   15.080000   17.080000   694  2689
  2694  CT    11.410000   25.610001   42.059998   696  2695  2696  2697  2698
  2695  CZ    11.799999   24.489998   41.250000   695  2694  2699
  2696  HC    10.420000   26.000000   41.790001   700  2694
  2697  HC    12.180000   26.329998   42.220001   700  2694
  2698  HC    11.380000   25.220001   43.110001   700  2694
  2699  NZ    12.110000   23.540001   40.619999   694  2695
  2700  CT     4.740000   31.099998   29.580000   696  2701  2702  2703  2704
  2701  CZ     4.640000   32.540001   30.070000   695  2700  2705
  2702  HC     4.420000   30.410000   30.350000   700  2700
  2703  HC     5.680000   30.810001   29.189999   700  2700
  2704  HC     3.910000   30.869999   28.929998   700  2700
  2705  NZ     4.420000   33.650002   30.380001   694  2701
  2706  CT    19.480000   32.790001    6.290000   696  2707  2708  2709  2710
  2707  CZ    19.459999   33.590000    7.530000   695  2706  2711
  2708  HC    18.559999   32.250000    6.050000   700  2706
  2709  HC    20.220001   32.060001    6.410000   700  2706
  2710  HC    19.820000   33.399998    5.470000   700  2706
  2711  NZ    19.459999   34.170002    8.540000   694  2707
  2712  CT    21.779999   16.020000    7.340000   696  2713  2714  2715  2716
  2713  CZ    22.420002   16.280001    8.580000   695  2712  2717
  2714  HC    21.250000   16.889999    7.050000   700  2712
  2715  HC    21.219999   15.140000    7.500000   700  2712
  2716  HC    22.639999   15.780000    6.740000   700  2712
  2717  NZ    22.910000   16.369999    9.620000   694  2713
  2718  CT    20.790001   21.510000    5.240000   696  2719  2720  2721  2722
  2719  CZ    21.219999   22.709999    5.980000   695  2718  2723
  2720  HC    20.060001   20.830000    5.750000   700  2718
  2721  HC    21.760002   20.940001    5.140000   700  2718
  2722  HC    20.360001   21.900002    4.310000   700  2718
  2723  NZ    21.570000   23.629999    6.570000   694  2719
  2724  CT    12.460001   10.959999   35.000000   696  2725  2726  2727  2728
  2725  CZ    12.860001   12.010000   35.940002   695  2724  2729
  2726  HC    12.259999   11.410000   34.020000   700  2724
  2727  HC    11.690001   10.270000   35.330002   700  2724
  2728  HC    13.300000   10.260000   34.869999   700  2724
  2729  NZ    13.190001   12.820000   36.709999   694  2725
  2730  CT     5.930000   17.420000   26.160000   696  2731  2732  2733  2734
  2731  CZ     6.180000   16.510000   27.309999   695  2730  2735
  2732  HC     6.630000   18.220001   26.029999   700  2730
  2733  HC     4.980000   17.860001   26.199999   700  2730
  2734  HC     5.960000   16.849998   25.240000   700  2730
  2735  NZ     6.380000   15.760000   28.239998   694  2731
  2736  CT    44.120003   22.860001   13.969999   696  2737  2738  2739  2740
  2737  CZ    44.699997   24.189999   14.230000   695  2736  2741
  2738  HC    44.910004   22.130001   14.250000   700  2736
  2739  HC    43.720001   22.679998   12.940001   700  2736
  2740  HC    43.309998   22.570000   14.559999   700  2736
  2741  NZ    45.170002   25.209999   14.420000   694  2737
  2742  CT    36.770000   14.260000   10.959999   696  2743  2744  2745  2746
  2743  CZ    38.200001   14.080000   11.250000   695  2742  2747
  2744  HC    36.570000   15.250000   10.530000   700  2742
  2745  HC    36.209999   14.180000   11.860000   700  2742
  2746  HC    36.440002   13.600000   10.140000   700  2742
  2747  NZ    39.360001   13.880000   11.500000   694  2743
  2748  CT    43.060001   11.890000   24.320000   696  2749  2750  2751  2752
  2749  CZ    44.369999   11.219999   24.139999   695  2748  2753
  2750  HC    42.280003   11.339999   23.820000   700  2748
  2751  HC    43.040001   12.930000   23.859999   700  2748
  2752  HC    42.889999   11.920000   25.389999   700  2748
  2753  NZ    45.380001   10.670000   24.010000   694  2749
  2754  CT    36.700001   29.980000   44.590000   696  2755  2756  2757  2758
  2755  CZ    37.490002   29.370001   45.730000   695  2754  2759
  2756  HC    36.020000   29.250000   44.120003   700  2754
  2757  HC    37.369999   30.280001   43.769997   700  2754
  2758  HC    36.090000   30.889999   44.840004   700  2754
  2759  NZ    38.119999   28.929998   46.650002   694  2755
  2760  CT    35.689999   42.719997   16.760000   696  2761  2762  2763  2764
  2761  CZ    36.939999   42.040001   16.380001   695  2760  2765
  2762  HC    34.939999   42.160000   16.210001   700  2760
  2763  HC    35.650002   43.750000   16.510000   700  2760
  2764  HC    35.599998   42.610001   17.790001   700  2760
  2765  NZ    37.889999   41.510002   16.059999   694  2761
  2766  CT    22.700001   33.989998   46.720001   696  2767  2768  2769  2770
  2767  CZ    21.970001   34.320000   45.459999   695  2766  2771
  2768  HC    23.780001   34.030003   46.420002   700  2766
  2769  HC    22.340000   33.029999   47.090000   700  2766
  2770  HC    22.600000   34.809998   47.430000   700  2766
  2771  NZ    21.389999   34.599998   44.500000   694  2767
  2772  CT    38.049999   38.750000   39.410000   696  2773  2774  2775  2776
  2773  CZ    37.090000   37.750000   39.809998   695  2772  2777
  2774  HC    38.840000   38.060001   39.240002   700  2772
  2775  HC    38.220001   39.480000   40.120003   700  2772
  2776  HC    37.660000   39.189999   38.489998   700  2772
  2777  NZ    36.340000   36.950001   40.149998   694  2773
  2778  CT    32.790001   34.680000    6.770000   696  2779  2780  2781  2782
  2779  CZ    33.090000   35.750000    5.870000   695  2778  2783
  2780  HC    33.510002   33.880001    6.570000   700  2778
  2781  HC    31.770000   34.340000    6.410000   700  2778
  2782  HC    32.850002   35.029999    7.770000   700  2778
  2783  NZ    33.320000   36.600002    5.140000   694  2779
  2784  CT    24.160000   32.000000    4.640000   696  2785  2786  2787  2788
  2785  CZ    25.060001   32.790001    3.830000   695  2784  2789
  2786  HC    24.650000   31.219999    5.230000   700  2784
  2787  HC    23.410000   31.570000    4.040000   700  2784
  2788  HC    23.820000   32.739998    5.370000   700  2784
  2789  NZ    25.850000   33.389999    3.230000   694  2785
  2790  CT    15.820000   16.380001   43.160000   696  2791  2792  2793  2794
  2791  CZ    15.870000   15.530000   44.389999   695  2790  2795
  2792  HC    15.860000   17.480000   43.579998   700  2790
  2793  HC    14.920000   16.440001   42.610001   700  2790
  2794  HC    16.680000   16.180000   42.470001   700  2790
  2795  NZ    15.950001   14.860000   45.300003   694  2791
  2796  CT     8.800000   21.949999   14.030000   696  2797  2798  2799  2800
  2797  CZ     7.600000   22.439999   14.820000   695  2796  2801
  2798  HC     9.230000   21.049999   14.590000   700  2796
  2799  HC     9.530000   22.780001   14.000000   700  2796
  2800  HC     8.450001   21.619999   13.059999   700  2796
  2801  NZ     6.680000   22.770000   15.460000   694  2797
  2802  CT    36.170002    6.580000   26.700001   696  2803  2804  2805  2806
  2803  CZ    35.919998    6.420000   25.220001   695  2802  2807
  2804  HC    36.660000    7.540000   26.970001   700  2802
  2805  HC    36.779999    5.850000   27.070000   700  2802
  2806  HC    35.270000    6.500000   27.209999   700  2802
  2807  NZ    35.689999    6.250000   24.070000   694  2803
  2808  CT    23.369999   11.860000    9.969999   696  2809  2810  2811  2812
  2809  CZ    24.389999   11.809999   11.030001   695  2808  2813
  2810  HC    22.420002   11.710000   10.420000   700  2808
  2811  HC    23.719999   11.100000    9.250000   700  2808
  2812  HC    23.440001   12.890000    9.620000   700  2808
  2813  NZ    25.200001   11.809999   11.849999   694  2809
  2814  CT     5.350000   30.820000   20.090000   696  2815  2816  2817  2818
  2815  CZ     4.540000   31.900002   19.540001   695  2814  2819
  2816  HC     6.400000   30.910000   19.920000   700  2814
  2817  HC     5.000000   29.890001   19.660000   700  2814
  2818  HC     5.000000   30.739998   21.140001   700  2814
  2819  NZ     3.990000   32.750000   19.010000   694  2815
  2820  CT    36.860001   44.570000   22.760000   696  2821  2822  2823  2824
  2821  CZ    36.110001   45.100002   23.920000   695  2820  2825
  2822  HC    36.630001   45.100002   21.830002   700  2820
  2823  HC    36.440002   43.549999   22.620001   700  2820
  2824  HC    37.939999   44.510002   23.029999   700  2820
  2825  NZ    35.459999   45.520000   24.740000   694  2821
  2826  CT    17.630001   46.209999   20.590000   696  2827  2828  2829  2830
  2827  CZ    16.799999   47.350002   20.810001   695  2826  2831
  2828  HC    18.420000   46.269997   21.310001   700  2826
  2829  HC    18.110001   46.320000   19.650000   700  2826
  2830  HC    17.010000   45.320000   20.550001   700  2826
  2831  NZ    16.109999   48.309998   20.920000   694  2827
  2832  CT    33.099998   22.309999   46.620003   696  2833  2834  2835  2836
  2833  CZ    33.680000   21.070002   46.030003   695  2832  2837
  2834  HC    32.009998   22.390001   46.700001   700  2832
  2835  HC    33.369999   23.099998   45.939999   700  2832
  2836  HC    33.599998   22.490002   47.610001   700  2832
  2837  NZ    34.139999   20.130001   45.459999   694  2833
  2838  CT    19.459999   12.730000   42.509998   696  2839  2840  2841  2842
  2839  CZ    19.620001   14.040001   43.110001   695  2838  2843
  2840  HC    19.670000   12.680000   41.450001   700  2838
  2841  HC    18.380001   12.550000   42.649998   700  2838
  2842  HC    20.190001   12.030000   43.010002   700  2838
  2843  NZ    19.789999   15.089999   43.549999   694  2839
  2844  CT    43.029999   38.540001   32.070000   696  2845  2846  2847  2848
  2845  CZ    44.010002   38.440002   31.029999   695  2844  2849
  2846  HC    43.379997   39.389999   32.690002   700  2844
  2847  HC    42.970001   37.630001   32.500000   700  2844
  2848  HC    42.010002   38.770000   31.650000   700  2844
  2849  NZ    44.820000   38.369999   30.200001   694  2845
  2850  CT    26.960001   35.380001    5.740000   696  2851  2852  2853  2854
  2851  CZ    28.039999   35.660000    6.710000   695  2850  2855
  2852  HC    27.390001   35.549999    4.790000   700  2850
  2853  HC    26.150000   36.150002    5.730000   700  2850
  2854  HC    26.600000   34.419998    5.950000   700  2850
  2855  NZ    28.850000   35.919998    7.480000   694  2851
  2856  CT    19.070000   21.540001   46.479996   696  2857  2858  2859  2860
  2857  CZ    20.450001   21.380001   46.049999   695  2856  2861
  2858  HC    18.619999   22.410000   46.030003   700  2856
  2859  HC    19.330000   21.680000   47.519997   700  2856
  2860  HC    18.459999   20.620001   46.360001   700  2856
  2861  NZ    21.530001   21.270000   45.750000   694  2857
  2862  CT    41.639999   18.900000   11.770000   696  2863  2864  2865  2866
  2863  CZ    42.959999   19.600000   11.830000   695  2862  2867
  2864  HC    41.970001   17.809999   11.690001   700  2862
  2865  HC    40.970001   19.180000   10.920000   700  2862
  2866  HC    41.160004   19.070000   12.670000   700  2862
  2867  NZ    43.940002   20.179998   11.870001   694  2863
  2868  CT    40.890003   39.180000   35.889999   696  2869  2870  2871  2872
  2869  CZ    40.359997   37.760002   35.700001   695  2868  2873
  2870  HC    41.669998   39.369999   35.180000   700  2868
  2871  HC    41.189999   39.320000   36.930000   700  2868
  2872  HC    40.130001   39.879997   35.790001   700  2868
  2873  NZ    39.849998   36.740002   35.580002   694  2869
  2874  CT    27.200001   48.130001   26.590000   696  2875  2876  2877  2878
  2875  CZ    28.080002   49.209999   26.110001   695  2874  2879
  2876  HC    26.230000   48.340000   26.189999   700  2874
  2877  HC    27.190001   48.080002   27.690001   700  2874
  2878  HC    27.460001   47.160000   26.170002   700  2874
  2879  NZ    28.770000   50.040001   25.790001   694  2875
  2880  CT    26.559999   28.520000    3.620000   696  2881  2882  2883  2884
  2881  CZ    25.820000   27.770000    2.590000   695  2880  2885
  2882  HC    26.459999   28.080002    4.670000   700  2880
  2883  HC    26.110001   29.530001    3.690000   700  2880
  2884  HC    27.620001   28.549999    3.320000   700  2880
  2885  NZ    25.280001   27.190001    1.750000   694  2881
  2886  CT    25.160000    6.230000   16.030001   696  2887  2888  2889  2890
  2887  CZ    24.389999    5.860000   14.809999   695  2886  2891
  2888  HC    25.109999    5.380000   16.670000   700  2886
  2889  HC    24.740000    7.070000   16.520000   700  2886
  2890  HC    26.160000    6.350000   15.800000   700  2886
  2891  NZ    23.850000    5.580000   13.860001   694  2887
  2892  CT    24.809999   18.380001    5.130000   696  2893  2894  2895  2896
  2893  CZ    24.370001   16.990000    4.790000   695  2892  2897
  2894  HC    25.020000   18.869999    4.120000   700  2892
  2895  HC    25.760000   18.220001    5.730000   700  2892
  2896  HC    23.980000   18.830000    5.680000   700  2892
  2897  NZ    24.059999   15.880001    4.510000   694  2893
  2898  CT     8.730000   20.850000   39.180000   696  2899  2900  2901  2902
  2899  CZ     7.700000   21.789999   39.560001   695  2898  2903
  2900  HC     8.400000   19.939999   39.690002   700  2898
  2901  HC     9.670000   21.320000   39.389999   700  2898
  2902  HC     8.620000   20.739998   38.090000   700  2898
  2903  NZ     6.890000   22.579998   39.750000   694  2899
  2904  CT    45.079998   35.919998   20.240000   696  2905  2906  2907  2908
  2905  CZ    43.940002   36.070000   21.150000   695  2904  2909
  2906  HC    45.060001   36.349998   19.270000   700  2904
  2907  HC    45.410000   34.900002   20.179998   700  2904
  2908  HC    45.820000   36.510002   20.730000   700  2904
  2909  NZ    43.060001   36.170002   21.940001   694  2905
  2910  CT    12.440000   42.649998   18.900000   696  2911  2912  2913  2914
  2911  CZ    13.389999   41.539997   18.760000   695  2910  2915
  2912  HC    12.080000   43.000000   17.949999   700  2910
  2913  HC    12.960000   43.500000   19.309999   700  2910
  2914  HC    11.610001   42.350002   19.550001   700  2910
  2915  NZ    14.130000   40.650002   18.780001   694  2911
  2916  CT    13.660001   20.590000   43.689999   696  2917  2918  2919  2920
  2917  CZ    14.750000   20.200001   42.800003   695  2916  2921
  2918  HC    13.960000   20.720001   44.790001   700  2916
  2919  HC    12.860001   19.809999   43.639999   700  2916
  2920  HC    13.300000   21.520000   43.239998   700  2916
  2921  NZ    15.570001   19.900000   42.049999   694  2917
  2922  CT    16.639999   30.190001   46.070000   696  2923  2924  2925  2926
  2923  CZ    16.549999   28.840000   45.529999   695  2922  2927
  2924  HC    17.520000   30.420000   46.680000   700  2922
  2925  HC    16.049999   30.320000   46.989998   700  2922
  2926  HC    16.330000   30.940001   45.330002   700  2922
  2927  NZ    16.469999   27.799999   45.120003   694  2923
  2928  CT    39.189999   32.770000    9.550000   696  2929  2930  2931  2932
  2929  CZ    40.630001   32.820000    9.180000   695  2928  2933
  2930  HC    39.059998   32.490002   10.580000   700  2928
  2931  HC    38.629997   32.040001    9.049999   700  2928
  2932  HC    38.930000   33.800003    9.530000   700  2928
  2933  NZ    41.730000   32.959999    8.900000   694  2929
  2934  CT    30.330000   18.619999   46.599998   696  2935  2936  2937  2938
  2935  CZ    29.700001   17.430000   46.110001   695  2934  2939
  2936  HC    29.730000   18.950001   47.500000   700  2934
  2937  HC    30.280001   19.389999   45.809998   700  2934
  2938  HC    31.380001   18.500000   46.830002   700  2934
  2939  NZ    29.180000   16.460001   45.770000   694  2935
  2940  CT     3.980000   23.549999   28.540001   696  2941  2942  2943  2944
  2941  CZ     3.380000   22.430000   29.189999   695  2940  2945
  2942  HC     3.240000   24.300001   28.450001   700  2940
  2943  HC     4.220000   23.369999   27.500000   700  2940
  2944  HC     4.760000   23.859999   29.250000   700  2940
  2945  NZ     2.800000   21.580000   29.700001   694  2941
  2946  CT    41.030003   38.770000   15.809999   696  2947  2948  2949  2950
  2947  CZ    41.669998   39.380001   17.000000   695  2946  2951
  2948  HC    41.320000   37.700001   15.740000   700  2946
  2949  HC    41.510002   39.209999   14.910001   700  2946
  2950  HC    39.980000   38.930000   15.870000   700  2946
  2951  NZ    42.239998   39.809998   17.869999   694  2947
  2952  CT    38.090000   14.720000   41.209999   696  2953  2954  2955  2956
  2953  CZ    37.360001   14.379999   42.500000   695  2952  2957
  2954  HC    38.369999   13.770000   40.750000   700  2952
  2955  HC    38.919998   15.420000   41.350002   700  2952
  2956  HC    37.270000   15.150000   40.650002   700  2952
  2957  NZ    36.799999   14.070000   43.449997   694  2953
  2958  CT    31.110001   47.570000   25.150002   696  2959  2960  2961  2962
  2959  CZ    30.150002   46.440002   25.270000   695  2958  2963
  2960  HC    30.959999   48.150002   24.320000   700  2958
  2961  HC    32.169998   47.299999   25.160000   700  2958
  2962  HC    30.910000   48.299999   25.969999   700  2958
  2963  NZ    29.449999   45.549999   25.299999   694  2959
  2964  CT    24.340000   44.930000   37.920002   696  2965  2966  2967  2968
  2965  CZ    25.760000   44.580002   38.060001   695  2964  2969
  2966  HC    23.670002   44.340000   38.540001   700  2964
  2967  HC    23.870001   44.689999   36.980000   700  2964
  2968  HC    24.260002   45.949997   38.250000   700  2964
  2969  NZ    26.879999   44.349998   38.230000   694  2965
  2970  CT    28.310001   15.880001    6.230000   696  2971  2972  2973  2974
  2971  CZ    28.020000   14.600000    5.680000   695  2970  2975
  2972  HC    29.389999   15.850000    6.510000   700  2970
  2973  HC    27.679998   16.180000    7.070000   700  2970
  2974  HC    28.039999   16.610001    5.460000   700  2970
  2975  NZ    27.840000   13.550000    5.230000   694  2971
  2976  CT     7.520000   28.710001   14.700001   696  2977  2978  2979  2980
  2977  CZ     8.389999   27.530001   14.410000   695  2976  2981
  2978  HC     7.140000   28.660000   15.720000   700  2976
  2979  HC     6.730000   28.730000   13.860001   700  2976
  2980  HC     8.190001   29.500000   14.559999   700  2976
  2981  NZ     9.049999   26.590000   14.140000   694  2977
  2982  CT    22.379999   26.580000    3.640000   696  2983  2984  2985  2986
  2983  CZ    22.820000   27.900000    4.160000   695  2982  2987
  2984  HC    21.340000   26.380001    3.740000   700  2982
  2985  HC    22.910000   25.860001    4.230000   700  2982
  2986  HC    22.730000   26.490000    2.640000   700  2982
  2987  NZ    23.150002   28.900002    4.570000   694  2983
  2988  CT    22.299999   47.449997   31.730001   696  2989  2990  2991  2992
  2989  CZ    23.750000   47.119999   31.670000   695  2988  2993
  2990  HC    21.770000   46.590000   31.459999   700  2988
  2991  HC    22.219999   48.239998   30.959999   700  2988
  2992  HC    21.919998   47.919998   32.620003   700  2988
  2993  NZ    24.860001   46.810001   31.670000   694  2989
  2994  CT    17.940001   44.239998   15.030001   696  2995  2996  2997  2998
  2995  CZ    16.730000   44.099998   14.200000   695  2994  2999
  2996  HC    17.719999   44.039997   16.100000   700  2994
  2997  HC    18.430000   45.200001   14.780001   700  2994
  2998  HC    18.650000   43.549999   14.620000   700  2994
  2999  NZ    15.820000   43.959999   13.520000   694  2995
  3000  CT    13.670000   40.430000   38.650002   696  3001  3002  3003  3004
  3001  CZ    13.220000   39.290001   37.900002   695  3000  3005
  3002  HC    14.809999   40.380001   38.940002   700  3000
  3003  HC    12.970000   40.669998   39.529999   700  3000
  3004  HC    13.800000   41.350002   38.040001   700  3000
  3005  NZ    12.740001   38.360001   37.420002   694  3001
  3006  CT    10.880001   23.180000   10.410000   696  3007  3008  3009  3010
  3007  CZ    11.320000   22.869999   11.740000   695  3006  3011
  3008  HC     9.950000   23.670002   10.420000   700  3006
  3009  HC    10.760000   22.270000    9.740000   700  3006
  3010  HC    11.580000   23.910000    9.980000   700  3006
  3011  NZ    11.680000   22.630001   12.820000   694  3007
  3012  CT    46.539997   20.109999   18.080000   696  3013  3014  3015  3016
  3013  CZ    45.240002   20.639999   17.710001   695  3012  3017
  3014  HC    47.220001   20.100000   17.240000   700  3012
  3015  HC    46.320000   19.080000   18.500000   700  3012
  3016  HC    46.860001   20.650002   18.940001   700  3012
  3017  NZ    44.180000   21.049999   17.359999   694  3013
  3018  CT    27.410000   10.080000   41.590000   696  3019  3020  3021  3022
  3019  CZ    26.459999    9.700001   40.500000   695  3018  3023
  3020  HC    27.900000    9.180000   41.970001   700  3018
  3021  HC    26.879999   10.559999   42.379997   700  3018
  3022  HC    28.169998   10.790000   41.240002   700  3018
  3023  NZ    25.690001    9.420000   39.719997   694  3019
  3024  CT    21.849998   48.410000   26.530001   696  3025  3026  3027  3028
  3025  CZ    23.020000   47.519997   26.280001   695  3024  3029
  3026  HC    21.949999   49.250000   25.840000   700  3024
  3027  HC    21.830002   48.790001   27.530001   700  3024
  3028  HC    20.940001   47.830002   26.350000   700  3024
  3029  NZ    23.900002   46.770000   26.199999   694  3025
  3030  CT    11.190000   15.020000   14.099999   696  3031  3032  3033  3034
  3031  CZ    11.430000   16.430000   13.910000   695  3030  3035
  3032  HC    10.990000   14.590000   13.120001   700  3030
  3033  HC    10.310000   14.850000   14.690000   700  3030
  3034  HC    12.030000   14.450001   14.480000   700  3030
  3035  NZ    11.640000   17.539999   13.740000   694  3031
  3036  CT     5.680000   34.830002   21.090000   696  3037  3038  3039  3040
  3037  CZ     6.930000   34.020000   21.140001   695  3036  3041
  3038  HC     4.890000   34.230000   21.549999   700  3036
  3039  HC     5.590000   34.930000   20.009998   700  3036
  3040  HC     5.800000   35.790001   21.619999   700  3036
  3041  NZ     7.910000   33.430000   21.150000   694  3037
  3042  CT    47.490002   23.120001   31.600000   696  3043  3044  3045  3046
  3043  CZ    47.859997   24.510000   31.429998   695  3042  3047
  3044  HC    47.900002   22.740000   32.529999   700  3042
  3045  HC    47.760002   22.509998   30.690001   700  3042
  3046  HC    46.360001   23.320000   31.470001   700  3042
  3047  NZ    48.160000   25.639999   31.310001   694  3043
  3048  CT     7.000000   38.840000   28.440001   696  3049  3050  3051  3052
  3049  CZ     6.260000   40.089996   28.360001   695  3048  3053
  3050  HC     7.270000   38.619999   29.510000   700  3048
  3051  HC     7.950000   38.849998   27.990000   700  3048
  3052  HC     6.430000   37.990002   28.010002   700  3048
  3053  NZ     5.680000   41.059998   28.330000   694  3049
  3054  CT    15.290001   34.020000    8.020000   696  3055  3056  3057  3058
  3055  CZ    15.620001   32.980000    7.110000   695  3054  3059
  3056  HC    15.590000   35.000000    7.650000   700  3054
  3057  HC    15.670000   33.860001    9.010000   700  3054
  3058  HC    14.190001   34.170002    8.190001   700  3054
  3059  NZ    15.860000   32.200001    6.300000   694  3055
  3060  CT    41.889999   41.269997   21.610001   696  3061  3062  3063  3064
  3061  CZ    42.740002   42.210003   20.810001   695  3060  3065
  3062  HC    42.509998   40.770000   22.390001   700  3060
  3063  HC    41.479996   40.570000   20.869999   700  3060
  3064  HC    41.160004   41.910000   22.170000   700  3060
  3065  NZ    43.400002   42.980000   20.190001   694  3061
  3066  CT    41.820000   26.150000   42.049999   696  3067  3068  3069  3070
  3067  CZ    41.389999   26.510000   40.709999   695  3066  3071
  3068  HC    42.189999   27.010000   42.659996   700  3066
  3069  HC    42.680000   25.480001   42.040001   700  3066
  3070  HC    41.030003   25.739998   42.639999   700  3066
  3071  NZ    41.040001   26.770000   39.649998   694  3067
  3072  CT    21.490000    3.640000   24.080000   696  3073  3074  3075  3076
  3073  CZ    21.980000    4.060000   25.380001   695  3072  3077
  3074  HC    21.270000    4.400000   23.410000   700  3072
  3075  HC    20.550001    3.110000   24.080000   700  3072
  3076  HC    22.230000    3.050000   23.570002   700  3072
  3077  NZ    22.460001    4.320000   26.420000   694  3073
  3078  CT    26.170002   41.650002    9.900000   696  3079  3080  3081  3082
  3079  CZ    25.510002   42.910000    9.990000   695  3078  3083
  3080  HC    26.960001   41.609997   10.610000   700  3078
  3081  HC    26.709999   41.380001    8.930000   700  3078
  3082  HC    25.410000   40.879997   10.120000   700  3078
  3083  NZ    24.980000   43.940002   10.010000   694  3079
  3084  CT    46.450001   32.400002   18.139999   696  3085  3086  3087  3088
  3085  CZ    46.259998   33.380001   17.080000   695  3084  3089
  3086  HC    47.340004   31.740000   17.940001   700  3084
  3087  HC    45.540001   31.770000   18.340000   700  3084
  3088  HC    46.639999   32.930000   19.129999   700  3084
  3089  NZ    46.139999   34.139999   16.219999   694  3085
  3090  CT     4.520000   25.450001   19.639999   696  3091  3092  3093  3094
  3091  CZ     5.100000   24.230001   19.270000   695  3090  3095
  3092  HC     4.100000   25.250000   20.650002   700  3090
  3093  HC     3.750000   25.830000   18.960001   700  3090
  3094  HC     5.260000   26.219999   20.079998   700  3090
  3095  NZ     5.590000   23.250000   18.869999   694  3091
  3096  CT     6.860000   15.510000   33.340000   696  3097  3098  3099  3100
  3097  CZ     6.770000   14.170000   32.739998   695  3096  3101
  3098  HC     7.820000   15.870000   33.590000   700  3096
  3099  HC     6.430000   15.380000   34.360001   700  3096
  3100  HC     6.400000   16.210001   32.680000   700  3096
  3101  NZ     6.670000   13.099999   32.309998   694  3097
  3102  CT    30.840000   31.080000    4.010000   696  3103  3104  3105  3106
  3103  CZ    32.230000   31.180000    3.560000   695  3102  3107
  3104  HC    30.750000   30.250000    4.770000   700  3102
  3105  HC    30.250000   30.799999    3.140000   700  3102
  3106  HC    30.420000   32.040001    4.300000   700  3102
  3107  NZ    33.310001   31.240002    3.190000   694  3103
  3108  CT    12.730000   26.090000    7.860000   696  3109  3110  3111  3112
  3109  CZ    11.619999   25.280001    7.220000   695  3108  3113
  3110  HC    12.640000   27.100000    7.480000   700  3108
  3111  HC    13.660001   25.580002    7.700000   700  3108
  3112  HC    12.589999   26.210001    8.900000   700  3108
  3113  NZ    10.830000   24.660000    6.690001   694  3109
  3114  CT    43.759998   12.070000   29.790001   696  3115  3116  3117  3118
  3115  CZ    42.329998   12.120000   30.070000   695  3114  3119
  3116  HC    44.109997   12.980000   29.279999   700  3114
  3117  HC    44.070000   11.320000   29.040001   700  3114
  3118  HC    44.400002   11.830000   30.650002   700  3114
  3119  NZ    41.220001   12.080000   30.330000   694  3115
  3120  CT     3.420000   29.650000   24.070000   696  3121  3122  3123  3124
  3121  CZ     3.500000   30.969999   23.400000   695  3120  3125
  3122  HC     3.810000   28.880001   23.420000   700  3120
  3123  HC     2.350000   29.379999   24.200001   700  3120
  3124  HC     3.870000   29.740000   25.100000   700  3120
  3125  NZ     3.490000   31.910000   22.770000   694  3121
  3126  CT    17.850000   37.119999    8.010000   696  3127  3128  3129  3130
  3127  CZ    18.110001   38.520000    7.900000   695  3126  3131
  3128  HC    17.990000   36.650002    7.080000   700  3126
  3129  HC    16.809999   36.930000    8.250000   700  3126
  3130  HC    18.469999   36.689999    8.820001   700  3126
  3131  NZ    18.430000   39.630001    7.830000   694  3127
  3132  CT    14.220000   12.550000   12.580000   696  3133  3134  3135  3136
  3133  CZ    14.889999   11.360001   12.030000   695  3132  3137
  3134  HC    14.240000   13.330000   11.780000   700  3132
  3135  HC    14.960001   12.910000   13.400001   700  3132
  3136  HC    13.240000   12.480000   13.099999   700  3132
  3137  NZ    15.410000   10.400000   11.580000   694  3133
  3138  CT    17.630001   43.379997   38.349998   696  3139  3140  3141  3142
  3139  CZ    18.350000   43.509998   39.680000   695  3138  3143
  3140  HC    17.320000   44.340000   37.990002   700  3138
  3141  HC    16.870001   42.560001   38.500000   700  3138
  3142  HC    18.279999   43.020000   37.579998   700  3138
  3143  NZ    18.869999   43.670002   40.770000   694  3139
  3144  CT    22.049999    5.470000   35.309998   696  3145  3146  3147  3148
  3145  CZ    22.579998    6.540000   34.459999   695  3144  3149
  3146  HC    21.779999    4.640000   34.719997   700  3144
  3147  HC    21.219999    5.910000   35.779999   700  3144
  3148  HC    22.809999    5.050000   36.020000   700  3144
  3149  NZ    23.020000    7.400000   33.759998   694  3145
  3150  CT    27.500000   21.770000   48.330002   696  3151  3152  3153  3154
  3151  CZ    28.529999   22.190001   47.439999   695  3150  3155
  3152  HC    26.689999   22.420002   48.500000   700  3150
  3153  HC    27.930000   21.549999   49.299999   700  3150
  3154  HC    27.130001   20.850000   47.849998   700  3150
  3155  NZ    29.379999   22.590000   46.720001   694  3151
