# Supplementary material for: Photochemistry of an Anti-Bredt Olefin through the Lens of Multistate Multireference Quantum Chemistry
Source: J Am Chem Soc. 2026 Apr 21;148(17):17736–44. doi: 10.1021/jacs.5c22985 (PMC13154192; doi:10.1021/jacs.5c22985)
Supplement: Supplementary file 2 [file ja5c22985_si_002.zip › Snapshots/geom128.velocity.xyz]

    0.000467525   -0.000206565   -0.000182293
   -0.000236688    0.000139736   -0.000260092
   -0.000055629    0.000246698   -0.000101431
   -0.000026283   -0.000000137   -0.000172054
    0.000233534    0.000186635    0.000151758
    0.000091878   -0.000063354   -0.000449515
    0.000202679    0.000101203   -0.000252686
   -0.000088495   -0.001426710    0.000195823
   -0.001159533   -0.000929564    0.000257029
    0.000653931    0.001423601    0.000468348
   -0.000262194   -0.000728302    0.000156558
   -0.000061663   -0.000431505    0.000355123
   -0.000362071    0.000433288    0.000656994
    0.000007039    0.000666822   -0.001228784
    0.000273850   -0.000138274    0.000354392
   -0.000202954   -0.000425014   -0.000080587
    0.001102121    0.000260183    0.000253418
   -0.000288112   -0.000247338    0.000128446
    0.000384058    0.000107785   -0.000037985
   -0.000777989   -0.000441470   -0.000044430
   -0.000319926   -0.001654667    0.000504550
   -0.002114558    0.000383464    0.000325549
   -0.000029300    0.000043196   -0.000249807
   -0.000230471   -0.000570647   -0.000147141
    0.000097043   -0.000029026   -0.000370116
   -0.000249578    0.000199983    0.000167985
   -0.000117795   -0.000032043    0.000538559
    0.000388949    0.000971069   -0.000075148
   -0.000036385    0.000055949    0.000096174
    0.000211090   -0.000097637   -0.000036980
    0.000003200   -0.000000594   -0.000072542
   -0.001157522    0.000611924   -0.000608130
   -0.000624448    0.000376607    0.000185721
    0.000313207   -0.000137405    0.000064909
    0.000369476    0.000014719   -0.000019975
   -0.000124058    0.000124698    0.000241716
   -0.000094255   -0.000202954    0.000074234
   -0.000749557    0.000168214    0.000939621
   -0.001239434    0.000917406    0.000565025
    0.000878323   -0.000560774   -0.001178777
   -0.000167345   -0.000125429   -0.000109019
    0.000486586   -0.000030626   -0.000238333
    0.000239111   -0.000259406    0.000200988
    0.000652971   -0.000790742   -0.000403759
    0.001301281    0.000175528   -0.000284044
    0.000195640    0.000277781    0.000600085
   -0.000116013    0.000118801   -0.000356723
    0.000208576   -0.000005485    0.000151941
   -0.000025826    0.000041505    0.000147736
   -0.000884540   -0.000624951    0.000207890
    0.000461720    0.000021392    0.001187142
   -0.000278421    0.000548615   -0.000069480
   -0.000232574   -0.000135760    0.000181378
   -0.000143942   -0.000139096    0.000304248
   -0.000168625    0.000122458    0.000069800
   -0.000453812   -0.000169585    0.000330028
   -0.001118394    0.000454269   -0.000289438
   -0.000636927    0.000817300    0.000209170
    0.000066828    0.000057229   -0.000115830
    0.000268868    0.000327194    0.000195686
   -0.000200120   -0.000333914    0.000346164
   -0.001827177   -0.000825116   -0.000372676
    0.001063176   -0.001292093    0.001281854
   -0.000430545    0.000743569    0.001264164
    0.000132514   -0.000339856   -0.000249121
    0.000261829   -0.000233717    0.000323446
    0.000501579   -0.000228826    0.000001188
   -0.000202405   -0.001290539   -0.000177036
    0.000446727    0.000558443    0.000286786
    0.001126210    0.000443161   -0.000359557
   -0.000117155    0.000030123    0.000154455
    0.000336245    0.000100288    0.000161860
    0.000104997    0.000157518    0.000039539
    0.000134434    0.000748277    0.000099466
   -0.000188464    0.000893453    0.001372543
   -0.000633773   -0.000072771    0.000212553
   -0.000078576   -0.000043151   -0.000133200
    0.000427345    0.000427254   -0.000554786
   -0.000554009   -0.000052110    0.000100974
   -0.000481924    0.000356175   -0.000110619
    0.000484392   -0.000552455    0.000999684
    0.000574944    0.000901041    0.000014399
   -0.000261417    0.000193766   -0.000004708
