# Supplementary material for: Photochemistry of an Anti-Bredt Olefin through the Lens of Multistate Multireference Quantum Chemistry
Source: J Am Chem Soc. 2026 Apr 21;148(17):17736–44. doi: 10.1021/jacs.5c22985 (PMC13154192; doi:10.1021/jacs.5c22985)
Supplement: Supplementary file 2 [file ja5c22985_si_002.zip › Snapshots/geom182.velocity.xyz]

   -0.000293871   -0.000186818   -0.000072222
    0.000074142    0.000029117   -0.000080130
    0.000109613   -0.000259452   -0.000020570
   -0.000201811   -0.000012845    0.000028797
   -0.000278147   -0.000090918    0.000675232
   -0.000175665   -0.000043379   -0.000040956
   -0.000248984    0.000207753    0.000100197
   -0.000231111    0.000040179    0.000102620
   -0.000049596    0.000640127   -0.000866393
   -0.000599170    0.001366463   -0.000411301
    0.001669431   -0.001244006   -0.000678112
   -0.001646942   -0.001151625   -0.000083696
    0.001620613    0.001047497   -0.000274490
   -0.000318372   -0.000209307   -0.000313390
    0.000487774   -0.001397135    0.000758425
   -0.000006034    0.000400834    0.000639350
    0.000263474    0.000958316   -0.000840612
    0.000052247   -0.000076245    0.000042328
   -0.000241030    0.000227363   -0.000324726
    0.000977835    0.000445401    0.000655806
    0.000066051   -0.000030077    0.000041733
   -0.000479227   -0.000085798   -0.000421312
    0.000037117   -0.000075376    0.000265668
    0.000013987   -0.000273256   -0.000237602
    0.000067057    0.000294511    0.000184670
    0.000681632   -0.000624220   -0.000610827
   -0.000563014    0.000127395   -0.000512961
   -0.000261006   -0.000920468    0.001632360
    0.000211547   -0.000202131   -0.000037574
    0.000320566    0.000177447    0.000081639
    0.000009919   -0.000036842   -0.000433014
    0.000581846   -0.000138274    0.000618140
   -0.000929244    0.000096677    0.000057915
    0.000887831   -0.000098551   -0.000177173
   -0.000267314    0.000061983    0.000166157
   -0.000117110   -0.000065777   -0.000144490
   -0.000072908   -0.000486586    0.000310510
    0.000410158   -0.000725194   -0.001525718
    0.000566945   -0.001768028   -0.000426066
   -0.000134525   -0.000935690   -0.000594188
    0.000226906    0.000318189   -0.000262057
    0.000041459   -0.000103991    0.000024272
   -0.000032089    0.000004342   -0.000047950
   -0.000735021   -0.000014079    0.000996713
   -0.000753443   -0.000127760   -0.001072226
   -0.001285282    0.000635602    0.000270651
    0.000229557    0.000091741   -0.000108562
   -0.000248344    0.000507978    0.000171048
    0.000070577    0.000183755   -0.000274902
    0.000221238    0.000614301   -0.000270833
    0.000148376    0.000064817   -0.000297574
    0.001141843    0.001459758    0.000929930
   -0.000267314   -0.000378344    0.000272708
   -0.000290215    0.000229283   -0.000357592
    0.000433973   -0.000234859    0.000206245
    0.001199392    0.000826259    0.000513327
    0.000242539   -0.000617775    0.000124881
    0.000795450    0.001364086    0.001652016
    0.000161037    0.000140742   -0.000150615
    0.000360471    0.000144399    0.000311150
    0.000289895   -0.000112996    0.000661474
   -0.000072679   -0.000487683   -0.000002468
    0.000323172   -0.000869913   -0.001235412
   -0.000094529    0.000369842    0.000950820
    0.000250721   -0.000312293   -0.000087535
   -0.000218861    0.000086621   -0.000067834
    0.000084244   -0.000125703    0.000002560
   -0.000452120   -0.000709744    0.000130000
   -0.000135622    0.000993879   -0.000440007
   -0.001458478    0.001412265   -0.000626551
   -0.000010148   -0.000131737    0.000021347
    0.000262423    0.000210176   -0.000065091
   -0.000167940    0.000031357   -0.000271062
   -0.000157700    0.000683460    0.000524114
   -0.000324132    0.000733422   -0.001536963
    0.000176533    0.000455412    0.000923714
    0.000163094    0.000012616   -0.000057641
    0.000166843    0.000186041   -0.000145130
    0.000354118    0.000063674   -0.000237648
    0.001146825    0.000911372    0.000542353
   -0.000369202    0.000815472   -0.000637613
    0.000705355   -0.000250904   -0.000545004
   -0.000269508   -0.000233717    0.000062029
