# Supplementary material for: Photochemistry of an Anti-Bredt Olefin through the Lens of Multistate Multireference Quantum Chemistry
Source: J Am Chem Soc. 2026 Apr 21;148(17):17736–44. doi: 10.1021/jacs.5c22985 (PMC13154192; doi:10.1021/jacs.5c22985)
Supplement: Supplementary file 2 [file ja5c22985_si_002.zip › Snapshots/geom168.velocity.xyz]

   -0.000035608   -0.000138685    0.000245784
    0.000054487   -0.000107968    0.000476164
    0.000253281   -0.000089684    0.000166843
   -0.000020615    0.000204645    0.000488232
   -0.000152627   -0.000088038    0.000016090
    0.000183892   -0.000381727    0.000095946
    0.000196234   -0.000246424    0.000053710
   -0.000772321    0.000108882   -0.000431277
   -0.000968967   -0.000121498    0.000168442
   -0.000983640   -0.000823197   -0.001643833
    0.000993696    0.000830373   -0.000656720
   -0.000231203   -0.000226266   -0.000154272
    0.000111442    0.000759294    0.000248481
    0.000241990   -0.000962019    0.001629663
   -0.000792434   -0.000124881   -0.000684192
   -0.000518355    0.001443120   -0.000244916
   -0.000083787    0.001184308    0.000261234
   -0.000077342    0.000165928    0.000059469
    0.000056635    0.000006354   -0.000303288
    0.001779593    0.001503960   -0.000323446
    0.001246474   -0.000362665    0.000474976
   -0.000312841   -0.001077300    0.001386804
   -0.000055629    0.000173791    0.000118527
   -0.000110390   -0.000265531   -0.000012662
   -0.000479410   -0.000366597   -0.000130777
    0.000102071   -0.000125886    0.000775749
   -0.000795953    0.000244870    0.000801987
   -0.000237694   -0.000629248   -0.000720851
    0.000239019   -0.000177036   -0.000290946
    0.000432465   -0.000029666   -0.000066417
    0.000072542    0.000196600    0.000189012
   -0.000124972   -0.000179184   -0.000104859
   -0.000371625   -0.000123098   -0.000447412
   -0.000050967   -0.000980029   -0.001230795
    0.000036065   -0.000123189   -0.000243499
   -0.000283450   -0.000340176    0.000191892
   -0.000344381   -0.000329891   -0.000444715
    0.000362208    0.001113640    0.001232806
    0.000389863    0.000526171   -0.000405267
    0.000712761    0.000496597    0.000427574
   -0.000200760    0.000181698    0.000012433
   -0.000049596   -0.000186087    0.000505419
   -0.000203822    0.000122412   -0.000090781
   -0.000188692    0.000766196    0.000961013
    0.000712669    0.000110208    0.001868911
   -0.000034557    0.000448418    0.000046350
   -0.000132743    0.000407690    0.000281347
    0.000210176    0.000082690   -0.000003337
   -0.000194726    0.000389589    0.000129954
   -0.000730085   -0.000032409    0.000575493
   -0.000619100   -0.000479181    0.000634916
    0.000549758   -0.000495134    0.000314807
    0.000223889    0.000124423    0.000376973
   -0.000583446    0.000361523   -0.000070531
    0.000324406    0.000089866   -0.000167620
    0.001131878    0.000218724   -0.000702430
    0.000524343   -0.000872929    0.000708738
   -0.001075746   -0.000998907    0.000657543
    0.000106779   -0.000081090   -0.000143027
   -0.000048956   -0.000167482    0.000018878
    0.000299997   -0.000032957   -0.000043013
   -0.000065320   -0.000464919    0.000482609
   -0.000041916    0.000328703    0.000356312
    0.000619603    0.000112813   -0.000421906
   -0.000126709   -0.000103442    0.000032226
    0.000187321    0.000169677    0.000032180
    0.000310053   -0.000015587   -0.000185629
    0.001290721   -0.000356997    0.000778263
   -0.000733742    0.000929107   -0.000164694
    0.000171916   -0.000492483   -0.000998130
   -0.000264708    0.000091101    0.000022169
    0.000149427   -0.000054395    0.000029026
    0.000472507   -0.000208942    0.000006445
   -0.000392880   -0.000225580   -0.000265851
   -0.000385063   -0.000699047   -0.000129497
    0.000473787    0.000927279   -0.000592771
    0.000417152    0.000195869    0.000059972
   -0.000137497    0.000060566    0.000078530
    0.000105865   -0.000071354   -0.000033231
    0.000615946    0.000016684    0.000865570
   -0.000232528   -0.000538330    0.000104357
    0.000754265   -0.000398868   -0.000823471
    0.000281530    0.000141016   -0.000006948
