# Supplementary material for: Photochemistry of an Anti-Bredt Olefin through the Lens of Multistate Multireference Quantum Chemistry
Source: J Am Chem Soc. 2026 Apr 21;148(17):17736–44. doi: 10.1021/jacs.5c22985 (PMC13154192; doi:10.1021/jacs.5c22985)
Supplement: Supplementary file 2 [file ja5c22985_si_002.zip › Snapshots/geom197.velocity.xyz]

   -0.000161814   -0.000182567   -0.000113087
    0.000188235    0.000083330   -0.000192486
    0.000123098    0.000125978   -0.000139462
   -0.000004114   -0.000114230    0.000018330
    0.000147096    0.000267634   -0.000085935
    0.000237876   -0.000191298    0.000002651
    0.000223615   -0.000234585    0.000295837
    0.000680900   -0.000498654    0.001421636
    0.000462542    0.000897841   -0.000135668
    0.001020345    0.000661702    0.000446132
   -0.001458752    0.000589663   -0.000554649
   -0.000409656   -0.000017004    0.000792296
   -0.000797736    0.000330668   -0.001429635
   -0.000110893    0.000272936   -0.000341182
   -0.000579058   -0.000019061   -0.000877363
    0.000457377   -0.000750243    0.000562511
   -0.001038949    0.000006537   -0.000057686
   -0.000127577   -0.000111259   -0.000127989
    0.000007359   -0.000170408   -0.000205102
    0.000213833   -0.000621340   -0.000338302
    0.000182933    0.000797736    0.001727255
    0.000033231   -0.000481009    0.000811632
   -0.000205148   -0.000155918    0.000131326
   -0.000126252   -0.000154546    0.000275039
   -0.000155232   -0.000262011   -0.000102985
    0.000240985   -0.000576955    0.000678386
    0.000212187    0.000783246    0.000534993
    0.000892996    0.000755545   -0.001368018
   -0.000144033    0.000123006    0.000004023
    0.000066646    0.000176625    0.000041825
    0.000143210   -0.000045802   -0.000055492
   -0.001255844   -0.000281393    0.000510035
    0.000046670    0.000804318    0.000029072
   -0.000448464   -0.000723914   -0.000421220
   -0.000196371   -0.000098186    0.000460668
    0.000101203   -0.000373636    0.000085478
   -0.000615855   -0.000088312    0.000008959
    0.000086027   -0.000021392    0.000010742
   -0.000997856   -0.000065869    0.000631533
    0.000110847    0.000313344    0.000058966
    0.000113316   -0.000392331    0.000226906
    0.000028569   -0.000148238    0.000193583
    0.000015633    0.000055172   -0.000058281
    0.000879100    0.001127170    0.001174754
    0.000069754    0.000739775   -0.000600725
    0.000805415   -0.000082736   -0.000625134
    0.000340130    0.000287335    0.000081593
   -0.000046899    0.000276090   -0.000241487
    0.000357089   -0.000316498    0.000012616
    0.000098963    0.000520000   -0.001360384
    0.000898436   -0.001828960    0.000816340
    0.000777989   -0.000175390    0.000151895
    0.000256709    0.000341959    0.000008776
    0.000262834    0.000316772    0.000268822
    0.000248481   -0.000155278   -0.000038899
   -0.000238059   -0.001095858    0.000972395
   -0.000254423   -0.000394206   -0.000356769
   -0.000760985    0.001745127    0.000732325
   -0.000092838   -0.000048773    0.000140742
    0.000097089    0.000421129    0.000286009
   -0.000105819    0.000209262    0.000167482
   -0.000383144   -0.000728576   -0.000964716
    0.000793759    0.000096540    0.000172419
   -0.000371350    0.000677244    0.000027929
   -0.000274536   -0.000047219    0.000195686
    0.000308864   -0.000028432   -0.000152170
    0.000385978   -0.000400285    0.000253509
    0.000031266    0.000013805   -0.000154089
   -0.000746632    0.000421586   -0.000359969
    0.000580109    0.000762219    0.001095950
    0.000323446   -0.000006217    0.000007405
    0.000067560   -0.000005074   -0.000139325
   -0.000300819   -0.000079216   -0.000128949
   -0.000633453   -0.001064273   -0.000103305
    0.000031266   -0.000434842   -0.001675739
    0.000250538   -0.000167117    0.001056456
   -0.000111396    0.000163871    0.000336016
    0.000278833   -0.000058418   -0.000157381
    0.000088267   -0.000026741    0.000116470
   -0.000444258   -0.000158432   -0.000418889
    0.000225077    0.000869547    0.000929930
    0.001193816   -0.000199388    0.000474061
   -0.000185812   -0.000246744    0.000181790
