# Supplementary material for: Photochemistry of an Anti-Bredt Olefin through the Lens of Multistate Multireference Quantum Chemistry
Source: J Am Chem Soc. 2026 Apr 21;148(17):17736–44. doi: 10.1021/jacs.5c22985 (PMC13154192; doi:10.1021/jacs.5c22985)
Supplement: Supplementary file 2 [file ja5c22985_si_002.zip › Snapshots/geom190.velocity.xyz]

   -0.000214518   -0.000228597   -0.000108105
   -0.000294329   -0.000327834    0.000070988
   -0.000102711    0.000144627   -0.000234037
    0.000306122   -0.000148238   -0.000027883
   -0.000127395    0.000013759   -0.000030169
   -0.000156055   -0.000028615    0.000245556
   -0.000215661   -0.000323400    0.000613158
    0.000603513   -0.001091287    0.000728713
   -0.000797919   -0.001327655   -0.000448555
    0.000567630   -0.000427894    0.000382778
   -0.000444898   -0.000005668   -0.000009553
    0.000524023   -0.000692648   -0.000413724
   -0.000847423   -0.000699367    0.000900447
   -0.000515521    0.001033053   -0.000030260
    0.000327560   -0.000400925    0.001821601
   -0.000008365   -0.000680352   -0.000256252
    0.000263474    0.000378390    0.001237515
   -0.000186955    0.000011473   -0.000221466
   -0.000438362    0.000114413   -0.000165334
    0.000085981    0.000238013    0.000079536
    0.000369065   -0.000005440    0.000467662
    0.001322536   -0.001147831   -0.000820454
   -0.000397268   -0.000139828   -0.000368882
   -0.000062852    0.000054670   -0.000004068
   -0.000165791   -0.000270696   -0.000145039
   -0.000800433    0.000209399    0.000849434
    0.000275907    0.000259863    0.000582623
    0.000141473    0.001314125   -0.000434156
   -0.000238928    0.000186407   -0.000120127
    0.000023769   -0.000453080   -0.000211502
    0.000008182   -0.000099831    0.000093340
    0.000400605    0.000038854   -0.000352563
    0.000330440   -0.001046903    0.000093615
   -0.001211048   -0.000776618    0.000304933
    0.000263611    0.000079399   -0.000154227
   -0.000081593   -0.000009782    0.000020113
   -0.000252641    0.000373499    0.000038625
   -0.000397451    0.000461994   -0.000371259
   -0.000225992   -0.000224163    0.000470359
   -0.000067240    0.000101568    0.000151575
   -0.000303333    0.000216895   -0.000073182
    0.000019564    0.000017004   -0.000177996
    0.000121087    0.000051515    0.000005485
    0.000353752    0.000391600    0.000251635
    0.000121864   -0.000250630   -0.000065320
   -0.000030215   -0.000260137    0.000889019
    0.000077479   -0.000240116    0.000018147
    0.000391463   -0.000243499   -0.000087581
    0.000012662   -0.000192257   -0.000337845
    0.000801164    0.001758703    0.000185812
   -0.000391234    0.000518995   -0.000936650
   -0.000509990    0.000096906    0.000304293
   -0.000198063    0.000234585   -0.000121909
    0.000211821    0.000390366    0.000166431
   -0.000437539   -0.000283998    0.000139051
   -0.001318376    0.000803175   -0.001651147
   -0.000603559    0.001264941    0.000064726
   -0.000070120   -0.000096632   -0.000018284
    0.000131006    0.000037940   -0.000038031
   -0.000059149    0.000260412   -0.000165837
   -0.000234951   -0.000094163   -0.000225169
    0.000646572    0.000276684    0.001570423
   -0.000270605    0.000620837   -0.001325827
   -0.000399874   -0.000356083    0.000020524
   -0.000141291    0.000225489   -0.000057686
   -0.000118390   -0.000037162   -0.000421815
   -0.000286466   -0.000531428   -0.000026101
   -0.000420992    0.000004297    0.000208028
    0.000066417    0.000319835    0.000749557
    0.000420535    0.000708464    0.000526674
   -0.000550946    0.000141153   -0.000103534
    0.000210359   -0.000021575   -0.000158843
    0.000060155    0.000283815    0.000133611
   -0.000786537    0.000352198   -0.000350187
   -0.000855240   -0.000433288    0.000290352
   -0.000446864   -0.000381452    0.000988302
   -0.000115784    0.000257897    0.000359511
    0.000233260   -0.000111213   -0.000146364
    0.000040682    0.000332040    0.000058646
   -0.000083330    0.000490151   -0.000975092
    0.000086438    0.000279244    0.000975458
   -0.000298625    0.000106871   -0.000114641
   -0.000019335    0.000153404   -0.000104357
