# Supplementary material for: Photochemistry of an Anti-Bredt Olefin through the Lens of Multistate Multireference Quantum Chemistry
Source: J Am Chem Soc. 2026 Apr 21;148(17):17736–44. doi: 10.1021/jacs.5c22985 (PMC13154192; doi:10.1021/jacs.5c22985)
Supplement: Supplementary file 2 [file ja5c22985_si_002.zip › Snapshots/geom018.velocity.xyz]

   -0.000153358    0.000358780    0.000088769
    0.000415781    0.000204371    0.000042968
    0.000087718   -0.000406593    0.000056178
   -0.000317458   -0.000433242   -0.000209079
    0.000118024    0.000067331   -0.000009096
    0.000181287    0.000044476   -0.000386983
   -0.000259497   -0.000027472    0.000259452
    0.000199114   -0.000712943    0.000175390
    0.000321526    0.001535226    0.000228094
   -0.000578692   -0.000719526   -0.000871375
    0.000820043    0.000470405   -0.001088773
    0.001001238    0.000459343    0.000004251
    0.001136175   -0.000050738    0.000142525
    0.000394571    0.000057229    0.000148924
   -0.000459663    0.000094757    0.000102574
    0.000302785    0.000216484   -0.000277781
    0.000224438   -0.000088038    0.000641178
   -0.000036111    0.000200851   -0.000170819
    0.000303242    0.000026649   -0.000018238
    0.000105408   -0.000658274    0.000129497
    0.000378024   -0.000267359   -0.000715640
    0.000014444   -0.001171372    0.000106002
   -0.000177356    0.000378390    0.000214153
    0.000295426   -0.000144810   -0.000210404
    0.000107831   -0.000039082   -0.000437402
    0.000855422   -0.000385155    0.000874164
    0.000324634    0.000227729   -0.000726702
   -0.000940032    0.001243594    0.000659645
    0.000164694   -0.000159620   -0.000292866
    0.000418432   -0.000111990   -0.000025598
    0.000035060    0.000052978   -0.000031037
    0.000019838    0.000582852    0.000232665
   -0.000227134   -0.000441561    0.000323629
   -0.000593137   -0.000325869   -0.000325777
    0.000062623    0.000129954   -0.000013165
   -0.000156741    0.000173288   -0.000283998
   -0.000005257    0.000205879    0.000256069
   -0.000141291    0.000244184    0.000128674
    0.000701424    0.000271976   -0.000573024
   -0.000821597   -0.000267954    0.000356220
    0.000152078    0.000101660    0.000323400
    0.000202451    0.000082141   -0.000017827
   -0.000247201    0.000015084   -0.000115418
   -0.001192901   -0.001397318   -0.000523611
    0.001056776    0.000016181    0.000550078
   -0.000064863   -0.000457697   -0.000664993
   -0.000078119   -0.000123326   -0.000134023
   -0.000156055   -0.000095306    0.000326600
    0.000230700    0.000099557    0.000079536
   -0.000305299   -0.001706274   -0.001059382
    0.000160626   -0.001065553   -0.000374779
    0.001097778    0.000629659   -0.000105819
    0.000086895    0.000109293   -0.000175939
    0.000340313    0.000303288   -0.000155826
    0.000056132    0.000204599   -0.000192486
    0.000701287    0.000495682    0.001599266
   -0.000021164    0.000970932    0.000724874
   -0.000161723    0.000834258   -0.000926182
   -0.000140559    0.000129680    0.000488597
   -0.000022352   -0.000069068   -0.000165883
   -0.000166203   -0.000186498    0.000197468
   -0.000392194   -0.000188235    0.001193176
   -0.000360746   -0.000901681   -0.000152627
    0.000744941   -0.000274445   -0.000127440
   -0.000126389    0.000001646   -0.000168625
    0.000177539   -0.000141291   -0.000049001
   -0.000026558    0.000009279   -0.000194360
   -0.000827859    0.000990222   -0.001169315
   -0.000307356    0.000696579   -0.000238928
    0.000038488   -0.001357230   -0.000632493
    0.000113133    0.000140011    0.000023952
    0.000107191    0.000061572   -0.000240299
   -0.000106779    0.000194543    0.000243499
    0.000373316   -0.000061023    0.000032911
   -0.000401702    0.000278193    0.000077433
    0.000124241    0.000939529   -0.000765099
    0.000238608    0.000075925    0.000239796
   -0.000099877    0.000279610    0.000063080
    0.000077845   -0.000048316   -0.000336748
    0.000503545    0.000356997   -0.001153682
   -0.000108105   -0.000242402    0.000491386
    0.000448555   -0.000002834    0.000308499
    0.000180099   -0.000277599    0.000082461
