# Supplementary material for: Photochemistry of an Anti-Bredt Olefin through the Lens of Multistate Multireference Quantum Chemistry
Source: J Am Chem Soc. 2026 Apr 21;148(17):17736–44. doi: 10.1021/jacs.5c22985 (PMC13154192; doi:10.1021/jacs.5c22985)
Supplement: Supplementary file 2 [file ja5c22985_si_002.zip › Snapshots/geom159.velocity.xyz]

   -0.000114961   -0.000173425   -0.000287335
   -0.000024044   -0.000481878    0.000122184
   -0.000033460   -0.000473239   -0.000211136
    0.000045619   -0.000248710    0.000024181
   -0.000067194   -0.000031951    0.000157746
   -0.000019244    0.000109476    0.000193172
    0.000019381   -0.000342187   -0.000272388
    0.000240025   -0.000100380    0.000733604
    0.000037208   -0.001004072    0.000501716
    0.000091192    0.000198520    0.001035155
   -0.000096403   -0.001239160    0.001720855
    0.000574258    0.000055858    0.000687391
   -0.000408513   -0.000352198   -0.000519726
    0.000795222   -0.000853685   -0.001971668
   -0.000177904    0.000537370    0.000297894
    0.000406456   -0.000313115    0.000053755
    0.000574624    0.000805232   -0.000302785
   -0.000349364   -0.000118572    0.000090918
    0.000107328    0.000134343   -0.000140239
    0.000150524    0.000555014   -0.000620334
   -0.000671347   -0.000063766   -0.000133474
   -0.000068291    0.000528548   -0.000382595
    0.000261006   -0.000305939   -0.000182887
    0.000003474    0.000076565    0.000393246
   -0.000218541   -0.000286649    0.000084975
   -0.000218769   -0.000433882   -0.000008228
   -0.001680630    0.000049001    0.000218358
   -0.000455412    0.000944375   -0.000655028
    0.000313298    0.000017598    0.000004891
    0.000321618   -0.000361934   -0.000040956
   -0.000157152    0.000539107    0.000019107
    0.000223798    0.000185447    0.000323309
   -0.000125566   -0.000542627    0.000549758
   -0.000373910   -0.000500391   -0.000852680
    0.000043059    0.000032774   -0.000292043
   -0.000203411   -0.000037208   -0.000179184
    0.000264343    0.000146684    0.000430682
   -0.000545781   -0.000034237    0.000971938
   -0.000398594   -0.000298945   -0.001778405
   -0.000796090    0.000504504    0.000302694
   -0.000237648   -0.000164968    0.000008959
    0.000062577   -0.000212690   -0.000104905
   -0.000029849    0.000185355    0.000011382
    0.000579424   -0.000683552   -0.000480187
    0.001235001   -0.001133752   -0.000797233
   -0.000673450   -0.000903190   -0.000898161
   -0.000070394   -0.000035425   -0.000197651
   -0.000155461    0.000051378    0.000061297
   -0.000005257    0.000538330    0.000088129
   -0.000457743    0.000746358   -0.000274627
    0.000985925   -0.000683140   -0.000781600
    0.000167848    0.000765282   -0.000389315
   -0.000269782    0.000246013    0.000147187
    0.000075742   -0.000117430    0.000135028
    0.000057184    0.000027335    0.000406684
    0.000485672    0.001224533   -0.000698682
   -0.001258724   -0.001233492    0.000892905
    0.001264941    0.000461080   -0.000058783
   -0.000057458   -0.000038077    0.000277644
   -0.000084884   -0.000039219   -0.000077205
    0.000157518   -0.000178133    0.000198657
   -0.000081227    0.000853822    0.001090008
    0.000620334   -0.000931987    0.001282128
   -0.000792616   -0.000998907    0.000091009
    0.000010879   -0.000262011    0.000149838
   -0.000121681    0.000049230   -0.000100106
    0.000081136   -0.000168808    0.000077570
   -0.000266811   -0.000896196    0.000065594
   -0.000151804   -0.000755774    0.000051470
   -0.000463137   -0.000059195   -0.001045531
    0.000224163   -0.000102117   -0.000106231
    0.000025232   -0.000440921    0.000059789
   -0.000276639    0.000149930    0.000194269
    0.000151438    0.000763179   -0.000117521
    0.000099420    0.002108067    0.000652560
    0.000563059   -0.000559540    0.000106642
    0.000118115    0.000027152    0.000096677
    0.000193537   -0.000065183   -0.000132514
    0.000020935    0.000153221   -0.000184075
   -0.000566122    0.001351379   -0.000599948
    0.000196371    0.001086122   -0.001102029
    0.000732050    0.000423597   -0.001042103
   -0.000138868   -0.000081181    0.000404719
