# Supplementary material for: Photochemistry of an Anti-Bredt Olefin through the Lens of Multistate Multireference Quantum Chemistry
Source: J Am Chem Soc. 2026 Apr 21;148(17):17736–44. doi: 10.1021/jacs.5c22985 (PMC13154192; doi:10.1021/jacs.5c22985)
Supplement: Supplementary file 2 [file ja5c22985_si_002.zip › Snapshots/geom084.velocity.xyz]

    0.000205742   -0.000155826    0.000024866
   -0.000077068    0.000133154   -0.000258355
   -0.000179870    0.000361248   -0.000133565
    0.000147599   -0.000096357    0.000006491
   -0.000047402    0.000434156   -0.000289163
   -0.000039631   -0.000159575    0.000232300
   -0.000530102    0.000059743   -0.000424786
    0.000537827    0.000749374    0.000787177
    0.000524754   -0.000248161   -0.000450064
    0.000218952   -0.000323995    0.000344701
   -0.000271885   -0.000021850   -0.000227774
   -0.001249171   -0.000273987    0.000417381
    0.000444898   -0.000523017   -0.000587469
    0.000625774    0.000895053    0.000622391
    0.000476256    0.000582623   -0.000684969
    0.000119670   -0.000386892   -0.000781372
   -0.000467708    0.001181382   -0.000776618
   -0.000046213    0.000199571   -0.000380218
    0.000083741   -0.000030443    0.000383601
   -0.000729125   -0.000807838   -0.000677289
   -0.000544684    0.000466519   -0.000626460
   -0.000380584    0.000351055   -0.000440236
   -0.000307447    0.000215524   -0.000169265
    0.000144079    0.000277233   -0.000198428
    0.000066508   -0.000501808    0.000412947
   -0.000382687    0.000004023    0.000190795
   -0.000010970    0.000123509    0.000265622
   -0.000718246   -0.000858211   -0.000431002
    0.000284912    0.000031037    0.000068154
    0.000302465   -0.000046762   -0.000074736
    0.000202497   -0.000091969   -0.000129223
   -0.000787451    0.000352975    0.000686706
    0.000520686    0.000496185   -0.000196554
   -0.000299540    0.000410844    0.000173288
    0.000021621    0.000051058   -0.000447275
   -0.000275496    0.000138731   -0.000118755
   -0.000118618    0.000301414   -0.000230563
    0.000284775    0.000721354    0.000220049
    0.000531748   -0.000107099    0.000161403
    0.001060936    0.000668742    0.000739364
    0.000136537    0.000156101    0.000091558
    0.000052978   -0.000127440   -0.000061160
    0.000057961    0.000120492   -0.000163323
   -0.000309139   -0.001053576    0.000707915
    0.001187919    0.000027792    0.000450749
    0.000579606   -0.000556066   -0.000038260
   -0.000350826    0.000064543    0.000107693
    0.000115373   -0.000128903   -0.000260869
    0.000272296    0.000145130    0.000109293
   -0.000105179   -0.000556660    0.000801210
   -0.000138136   -0.000132194   -0.000871787
   -0.000466519    0.000862599   -0.000191115
   -0.000122275   -0.000111670   -0.000067834
    0.000069297   -0.000471136    0.000355809
   -0.000169814    0.000205513   -0.000379990
    0.000680535   -0.000800067    0.000316178
    0.000689631    0.000445173   -0.000425060
   -0.000041185   -0.000350232   -0.000974726
    0.000032820   -0.000120309   -0.000082964
    0.000031723   -0.000000229    0.000034328
    0.000016684    0.000053847    0.000289986
   -0.001234955    0.000810718   -0.000410981
   -0.000099511   -0.000111213    0.000328063
    0.000484026    0.000499019    0.000396445
   -0.000187686   -0.000238288   -0.000279244
   -0.000029757   -0.000158569    0.000088541
   -0.000336931   -0.000089318    0.000315127
    0.000936238   -0.000478770    0.000087992
    0.000099146   -0.000040956    0.000888288
    0.000371350    0.000719069    0.000068200
   -0.000245053    0.000122869    0.000079673
    0.000256938   -0.000105499    0.000044933
   -0.000459937   -0.000177356    0.000125383
   -0.000526583    0.000526583   -0.001228418
    0.001718113   -0.001575451   -0.000541895
    0.000931027    0.001415830    0.000028523
   -0.000061343    0.000074279    0.000030352
   -0.000128949   -0.000137908   -0.000056909
    0.000204691   -0.000263794    0.000214884
    0.000502036   -0.000829002    0.001091699
   -0.000001783   -0.000225489    0.000909132
   -0.000100745    0.000586280   -0.000350278
   -0.000183801   -0.000058006    0.000278376
