# Supplementary material for: Photochemistry of an Anti-Bredt Olefin through the Lens of Multistate Multireference Quantum Chemistry
Source: J Am Chem Soc. 2026 Apr 21;148(17):17736–44. doi: 10.1021/jacs.5c22985 (PMC13154192; doi:10.1021/jacs.5c22985)
Supplement: Supplementary file 2 [file ja5c22985_si_002.zip › Snapshots/geom029.velocity.xyz]

   -0.000232483    0.000221878    0.000145770
   -0.000376516   -0.000029712    0.000306670
   -0.000250630   -0.000126069    0.000028935
   -0.000045847   -0.000064360   -0.000255703
    0.000240665    0.000017233    0.000333548
   -0.000138365   -0.000096174   -0.000060063
    0.000005851   -0.000253372   -0.000508253
    0.000412307   -0.000058098   -0.000834990
    0.000872929    0.000501670    0.000230014
   -0.000250127   -0.000007177   -0.000287655
   -0.000568865   -0.000132331   -0.000722725
   -0.000539016   -0.000307539   -0.000017964
    0.000278147   -0.000851400   -0.000696990
   -0.000071948   -0.000193080    0.000596428
   -0.001277603    0.000231705   -0.000386663
    0.000099054   -0.001531523   -0.000564888
    0.000983548    0.000429997   -0.001314582
    0.000455686    0.000080450   -0.000031220
    0.000138548    0.000336016   -0.000306305
   -0.001074786    0.000640630   -0.000154638
    0.000441241   -0.000118892    0.000342187
    0.000197103   -0.000827768   -0.001339083
    0.000024226   -0.000232163   -0.000028980
   -0.000196691   -0.000380675   -0.000117933
    0.000122184   -0.000032043    0.000132606
    0.000772001   -0.000532982    0.000534993
   -0.000581983    0.000240162    0.000581206
    0.000018558   -0.000860085    0.000148787
   -0.000311287   -0.000220689   -0.000045527
    0.000196554    0.000134160    0.000197651
    0.000129314    0.000164923   -0.000224666
   -0.001243686   -0.001280254   -0.000842852
   -0.001664906   -0.000532022   -0.000326783
    0.001149294    0.000940032   -0.000583309
   -0.000119350    0.000205559   -0.000051150
   -0.000093615   -0.000149290    0.000012982
   -0.000121452    0.000324909   -0.000415141
   -0.001168904    0.000236185   -0.000352381
    0.000926868    0.000108059   -0.000725834
    0.000112630   -0.000275450    0.001079266
   -0.000044019   -0.000501305   -0.000108013
   -0.000296523    0.000406639   -0.000429722
   -0.000113270   -0.000141291    0.000010148
    0.000454177   -0.000723960    0.001627012
   -0.000794811    0.000185904    0.000609455
   -0.000962887    0.000886368    0.000752620
    0.000172511    0.000073456    0.000170454
    0.000072771   -0.000187001   -0.000250995
   -0.000156741    0.000364997    0.000160626
    0.000516618    0.000793759   -0.000942043
    0.000813415   -0.000785074   -0.000626917
   -0.000519863   -0.000256663    0.000631305
    0.000404673    0.000082873   -0.000030763
   -0.000132286   -0.000132194    0.000011336
    0.000132194   -0.000337479    0.000261463
    0.000636561    0.000839195   -0.001175394
   -0.000324452    0.000729582    0.000313207
   -0.000484209   -0.000645658   -0.000563791
    0.000163140   -0.000124332   -0.000204645
    0.000259634    0.000031632    0.000062120
   -0.000423369    0.000076016    0.000021850
   -0.000156055    0.000339627    0.000372447
    0.000016730   -0.000529462    0.000911875
   -0.000575081    0.000398365   -0.000949723
   -0.000202725    0.000130366   -0.000430682
    0.000219638   -0.000314944   -0.000133611
   -0.000100654    0.000011428    0.000114093
   -0.000326874    0.000830007   -0.000091055
   -0.000044659    0.000266674    0.000648172
   -0.001697543   -0.001501903   -0.001071175
    0.000159895   -0.000071262   -0.000207662
   -0.000225672   -0.000185675    0.000305665
   -0.000116835    0.000005257    0.000162134
    0.000930524   -0.000007131   -0.000893499
    0.000708829    0.000193126    0.000264480
    0.000764779   -0.000262971    0.000816477
   -0.000315035   -0.000064726    0.000041596
   -0.000076930    0.000264663    0.000075193
   -0.000541118    0.000197377    0.000074462
    0.000802673    0.000045070    0.000181836
   -0.000256206   -0.000200760   -0.000087352
   -0.000486403   -0.000313344    0.000834076
   -0.000115967    0.000169448   -0.000000320
