# Supplementary material for: Photochemistry of an Anti-Bredt Olefin through the Lens of Multistate Multireference Quantum Chemistry
Source: J Am Chem Soc. 2026 Apr 21;148(17):17736–44. doi: 10.1021/jacs.5c22985 (PMC13154192; doi:10.1021/jacs.5c22985)
Supplement: Supplementary file 2 [file ja5c22985_si_002.zip › Snapshots/geom083.velocity.xyz]

   -0.000006262    0.000179093   -0.000080953
   -0.000120538   -0.000198840    0.000177904
   -0.000082873   -0.000059286   -0.000277461
   -0.000147324    0.000115510   -0.000230014
    0.000175116    0.000294968    0.000150981
   -0.000114641   -0.000085067   -0.000138685
    0.000208850    0.000475524   -0.000045756
   -0.001951601   -0.000596611    0.001254427
   -0.000316818    0.000844955    0.000837412
   -0.000262331   -0.000223386    0.000796365
   -0.000992827   -0.000254789    0.000201628
    0.000200851   -0.000943552    0.000375144
   -0.000554877   -0.000849617   -0.000045025
    0.000374962   -0.000202542   -0.000897750
    0.000365317   -0.001097870    0.000218769
   -0.000179001    0.000830190    0.000230426
   -0.000554923    0.000435162    0.000182475
    0.000334736   -0.000017918    0.000371076
    0.000106048   -0.000341684    0.000100837
    0.000136217   -0.000342050   -0.000073136
    0.000166431   -0.000680398   -0.000723960
    0.000141702    0.000139965    0.001778039
    0.000099466    0.000189515   -0.000184624
   -0.000109979   -0.000025369    0.000265988
   -0.000166751   -0.000018010    0.000349729
    0.000092106    0.000041642   -0.000207159
   -0.000325366    0.000309276   -0.000449104
   -0.001413636    0.000475798    0.000724462
   -0.000143485    0.000122869    0.000324086
    0.000022489    0.000046762    0.000229420
   -0.000218952    0.000023769   -0.000137268
   -0.000252549    0.000287883   -0.000475478
   -0.000661611    0.000036431   -0.000115556
    0.000277781   -0.001603837   -0.000212599
   -0.000174293   -0.000167437    0.000283861
    0.000031951    0.000044110   -0.000235819
   -0.000075193    0.000195457    0.000016501
   -0.000675644   -0.000183390   -0.000147461
   -0.001464466   -0.001490521   -0.001268369
    0.000109476    0.000103214   -0.001148745
   -0.000083787    0.000062897    0.000000411
    0.000172191   -0.000077662   -0.000124652
   -0.000179184    0.000055812    0.000087307
    0.000288112    0.001461632   -0.000522514
   -0.000829413    0.000669199   -0.001068295
   -0.000876358    0.000718886    0.001411488
   -0.000274170    0.000124332    0.000285506
   -0.000113407   -0.000106368   -0.000239385
    0.000264663   -0.000122458    0.000083741
   -0.000744301    0.000337022    0.000454817
   -0.000397954    0.000189606   -0.000407919
   -0.001295292    0.001696537    0.000350461
   -0.000218769   -0.000120218   -0.000121864
   -0.000100106    0.000334005   -0.000101385
   -0.000106779    0.000002560   -0.000060566
    0.000262834   -0.000408741   -0.000977606
   -0.000781143   -0.001211825   -0.000705904
   -0.000355717    0.001034561   -0.000023769
    0.000249075    0.000047493   -0.000119167
   -0.000388400    0.000424740   -0.000262240
    0.000041916    0.000108562   -0.000161083
    0.000082598   -0.000575447   -0.000607307
    0.000774927    0.001248668    0.000807884
    0.000476301    0.000556706    0.000210999
    0.000060749    0.000197834    0.000150021
    0.000234768   -0.000085433    0.000086621
   -0.000066554    0.000023815   -0.000358597
    0.000935141    0.000427071    0.000084838
    0.000595559    0.000210130    0.000666227
   -0.000561094   -0.000052887   -0.000212873
    0.000055538    0.000049001    0.000305665
    0.000253281   -0.000238745    0.000063994
   -0.000147553   -0.000330760   -0.000383007
    0.000162774    0.000149884    0.000854417
   -0.000351466    0.000046396   -0.000033871
    0.000331537   -0.000583675   -0.000166797
   -0.000168305   -0.000234631   -0.000261234
   -0.000121224    0.000164557    0.000339582
   -0.000232803    0.000141108   -0.000235545
   -0.000834944    0.000929199   -0.000982771
    0.000018558    0.000305985    0.001230658
    0.001007820   -0.000056132   -0.000131280
   -0.000080450    0.000104722   -0.000101340
