# Supplementary material for: Photochemistry of an Anti-Bredt Olefin through the Lens of Multistate Multireference Quantum Chemistry
Source: J Am Chem Soc. 2026 Apr 21;148(17):17736–44. doi: 10.1021/jacs.5c22985 (PMC13154192; doi:10.1021/jacs.5c22985)
Supplement: Supplementary file 2 [file ja5c22985_si_002.zip › Snapshots/geom069.velocity.xyz]

   -0.000166431    0.000108562    0.000580475
   -0.000041733    0.000059561   -0.000253052
   -0.000103945    0.000114413   -0.000071628
    0.000138182    0.000110756   -0.000027198
    0.000110253   -0.000170865   -0.000130640
   -0.000096403   -0.000110939    0.000036705
    0.000201537    0.000030443    0.000201902
   -0.000754951   -0.000026558   -0.000126800
    0.000509670   -0.000095489    0.000372173
   -0.000592451    0.000245373   -0.000607033
    0.001696537   -0.000839104   -0.000730542
    0.000806055    0.000680443    0.000516389
    0.001286927   -0.000363214    0.000658365
   -0.000203822   -0.000648492   -0.000257852
    0.000169585   -0.001331404   -0.000601227
   -0.000523566    0.000451023    0.000374413
    0.000236368    0.000098506   -0.000565253
    0.000102711   -0.000225489    0.000150295
   -0.000364722   -0.000255246    0.000011428
   -0.000341684   -0.000563836   -0.000632768
    0.000126023   -0.001023591   -0.000842852
    0.000398228    0.000755682   -0.000392103
    0.000039448   -0.000040819   -0.000284821
    0.000186589    0.000155369   -0.000013805
    0.000144307    0.000181058    0.000159209
   -0.000504504   -0.000432282    0.001092339
    0.000947711    0.000741147    0.000075696
   -0.000091055   -0.000495500    0.000186178
   -0.000074553   -0.000087764   -0.000212553
    0.000368059   -0.000135074    0.000144445
    0.000225717    0.000099328   -0.000380127
    0.000361568    0.000691917   -0.000691780
    0.000874072    0.000149518    0.000825345
   -0.000782789    0.001136221   -0.000095169
   -0.000191572   -0.000003291   -0.000062577
   -0.000373636   -0.000165197   -0.000015907
   -0.000188921    0.000389360    0.000371213
   -0.000645886   -0.000407096   -0.001282905
   -0.000306213    0.001309463    0.000121635
    0.000642321    0.000257669   -0.000335102
    0.000428031   -0.000085707   -0.000331720
    0.000289803   -0.000080816    0.000054532
   -0.000178727    0.000284867   -0.000149244
    0.001084431   -0.000737124   -0.000328977
   -0.000236734   -0.000468119    0.000925176
    0.000593777   -0.000685152    0.000020752
    0.000263977    0.000126846    0.000152170
    0.000268868    0.000021255    0.000433608
    0.000029575    0.000105454    0.000286101
   -0.000318052   -0.000834898    0.001469723
    0.000635510   -0.000584360    0.000690957
    0.000364082    0.000412215   -0.000211776
    0.000290260    0.000037665    0.000305802
    0.000194177   -0.000096814   -0.000193857
   -0.000351878   -0.000286238   -0.000163323
   -0.000436488   -0.000648858    0.000144536
   -0.000144902    0.000720531    0.000450429
   -0.000060018   -0.001201358    0.000347078
   -0.000176762    0.000042785    0.000463548
   -0.000102208    0.000078942   -0.000218815
   -0.000373773    0.000099283    0.000146684
    0.000676147    0.001011249   -0.000735159
    0.000283769   -0.000349181    0.001085711
    0.000903784    0.000484575   -0.000868358
    0.000261783   -0.000162591   -0.000057641
   -0.000089318   -0.000036980   -0.000060475
    0.000194863    0.000387898    0.000191618
    0.000045893   -0.000796136   -0.001738682
   -0.000072725    0.000385155    0.000541941
    0.001857803   -0.000757694    0.000850623
   -0.000206885   -0.000000091    0.000026466
    0.000048590    0.000085158    0.000353112
   -0.000108790    0.000071994    0.000043059
    0.000902138    0.000765327   -0.000350461
    0.000974955    0.000056635   -0.000895053
   -0.000790239    0.000718840    0.000115464
    0.000193309    0.000222563    0.000509715
    0.000101660   -0.000193492    0.000108745
   -0.000007999    0.000062120    0.000150387
    0.000785257    0.000221375    0.000979023
    0.000392240   -0.000428443    0.000354163
    0.000410067   -0.000472827    0.000732005
    0.000265028    0.000207890    0.000116653
