# Supplementary material for: Photochemistry of an Anti-Bredt Olefin through the Lens of Multistate Multireference Quantum Chemistry
Source: J Am Chem Soc. 2026 Apr 21;148(17):17736–44. doi: 10.1021/jacs.5c22985 (PMC13154192; doi:10.1021/jacs.5c22985)
Supplement: Supplementary file 2 [file ja5c22985_si_002.zip › Snapshots/geom096.velocity.xyz]

   -0.000110390    0.000080039   -0.000326463
    0.000259040    0.000312430   -0.000278467
   -0.000129954   -0.000093752    0.000108882
   -0.000092746    0.000151347    0.000301322
    0.000128035   -0.000205559    0.000080953
   -0.000060292    0.000198428    0.000342142
    0.000172602   -0.000310876   -0.000330303
   -0.000274627    0.000830282    0.000919645
    0.000304888    0.000016730   -0.000691780
   -0.000579606    0.000519772    0.000743021
    0.000671210   -0.000910458    0.000038397
    0.000161997    0.000180373    0.001436949
   -0.001028162    0.000068154   -0.000215524
   -0.001452033    0.000288203   -0.000186132
    0.000301916   -0.000627877   -0.000505830
   -0.000738221   -0.000725102    0.000656537
    0.000198977   -0.000383464   -0.000114596
    0.000117658    0.000308270   -0.000111990
    0.000127212   -0.000017187   -0.000119075
   -0.000103260   -0.001084842   -0.000068977
    0.000427345   -0.000220186    0.001891355
   -0.000095306    0.000335285   -0.000730542
   -0.000219455   -0.000010970   -0.000176762
   -0.000064269    0.000073959    0.000287883
   -0.000012479    0.000045162    0.000047722
    0.000172602    0.001027750    0.000856931
   -0.000809941   -0.001152722   -0.000178636
    0.000495545   -0.000768710   -0.000172145
    0.000090872    0.000008365    0.000160717
    0.000005805    0.000141610    0.000023267
   -0.000216895   -0.000166065    0.000185812
    0.000111944    0.000061297    0.000989765
   -0.000228917   -0.000591903   -0.000196783
   -0.000331765    0.000876449    0.000277004
    0.000127806    0.000086210    0.000316727
   -0.000210587    0.000202131   -0.000319926
    0.000227500    0.000285186   -0.000459617
   -0.001017145   -0.000725788   -0.000626825
    0.000913612    0.000161997    0.000977332
    0.001082008    0.000098414   -0.000523017
   -0.000105408   -0.000125200   -0.000364540
   -0.000505784   -0.000265348   -0.000099008
   -0.000089364   -0.000110802   -0.000257349
    0.000007177    0.000639533    0.000057641
   -0.000660468    0.000458063   -0.000078393
   -0.001773696   -0.000586006    0.001090739
   -0.000153815    0.000335879   -0.000079902
   -0.000028889    0.000369111    0.000131371
   -0.000443847    0.000149198   -0.000037985
   -0.000268182    0.000322258   -0.000100745
    0.000259406    0.000199480    0.000009965
    0.000292363    0.000310099    0.000432145
    0.000072497    0.000325457   -0.000012707
    0.000233168   -0.000050236   -0.000055858
    0.000292546   -0.000093752   -0.000020935
    0.000468073   -0.001069849   -0.000611649
   -0.001179188   -0.000269645    0.000948626
    0.001407877    0.001177086    0.000916674
    0.000044979    0.000003200   -0.000300225
    0.000053618   -0.000084838   -0.000101797
    0.000266125    0.000474976   -0.000271748
   -0.001183119   -0.000335422    0.000200302
   -0.000350141   -0.001657866    0.000035425
   -0.001176080    0.000462405   -0.000673633
   -0.000232711   -0.000051424   -0.000200394
   -0.000168991    0.000204554   -0.000285506
   -0.000068611   -0.000084244   -0.000026101
    0.000178087    0.000482564    0.000212827
    0.000595011   -0.000940718    0.000215890
   -0.000452715    0.001451530    0.000804775
   -0.000023952    0.000082096   -0.000110162
    0.000054395   -0.000305619   -0.000047493
   -0.000192669    0.000274170   -0.000004297
   -0.000836453    0.000001280    0.000466519
   -0.000640675    0.000284592   -0.001356316
    0.000943003    0.000710932   -0.000081867
    0.000264068   -0.000400056    0.000331902
   -0.000390640   -0.000176487   -0.000068931
   -0.000006171   -0.000009416    0.000094803
    0.000049047   -0.000800021    0.001170732
   -0.000327971    0.000846006    0.000025781
    0.000860816   -0.001045349   -0.000596016
   -0.000022855   -0.000076290   -0.000343970
