# Supplementary material for: Photochemistry of an Anti-Bredt Olefin through the Lens of Multistate Multireference Quantum Chemistry
Source: J Am Chem Soc. 2026 Apr 21;148(17):17736–44. doi: 10.1021/jacs.5c22985 (PMC13154192; doi:10.1021/jacs.5c22985)
Supplement: Supplementary file 2 [file ja5c22985_si_002.zip › Snapshots/geom091.velocity.xyz]

    0.000004388   -0.000187686   -0.000646389
   -0.000126800    0.000196691    0.000034466
    0.000059652   -0.000205696   -0.000225352
    0.000122458    0.000120355   -0.000021118
   -0.000179550   -0.000475067   -0.000186955
    0.000051470    0.000149473    0.000111716
   -0.000149381   -0.000128354   -0.000173745
   -0.000018056    0.000260777    0.000644378
    0.001199392   -0.000228871    0.000640127
    0.000166980   -0.000687757    0.000684694
    0.000495682    0.000284592    0.000703161
   -0.000530239    0.000147141   -0.001406506
   -0.001727118    0.000440876   -0.000875535
   -0.001060250    0.000735981   -0.000387532
    0.000004525    0.000235362    0.000373453
   -0.000054212   -0.000366048    0.000807289
    0.000570556   -0.000090278   -0.000152352
    0.000139096    0.000005851    0.000310144
    0.000324086    0.000098597    0.000002057
   -0.000113087   -0.001261375    0.001777490
   -0.000220964   -0.000139371   -0.001387947
    0.000570373   -0.000793348   -0.001506017
    0.000164420   -0.000102985   -0.000063903
    0.000314030   -0.000070120    0.000160900
   -0.000032774   -0.000024775   -0.000040362
   -0.000333502    0.001087813    0.000083787
   -0.001116657   -0.000463639    0.000329845
   -0.000685334    0.001070946   -0.001295475
    0.000128263    0.000030215   -0.000126983
    0.000020067    0.000039585   -0.000399188
   -0.000112036    0.000307127   -0.000075742
    0.000071262    0.000081044    0.000782377
    0.000997490    0.001589850   -0.000700922
    0.000097957   -0.000694019   -0.000690180
    0.000222152   -0.000019564   -0.000194269
   -0.000027975    0.000292272    0.000084518
    0.000327743   -0.000126480   -0.000098460
    0.001461267   -0.001244508   -0.001116611
    0.000274216   -0.000715915   -0.000139554
   -0.000395440    0.001097550   -0.001528598
    0.000044065    0.000052293    0.000219958
    0.000064086   -0.000324360   -0.000024684
    0.000214427    0.000044430   -0.000109842
    0.000799336    0.000497191    0.000270468
    0.000886003   -0.000530742   -0.000004205
   -0.000400285    0.000788320   -0.000324406
   -0.000225946    0.000025689   -0.000181653
   -0.000053618   -0.000005394   -0.000118024
   -0.000030854   -0.000140925   -0.000314213
    0.000520777   -0.000193629    0.000242950
    0.000093478    0.000505830   -0.001000233
   -0.001047908    0.000846052   -0.000400788
    0.000018421   -0.000192212   -0.000252686
    0.000140331   -0.000214473   -0.000151164
   -0.000036842   -0.000212004   -0.000013713
   -0.000243453    0.000130183    0.000300957
   -0.000992050   -0.001337803    0.000267725
   -0.000842258   -0.000389635   -0.000601959
   -0.000251361   -0.000036568   -0.000109888
    0.000034191   -0.000368105    0.000027472
    0.000046442    0.000003428    0.000074142
    0.000566762    0.000840841    0.000759659
   -0.000879786   -0.000142845    0.000200897
    0.000351284   -0.000395074   -0.000872061
    0.000076519   -0.000002560   -0.000035608
    0.000320978   -0.000026512   -0.000060703
    0.000517623   -0.000196234    0.000327011
   -0.000092380   -0.000338348    0.000397360
   -0.000725879   -0.000299905    0.001231938
    0.000692191   -0.000154455   -0.000647943
    0.000068383   -0.000221741    0.000020250
    0.000036888   -0.000212187   -0.000106414
   -0.000232025    0.000106048    0.000046167
    0.000473970    0.000912606   -0.000350187
    0.000327240    0.000032683   -0.000238425
   -0.001577782    0.000254698   -0.000474199
    0.000189012   -0.000150295    0.000134800
    0.000035106   -0.000138868    0.000160443
    0.000118710    0.000098826   -0.000122001
   -0.000017598    0.000102711   -0.000177447
   -0.000211273   -0.000523931   -0.000352335
    0.000044430    0.000677564    0.000020387
   -0.000213193    0.000245739    0.000160580
