# Supplementary material for: Photochemistry of an Anti-Bredt Olefin through the Lens of Multistate Multireference Quantum Chemistry
Source: J Am Chem Soc. 2026 Apr 21;148(17):17736–44. doi: 10.1021/jacs.5c22985 (PMC13154192; doi:10.1021/jacs.5c22985)
Supplement: Supplementary file 2 [file ja5c22985_si_002.zip › Snapshots/geom119.velocity.xyz]

   -0.000016593   -0.000068520   -0.000051150
    0.000314350   -0.000164374    0.000131874
    0.000051470   -0.000134160   -0.000138319
    0.000304568    0.000600496   -0.000071719
   -0.000059561    0.000109430    0.000212004
    0.000593640   -0.000277141    0.000194589
    0.000005348   -0.000272525    0.000187824
   -0.000003840    0.000197148   -0.000015999
    0.001664174   -0.000037482    0.000878415
    0.000126069   -0.000144947   -0.000383601
   -0.000358597   -0.000690545   -0.000084793
   -0.001149979    0.000521920    0.000452258
   -0.000061755    0.000875855    0.000160215
   -0.001156333   -0.000182978    0.000647669
   -0.000135211   -0.000331720    0.001014768
   -0.000554831    0.000029940    0.000696031
    0.001395078   -0.000029666    0.000901453
   -0.000132743    0.000075331   -0.000271153
   -0.000114870    0.000065320    0.000033688
   -0.000951140   -0.000618232    0.000186087
   -0.000545552    0.000998358   -0.000146319
   -0.000131051    0.000970292   -0.000539427
    0.000038397    0.000263428    0.000065640
    0.000336839    0.000013576    0.000669107
    0.000109202    0.000129543    0.000039859
    0.001859540    0.000192943    0.000529782
   -0.000612609   -0.000756688   -0.000061663
    0.000603513    0.000905521    0.000672307
    0.000134571    0.000267497   -0.000160992
    0.000374687    0.000072771   -0.000078256
   -0.000163094    0.000112264    0.000314487
    0.000720303   -0.001293464   -0.000429037
    0.000214381   -0.001367469   -0.001550493
   -0.000796319   -0.000696762    0.000559585
   -0.000031723    0.000169265    0.000054395
   -0.000466565   -0.000198246    0.000319012
   -0.000043105    0.000139508   -0.000128949
    0.000815974    0.000131691    0.000025461
    0.000649360   -0.000456006   -0.000783200
    0.000335925    0.000089958   -0.000687163
    0.000337525    0.000043288   -0.000036888
    0.000136811    0.000089638    0.000095992
   -0.000334645   -0.000158980   -0.000039814
    0.000520869   -0.000223752    0.000202497
   -0.000350644    0.000676558    0.000684374
   -0.001134621    0.000136125   -0.000635739
   -0.000145450   -0.000001326    0.000293140
    0.000183984    0.000274719    0.000305939
   -0.000158889    0.000183344   -0.000183892
    0.000173882   -0.000494448    0.000905704
   -0.000052521    0.000667690   -0.000148878
    0.000082324    0.000964259    0.000620289
    0.000332725   -0.000048270   -0.000021804
   -0.000205376    0.000256572    0.000306716
    0.000300957   -0.000035014   -0.000103808
    0.000971938    0.000290809   -0.000528959
    0.000041048   -0.001053531   -0.000105362
    0.000659919    0.000781417   -0.000114230
    0.000038854    0.000300134   -0.000097591
   -0.000124469    0.000235408    0.000405816
   -0.000177584    0.000110939    0.000354026
   -0.000358689    0.000362483   -0.001426801
    0.000910732    0.000828179    0.000045847
    0.001424653   -0.000160855    0.000527268
   -0.000093660   -0.000102208   -0.000029209
    0.000184395   -0.000208393    0.000149838
   -0.000129863   -0.000091238   -0.000036797
   -0.000360334   -0.000216347   -0.000101751
   -0.000843538   -0.000653200   -0.000852360
   -0.000471136   -0.000016501    0.001126302
    0.000119258   -0.000420032   -0.000020981
    0.000038077    0.000085387   -0.000360288
    0.000044202   -0.000113636    0.000061115
   -0.000031586    0.000073411   -0.001502086
    0.001424058    0.000005394    0.000397085
    0.000680718    0.000398959   -0.000409473
    0.000058052    0.000312064   -0.000071537
   -0.000075788    0.000119167   -0.000021438
   -0.000208805   -0.000108379    0.000293963
   -0.000081501   -0.000000274    0.000800799
    0.000428123    0.000879283    0.000291449
    0.001128404   -0.000104951    0.000901864
    0.000248984    0.000004297    0.000184715
