# Supplementary material for: Photochemistry of an Anti-Bredt Olefin through the Lens of Multistate Multireference Quantum Chemistry
Source: J Am Chem Soc. 2026 Apr 21;148(17):17736–44. doi: 10.1021/jacs.5c22985 (PMC13154192; doi:10.1021/jacs.5c22985)
Supplement: Supplementary file 2 [file ja5c22985_si_002.zip › Snapshots/geom019.velocity.xyz]

    0.000094712    0.000341776   -0.000320749
   -0.000046259   -0.000403348   -0.000188738
    0.000265440    0.000164283    0.000083010
    0.000291677   -0.000380812   -0.000024089
    0.000063537   -0.000082644    0.000389315
   -0.000217627   -0.000172236    0.000217855
   -0.000054167   -0.000288478   -0.000264160
    0.000018878    0.001663260    0.000348861
   -0.000953974   -0.000414501   -0.000165197
   -0.000223340   -0.000381544    0.000728439
   -0.001013214   -0.000797873   -0.000522697
    0.000412353    0.000030169   -0.001435029
   -0.000125338    0.000641955    0.000662296
    0.000637430   -0.000098231    0.000235911
   -0.000238288   -0.000736393   -0.000497511
    0.000872518   -0.000358734   -0.000339810
    0.000500071   -0.000801164   -0.000252961
    0.000123281   -0.000014810    0.000022032
    0.000110025    0.000034420   -0.000044293
   -0.000216484   -0.000251589    0.000089958
    0.000366094    0.001226773   -0.000406867
    0.001887835   -0.000686797   -0.000640675
    0.000137405    0.000200760    0.000298534
    0.000113910   -0.000162272    0.000148787
   -0.000160580   -0.000201080    0.000069708
   -0.000975778   -0.000371625   -0.000227592
    0.001170412    0.001599266   -0.000017278
    0.001183942    0.000569139   -0.001587610
   -0.000042648    0.000231751    0.000256206
    0.000162134    0.000326920   -0.000036934
   -0.000058463    0.000295014   -0.000041596
   -0.001341734   -0.000059012   -0.001030630
    0.000299768   -0.000053435    0.000602142
    0.000270971    0.000968098    0.000907121
   -0.000484026    0.000260046   -0.000407553
   -0.000165654    0.000159392   -0.000144079
   -0.000336748   -0.000221695   -0.000292409
    0.000543175   -0.000246744    0.000015724
    0.000526948   -0.002079087   -0.000100197
    0.000025369   -0.000069068    0.000129360
   -0.000080267    0.000078850   -0.000042236
   -0.000407690   -0.000265942    0.000050053
   -0.000328931   -0.000106871    0.000115327
   -0.000154821    0.000448509   -0.000533942
    0.000348907    0.001145226   -0.000194497
    0.000512275    0.000111579    0.000026558
    0.000204005   -0.000086027   -0.000139188
    0.000271473   -0.000007131   -0.000009508
    0.000212096    0.000146959   -0.000262788
   -0.000383555   -0.000123646   -0.000044202
   -0.000183573   -0.000004068    0.000599765
   -0.000864199   -0.000317687    0.001528643
    0.000078987   -0.000396765    0.000201720
   -0.000285506    0.000107419   -0.000036888
    0.000212553   -0.000163689   -0.000131326
   -0.000371350   -0.000161632   -0.000117293
    0.000241167    0.000824842   -0.000950043
   -0.001647262    0.000427711   -0.000352472
   -0.000326783   -0.000062395   -0.000369522
    0.000468485   -0.000075559    0.000043608
    0.000072816   -0.000191298   -0.000157609
   -0.000395348    0.000318189   -0.000210816
   -0.000070120   -0.001429224    0.000036660
   -0.000207479    0.000100563    0.000722040
    0.000318738   -0.000111167   -0.000005897
   -0.000044568    0.000214518   -0.000130777
   -0.000003337   -0.000174339    0.000306853
    0.000707321    0.000385978   -0.000003474
   -0.000335376   -0.000471684   -0.000218861
    0.000227592   -0.000076245   -0.000477398
   -0.000177265   -0.000271428    0.000001188
    0.000073685   -0.000062120   -0.000186361
   -0.000100014    0.000045619    0.000113681
   -0.000103717   -0.000302694   -0.000147141
   -0.000694385   -0.000080542    0.001634143
   -0.000546832    0.000718520    0.000737536
    0.000190063   -0.000065594   -0.000118755
    0.000528777    0.000080587   -0.000344107
   -0.000256160   -0.000061983    0.000099237
   -0.000038214   -0.000259772   -0.000668742
    0.000090781   -0.000320566    0.001049737
   -0.000285095    0.000074462    0.001515022
    0.000059286   -0.000115784    0.000115830
