# Supplementary material for: Photochemistry of an Anti-Bredt Olefin through the Lens of Multistate Multireference Quantum Chemistry
Source: J Am Chem Soc. 2026 Apr 21;148(17):17736–44. doi: 10.1021/jacs.5c22985 (PMC13154192; doi:10.1021/jacs.5c22985)
Supplement: Supplementary file 2 [file ja5c22985_si_002.zip › Snapshots/geom191.velocity.xyz]

   -0.000018558    0.000222655   -0.000228689
    0.000229374    0.000144627   -0.000136034
    0.000154364   -0.000093112    0.000231660
   -0.000040774   -0.000203822   -0.000091329
   -0.000201628   -0.000134891   -0.000187321
   -0.000326874   -0.000224757    0.000002194
   -0.000002880   -0.000378847    0.000052384
   -0.000824431    0.000900904   -0.000214473
   -0.000253372   -0.001166481   -0.000053710
   -0.000143530    0.000253235    0.000019153
    0.001374554   -0.000370710    0.000862965
    0.001416562   -0.000431688   -0.001251685
    0.000010696   -0.000393063   -0.000813963
   -0.000816386    0.000425334   -0.000606896
    0.000834624   -0.000076702    0.001108063
   -0.000336016   -0.000044796   -0.001720444
   -0.000005440   -0.000595742   -0.000593822
    0.000068520   -0.000125658    0.000001417
    0.000007039    0.000334736   -0.000048133
   -0.000873341   -0.000234220   -0.000503316
   -0.000301505    0.000996164   -0.000085570
   -0.000151164    0.000501990   -0.000799244
    0.000167528   -0.000062257   -0.000021712
    0.000172556    0.000085661   -0.000208896
   -0.000057869   -0.000280113    0.000262011
    0.001168904    0.000022718   -0.000845000
    0.000113910    0.000393428   -0.001004255
    0.000707230   -0.000020844    0.000671301
   -0.000207936   -0.000249578   -0.000182293
   -0.000078439   -0.000055904   -0.000128217
   -0.000106094    0.000306990    0.000020798
   -0.000696076    0.000371670   -0.000250264
    0.000820454   -0.000665405    0.000388720
   -0.000850486   -0.000829642    0.001296024
    0.000132560   -0.000261417    0.000191115
    0.000186772   -0.000295334   -0.000016456
   -0.000157609   -0.000244733    0.000056361
    0.000807564    0.000417701    0.000303059
    0.000202451   -0.000537004    0.000235271
    0.000440007   -0.000377430   -0.000048407
    0.000022535   -0.000059332   -0.000115601
    0.000175070   -0.000087672    0.000306716
   -0.000367054   -0.000066326   -0.000153678
   -0.002266499   -0.000163597    0.000495500
   -0.001377662   -0.000323126   -0.000563516
   -0.000012936    0.000252824    0.000451115
   -0.000068383   -0.000050921    0.000287289
   -0.000276044   -0.000204279   -0.000101751
    0.000094757   -0.000021895   -0.000094620
   -0.000284272   -0.000604701    0.001061896
    0.000209399   -0.000635373    0.000990496
    0.000650092   -0.000946157    0.000403256
    0.000326646    0.000140971    0.000140879
    0.000052018    0.000169814    0.000136674
   -0.000073822   -0.000241670   -0.000286695
    0.000324497   -0.001381822   -0.000256755
    0.000341090    0.000489831    0.000363991
    0.001211780   -0.001080865   -0.000865067
   -0.000052430    0.000066874    0.000189881
    0.000004251   -0.000014444    0.000455823
    0.000264845   -0.000031586    0.000049230
    0.000632173   -0.000264297   -0.000125749
   -0.000237876   -0.000572613   -0.000768710
   -0.000076016   -0.000093752   -0.000205285
    0.000125383    0.000040454   -0.000116607
    0.000091055   -0.000296294    0.000144262
   -0.000238608   -0.000082096    0.000288843
    0.001168584   -0.000123783    0.000149153
   -0.000304750    0.000662891    0.000833984
   -0.000410981    0.000726839   -0.000681678
    0.000074553    0.000088495   -0.000108425
    0.000099786   -0.000198565    0.000211227
   -0.000147416    0.000217170   -0.000140331
   -0.000192989    0.000123921    0.001382873
   -0.000314670   -0.001898760    0.000934547
    0.000301688   -0.000336519   -0.000360334
    0.000150204   -0.000074919    0.000238105
   -0.000192212    0.000194314   -0.000224072
   -0.000090095    0.000009919    0.000201217
   -0.000455366   -0.000289026   -0.000786948
   -0.000338896    0.000066737   -0.001314217
    0.001027430    0.000193629   -0.000200120
   -0.000003611    0.000074051    0.000090872
