# Supplementary material for: Photochemistry of an Anti-Bredt Olefin through the Lens of Multistate Multireference Quantum Chemistry
Source: J Am Chem Soc. 2026 Apr 21;148(17):17736–44. doi: 10.1021/jacs.5c22985 (PMC13154192; doi:10.1021/jacs.5c22985)
Supplement: Supplementary file 2 [file ja5c22985_si_002.zip › Snapshots/geom010.xyz]

  3155
     1  CT    26.510000   24.560001   26.280001    81     2     4     8     9
     2  CT    27.299999   25.889999   26.590000    81     1     3    10    11
     3  CT    26.459999   26.980000   25.930000    82     2     6     7    12
     4  CM    25.380001   25.179998   25.590000    86     1     5     7
     5  CM    24.460001   25.769999   26.359999    86     4     6    17
     6  CT    25.060001   27.110001   26.760002    81     3     5    13    14
     7  CT    26.010000   26.280001   24.730000    81     3     4    15    16
     8  HC    26.270000   23.980000   27.090000    85     1
     9  HC    27.049999   24.030001   25.469999    85     1
    10  HC    28.310001   25.790001   26.020000    85     2
    11  HC    27.449999   26.099998   27.620001    85     2
    12  HC    26.970001   27.910000   25.799999    85     3
    13  HC    25.120001   27.279999   27.830000    85     6
    14  HC    24.440001   27.920000   26.400002    85     6
    15  HC    26.800001   25.950001   24.070000    85     7
    16  HC    25.270000   26.809999   24.119999    85     7
    17  HC    23.590000   25.209999   26.800001    89     5
    18  CT    31.070002   25.799999   25.799999   696    19    20    21    22
    19  CZ    32.309998   26.440001   25.209999   695    18    23
    20  HC    30.250000   25.699999   25.100000   700    18
    21  HC    30.739998   26.359999   26.590000   700    18
    22  HC    31.280001   24.809999   26.040001   700    18
    23  NZ    33.270000   26.870001   24.770000   694    19
    24  CT    24.730000   30.720001   26.440001   696    25    26    27    28
    25  CZ    23.389999   30.240000   25.869999   695    24    29
    26  HC    24.840000   31.789999   26.490000   700    24
    27  HC    25.410000   30.420000   25.710001   700    24
    28  HC    25.050001   30.190001   27.309999   700    24
    29  NZ    22.430000   29.910000   25.340000   694    25
    30  CT    26.170002   27.180000   30.559999   696    31    32    33    34
    31  CZ    26.820000   28.190001   29.719999   695    30    35
    32  HC    26.129999   26.320000   29.949999   700    30
    33  HC    25.139999   27.500000   30.830000   700    30
    34  HC    26.709999   26.919998   31.490000   700    30
    35  NZ    27.430000   28.959999   29.080000   694    31
    36  CT    22.609999   24.240000   23.730000   696    37    38    39    40
    37  CZ    21.730001   23.090000   23.540001   695    36    41
    38  HC    23.500000   24.139999   23.139999   700    36
    39  HC    22.740000   24.600000   24.750000   700    36
    40  HC    22.180000   25.030001   23.220001   700    36
    41  NZ    21.020000   22.200001   23.330000   694    37
    42  CT    28.820000   21.199999   25.030001   696    43    44    45    46
    43  CZ    29.480000   19.910000   24.779999   695    42    47
    44  HC    28.780001   21.670000   25.990000   700    42
    45  HC    27.790001   21.020000   24.740000   700    42
    46  HC    29.330002   21.919998   24.379999   700    42
    47  NZ    30.020000   18.910000   24.630001   694    43
    48  CT    28.870001   24.080000   21.559999   696    49    50    51    52
    49  CZ    30.009998   23.959999   22.500000   695    48    53
    50  HC    29.100000   24.920002   20.850000   700    48
    51  HC    27.889999   24.160000   22.040001   700    48
    52  HC    28.859999   23.139999   21.000000   700    48
    53  NZ    30.880001   23.759998   23.260000   694    49
    54  CT    29.969999   27.869999   23.050001   696    55    56    57    58
    55  CZ    28.880001   27.630001   22.219999   695    54    59
    56  HC    29.969999   28.850000   23.469999   700    54
    57  HC    30.850000   27.809999   22.379999   700    54
    58  HC    30.120001   27.110001   23.789999   700    54
    59  NZ    27.969999   27.390001   21.559999   694    55
    60  CT    25.070000   29.460001   21.340000   696    61    62    63    64
    61  CZ    25.190001   29.370001   19.859999   695    60    65
    62  HC    25.620001   28.629999   21.830002   700    60
    63  HC    23.980000   29.400002   21.540001   700    60
    64  HC    25.450001   30.480001   21.660000   700    60
    65  NZ    25.290001   29.340000   18.710001   694    61
    66  CT    30.500000   27.840000   29.230001   696    67    68    69    70
    67  CZ    30.450001   27.980001   30.680000   695    66    71
    68  HC    29.700001   28.400000   28.699999   700    66
    69  HC    30.599998   26.770000   28.910000   700    66
    70  HC    31.480000   28.310001   28.970001   700    66
    71  NZ    30.490000   28.139999   31.830002   694    67
    72  CT    20.810001   27.980001   27.730000   696    73    74    75    76
    73  CZ    21.610001   28.380001   28.870001   695    72    77
    74  HC    19.780001   28.280001   27.920000   700    72
    75  HC    20.739998   26.860001   27.590000   700    72
    76  HC    21.270000   28.420000   26.830002   700    72
    77  NZ    22.260000   28.770000   29.750000   694    73
    78  CT    22.670000   25.369999   30.860001   696    79    80    81    82
    79  CZ    22.720001   24.820002   32.200001   695    78    83
    80  HC    23.540001   25.020000   30.240000   700    78
    81  HC    22.550001   26.429998   30.860001   700    78
    82  HC    21.789999   24.879999   30.469999   700    78
    83  NZ    22.720001   24.430000   33.320000   694    79
    84  CT    29.690001   23.959999   31.180000   696    85    86    87    88
    85  CZ    29.969999   24.209999   29.740000   695    84    89
    86  HC    30.510002   24.449999   31.800001   700    84
    87  HC    29.630001   22.840000   31.259998   700    84
    88  HC    28.770000   24.470001   31.359999   700    84
    89  NZ    30.150002   24.370001   28.640001   694    85
    90  CT    23.660000   20.050001   27.830000   696    91    92    93    94
    91  CZ    23.080002   20.620001   29.020000   695    90    95
    92  HC    22.850000   19.580000   27.240000   700    90
    93  HC    24.360001   19.340000   28.160000   700    90
    94  HC    24.240000   20.860001   27.309999   700    90
    95  NZ    22.550001   21.140001   29.920002   694    91
    96  CT    26.280001   20.799999   30.820000   696    97    98    99   100
    97  CZ    27.060001   20.880001   32.070000   695    96   101
    98  HC    25.690001   21.709999   30.889999   700    96
    99  HC    25.669998   19.930000   30.869999   700    96
   100  HC    26.919998   20.869999   29.960001   700    96
   101  NZ    27.600000   20.940001   33.070000   694    97
   102  CT    20.830000   31.700001   28.110001   696   103   104   105   106
   103  CZ    19.789999   31.049999   28.880001   695   102   107
   104  HC    21.809999   31.300001   28.490000   700   102
   105  HC    20.940001   32.760002   28.269999   700   102
   106  HC    20.699999   31.650000   27.049999   700   102
   107  NZ    19.040001   30.450001   29.519999   694   103
   108  CT    21.630001   27.550001   19.889999   696   109   110   111   112
   109  CZ    21.639999   26.059999   20.020000   695   108   113
   110  HC    20.720001   27.850000   20.309999   700   108
   111  HC    21.590000   27.799999   18.880001   700   108
   112  HC    22.469999   28.080002   20.389999   700   108
   113  NZ    21.630001   24.890001   20.139999   694   109
   114  CT    30.369999   31.359999   21.919998   696   115   116   117   118
   115  CZ    31.049999   31.420000   23.199999   695   114   119
   116  HC    30.969999   31.010000   21.110001   700   114
   117  HC    30.050001   32.279999   21.570000   700   114
   118  HC    29.480000   30.699999   21.989998   700   114
   119  NZ    31.630001   31.500000   24.150000   694   115
   120  CT    19.320000   20.830000   25.720001   696   121   122   123   124
   121  CZ    18.490000   20.459999   24.619999   695   120   125
   122  HC    20.410000   20.820000   25.490000   700   120
   123  HC    19.190001   20.309999   26.639999   700   120
   124  HC    19.049999   21.879999   25.850000   700   120
   125  NZ    17.860001   20.120001   23.740002   694   121
   126  CT    31.630001   31.789999   27.190001   696   127   128   129   130
   127  CZ    30.790001   31.370001   28.310001   695   126   131
   128  HC    32.490002   32.260002   27.560001   700   126
   129  HC    31.049999   32.480000   26.619999   700   126
   130  HC    31.750000   30.830000   26.619999   700   126
   131  NZ    30.079998   31.140001   29.189999   694   127
   132  CT    28.139999   33.670002   27.930000   696   133   134   135   136
   133  CZ    29.370001   34.360001   28.160000   695   132   137
   134  HC    27.539999   34.240002   27.279999   700   132
   135  HC    27.539999   33.520000   28.850000   700   132
   136  HC    28.389999   32.780003   27.369999   700   132
   137  NZ    30.400000   34.860001   28.360001   694   133
   138  CT    29.480000   28.250000   18.830000   696   139   140   141   142
   139  CZ    30.030001   28.369999   17.439999   695   138   143
   140  HC    28.699999   29.030001   18.980000   700   138
   141  HC    30.240000   28.220001   19.610001   700   138
   142  HC    28.970001   27.260000   18.890001   700   138
   143  NZ    30.410000   28.420000   16.380001   694   139
   144  CT    23.299999   32.529999   30.950001   696   145   146   147   148
   145  CZ    24.330002   32.750000   29.920002   695   144   149
   146  HC    23.299999   33.369999   31.610001   700   144
   147  HC    23.599998   31.660000   31.549999   700   144
   148  HC    22.449999   32.260002   30.410000   700   144
   149  NZ    25.100000   32.889999   29.080000   694   145
   150  CT    23.299999   21.730001   20.650002   696   151   152   153   154
   151  CZ    22.130001   21.010000   20.160000   695   150   155
   152  HC    23.650000   21.340000   21.619999   700   150
   153  HC    23.180000   22.830000   20.840000   700   150
   154  HC    23.970001   21.680000   19.820000   700   150
   155  NZ    21.219999   20.459999   19.719999   694   151
   156  CT    17.719999   23.280001   28.580000   696   157   158   159   160
   157  CZ    18.930000   24.100000   28.710001   695   156   161
   158  HC    17.160000   23.310001   29.510000   700   156
   159  HC    18.040001   22.209999   28.540001   700   156
   160  HC    17.070000   23.520000   27.790001   700   156
   161  NZ    19.840000   24.820002   28.759998   694   157
   162  CT    28.490000   30.810001   32.049999   696   163   164   165   166
   163  CZ    28.330000   32.209999   31.549999   695   162   167
   164  HC    29.549999   30.430000   31.840000   700   162
   165  HC    27.889999   30.039999   31.500000   700   162
   166  HC    28.260000   30.680000   33.150002   700   162
   167  NZ    28.169998   33.259998   31.170002   694   163
   168  CT    17.610001   26.099998   24.090000   696   169   170   171   172
   169  CZ    18.910000   26.230000   23.450001   695   168   173
   170  HC    17.630001   25.160000   24.610001   700   168
   171  HC    16.830000   25.990000   23.360001   700   168
   172  HC    17.580000   26.970001   24.809999   700   168
   173  NZ    19.930000   26.280001   22.900000   694   169
   174  CT    22.049999   33.699997   24.139999   696   175   176   177   178
   175  CZ    22.369999   33.790001   25.629999   695   174   179
   176  HC    22.939999   33.989998   23.599998   700   174
   177  HC    21.250000   34.400002   23.859999   700   174
   178  HC    21.789999   32.660000   23.910000   700   174
   179  NZ    22.490002   33.889999   26.789999   694   175
   180  CT    30.100000   19.990000   21.150000   696   181   182   183   184
   181  CZ    28.810001   20.570000   21.559999   695   180   185
   182  HC    29.949999   19.340000   20.250000   700   180
   183  HC    30.520000   19.370001   21.980000   700   180
   184  HC    30.799999   20.750000   20.950001   700   180
   185  NZ    27.790001   20.980000   21.870001   694   181
   186  CT    33.270000   21.949999   28.299999   696   187   188   189   190
   187  CZ    33.709999   20.580002   28.629999   695   186   191
   188  HC    33.290001   22.590000   29.200001   700   186
   189  HC    32.299999   21.980000   27.740000   700   186
   190  HC    34.049999   22.360001   27.750000   700   186
   191  NZ    33.980000   19.500000   28.850000   694   187
   192  CT    19.040001   29.639999   22.730000   696   193   194   195   196
   193  CZ    20.020000   30.179998   21.760002   695   192   197
   194  HC    19.490000   29.590000   23.719999   700   192
   195  HC    18.539999   28.699999   22.410000   700   192
   196  HC    18.270000   30.320000   23.039999   700   192
   197  NZ    20.790001   30.550001   21.000000   694   193
   198  CT    26.719999   24.010000   34.000000   696   199   200   201   202
   199  CZ    26.170002   24.070000   32.650002   695   198   203
   200  HC    27.720001   23.610001   33.930000   700   198
   201  HC    26.160000   23.190001   34.480000   700   198
   202  HC    26.689999   24.949999   34.599998   700   198
   203  NZ    25.769999   24.090000   31.590000   694   199
   204  CT    34.279999   23.129999   23.590000   696   205   206   207   208
   205  CZ    33.500000   22.219999   24.449999   695   204   209
   206  HC    33.689999   23.889999   22.969999   700   204
   207  HC    34.799999   22.560001   22.869999   700   204
   208  HC    35.070000   23.549999   24.209999   700   204
   209  NZ    32.889999   21.490000   25.179998   694   205
   210  CT    26.760002   17.940001   21.700001   696   211   212   213   214
   211  CZ    25.369999   17.380001   21.660000   695   210   215
   212  HC    26.910000   18.380001   22.660000   700   210
   213  HC    27.019999   18.680000   20.980000   700   210
   214  HC    27.469999   17.130001   21.730001   700   210
   215  NZ    24.289999   16.940001   21.559999   694   211
   216  CT    25.969999   16.920000   25.480001   696   217   218   219   220
   217  CZ    25.950001   18.430000   25.369999   695   216   221
   218  HC    25.109999   16.450001   24.930000   700   216
   219  HC    25.810001   16.699999   26.520000   700   216
   220  HC    27.000000   16.619999   25.170000   700   216
   221  NZ    25.930000   19.580000   25.280001   694   217
   222  CT    34.509998   28.160000   28.990000   696   223   224   225   226
   223  CZ    33.709999   27.010000   29.040001   695   222   227
   224  HC    34.990002   28.469999   29.890001   700   222
   225  HC    33.849998   28.900002   28.689999   700   222
   226  HC    35.330002   27.950001   28.310001   700   222
   227  NZ    33.090000   26.049999   29.139999   694   223
   228  CT    21.820000   18.880001   23.210001   696   229   230   231   232
   229  CZ    22.110001   18.090000   24.400002   695   228   233
   230  HC    20.810001   19.320000   23.400000   700   228
   231  HC    21.840000   18.279999   22.340000   700   228
   232  HC    22.530001   19.719999   23.129999   700   228
   233  NZ    22.390001   17.469999   25.309999   694   229
   234  CT    30.780001   18.200001   28.730000   696   235   236   237   238
   235  CZ    30.490000   19.540001   29.300001   695   234   239
   236  HC    30.760000   17.480000   29.600000   700   234
   237  HC    31.779999   18.279999   28.260000   700   234
   238  HC    30.020000   18.010000   27.959999   700   234
   239  NZ    30.260000   20.629999   29.750000   694   235
   240  CT    27.500000   35.130001   23.260000   696   241   242   243   244
   241  CZ    27.379999   33.629997   23.120001   695   240   245
   242  HC    27.740000   35.630001   22.299999   700   240
   243  HC    28.099998   35.450001   24.119999   700   240
   244  HC    26.520000   35.470001   23.540001   700   240
   245  NZ    27.369999   32.470001   23.029999   694   241
   246  CT    18.389999   22.700001   21.549999   696   247   248   249   250
   247  CZ    17.830000   23.619999   20.529999   695   246   251
   248  HC    19.270000   22.260000   21.140001   700   246
   249  HC    17.680000   21.970001   21.919998   700   246
   250  HC    18.700001   23.180000   22.449999   700   246
   251  NZ    17.309999   24.250000   19.700001   694   247
   252  CT    21.760002   20.880001   33.049999   696   253   254   255   256
   253  CZ    22.959999   20.869999   33.940002   695   252   257
   254  HC    21.709999   19.950001   32.470001   700   252
   255  HC    21.940001   21.770000   32.369999   700   252
   256  HC    20.860001   21.020000   33.639999   700   252
   257  NZ    23.889999   20.880001   34.610001   694   253
   258  CT    25.920000   33.699997   20.400000   696   259   260   261   262
   259  CZ    24.690001   33.250000   21.070002   695   258   263
   260  HC    26.660000   32.910000   20.290001   700   258
   261  HC    26.329998   34.560001   20.860001   700   258
   262  HC    25.690001   34.070000   19.370001   700   258
   263  NZ    23.759998   32.889999   21.639999   694   259
   264  CT    23.990000   23.910000   16.879999   696   265   266   267   268
   265  CZ    24.750000   23.840000   18.080000   695   264   269
   266  HC    23.770000   24.990002   16.540001   700   264
   267  HC    23.059999   23.380001   17.100000   700   264
   268  HC    24.619999   23.360001   16.049999   700   264
   269  NZ    25.309999   23.850000   19.070000   694   265
   270  CT    27.530001   21.740000   17.320000   696   271   272   273   274
   271  CZ    28.070000   20.480001   17.850000   695   270   275
   272  HC    26.980000   21.320000   16.460001   700   270
   273  HC    28.269999   22.469999   17.059999   700   270
   274  HC    26.750000   22.190001   17.949999   700   270
   275  NZ    28.469999   19.490000   18.240000   694   271
   276  CT    24.010000   27.740000   35.730000   696   277   278   279   280
   277  CZ    25.480001   27.609999   35.810001   695   276   281
   278  HC    23.800001   27.590000   34.700001   700   276
   279  HC    23.719999   28.740002   36.020000   700   276
   280  HC    23.369999   26.980000   36.209999   700   276
   281  NZ    26.610001   27.360001   35.770000   694   277
   282  CT    19.520000   30.070000   33.060001   696   283   284   285   286
   283  CZ    20.769999   29.790001   33.770000   695   282   287
   284  HC    19.250000   29.189999   32.459999   700   282
   285  HC    19.550001   30.969999   32.480000   700   282
   286  HC    18.670000   30.060001   33.750000   700   282
   287  NZ    21.760002   29.530001   34.340000   694   283
   288  CT    34.130001   29.670000   21.660000   696   289   290   291   292
   289  CZ    33.310001   28.780001   20.860001   695   288   293
   290  HC    33.510002   30.290001   22.260000   700   288
   291  HC    34.549999   30.350000   20.889999   700   288
   292  HC    34.910000   29.150000   22.180000   700   288
   293  NZ    32.730000   28.080002   20.170000   694   289
   294  CT    27.299999   26.800001   15.809999   696   295   296   297   298
   295  CZ    27.959999   25.769999   16.690001   695   294   299
   296  HC    26.310001   26.919998   16.200001   700   294
   297  HC    27.190001   26.580000   14.740000   700   294
   298  HC    27.760000   27.700001   15.930000   700   294
   299  NZ    28.420000   24.969999   17.410000   694   295
   300  CT    16.849998   25.389999   31.779999   696   301   302   303   304
   301  CZ    18.240000   25.240000   32.200001   695   300   305
   302  HC    16.289999   26.049999   32.500000   700   300
   303  HC    16.289999   24.470001   31.639999   700   300
   304  HC    16.750000   25.799999   30.750000   700   300
   305  NZ    19.349998   25.139999   32.490002   694   301
   306  CT    31.310001   20.179998   32.700001   696   307   308   309   310
   307  CZ    31.779999   18.969999   33.419998   695   306   311
   308  HC    31.930000   20.299999   31.750000   700   306
   309  HC    31.429998   21.040001   33.430000   700   306
   310  HC    30.270000   20.240000   32.349998   700   306
   311  NZ    32.119999   18.020000   33.980000   694   307
   312  CT    16.260000   30.039999   26.150000   696   313   314   315   316
   313  CZ    15.980000   29.590000   24.719999   695   312   317
   314  HC    17.000000   29.449999   26.619999   700   312
   315  HC    15.369999   30.039999   26.800001   700   312
   316  HC    16.670000   31.029999   26.189999   700   312
   317  NZ    15.740000   29.300001   23.610001   694   313
   318  CT    22.420002   32.470001   18.490000   696   319   320   321   322
   319  CZ    23.260000   32.439999   17.320000   695   318   323
   320  HC    21.559999   33.020000   18.180000   700   318
   321  HC    22.889999   33.049999   19.349998   700   318
   322  HC    22.090000   31.530001   18.840000   700   318
   323  NZ    23.889999   32.360001   16.400000   694   319
   324  CT    29.779999   28.469999   35.459999   696   325   326   327   328
   325  CZ    30.990000   28.260000   36.220001   695   324   329
   326  HC    29.910000   29.349998   34.930000   700   324
   327  HC    28.829998   28.420000   36.160000   700   324
   328  HC    29.639999   27.670000   34.669998   700   324
   329  NZ    31.919998   28.139999   36.900002   694   325
   330  CT    34.320000   25.869999   32.840000   696   331   332   333   334
   331  CZ    34.119999   24.389999   32.680000   695   330   335
   332  HC    35.110001   26.180000   33.529999   700   330
   333  HC    33.399998   26.459999   32.930000   700   330
   334  HC    34.739998   26.170002   31.889999   700   330
   335  NZ    33.970001   23.199999   32.669998   694   331
   336  CT    32.990002   17.660000   25.299999   696   337   338   339   340
   337  CZ    34.310001   17.610001   24.670000   695   336   341
   338  HC    32.680000   16.740000   25.650002   700   336
   339  HC    32.230000   17.840000   24.530001   700   336
   340  HC    32.900002   18.389999   26.070002   700   336
   341  NZ    35.380001   17.610001   24.230001   694   337
   342  CT    31.889999   31.870001   32.470001   696   343   344   345   346
   343  CZ    32.709999   32.110001   31.230000   695   342   347
   344  HC    31.750000   30.810001   32.639999   700   342
   345  HC    30.900000   32.480000   32.430000   700   342
   346  HC    32.410000   32.230000   33.369999   700   342
   347  NZ    33.340000   32.330002   30.290001   694   343
   348  CT    25.830000   33.930000   33.500000   696   349   350   351   352
   349  CZ    24.700001   33.029999   33.820000   695   348   353
   350  HC    26.840000   33.540001   33.670002   700   348
   351  HC    25.739998   34.879997   33.880001   700   348
   352  HC    25.660000   33.989998   32.449997   700   348
   353  NZ    23.780001   32.369999   34.070000   694   349
   354  CT    36.650002   28.010002   24.419998   696   355   356   357   358
   355  CZ    36.660000   27.320002   23.169998   695   354   359
   356  HC    36.070000   27.430000   25.009998   700   354
   357  HC    36.209999   29.030001   24.320000   700   354
   358  HC    37.680000   28.039999   24.779999   700   354
   359  NZ    36.730000   26.709999   22.240000   694   355
   360  CT    31.709999   24.170000   16.930000   696   361   362   363   364
   361  CZ    31.189999   23.810001   15.590000   695   360   365
   362  HC    32.760002   24.449999   16.830000   700   360
   363  HC    31.660000   23.480000   17.710001   700   360
   364  HC    31.080000   25.060001   17.190001   700   360
   365  NZ    30.780001   23.580000   14.540000   694   361
   366  CT    36.790001   24.360001   28.660000   696   367   368   369   370
   367  CZ    36.900002   25.350000   29.730000   695   366   371
   368  HC    36.090000   24.730000   27.900000   700   366
   369  HC    36.440002   23.459999   29.189999   700   366
   370  HC    37.709999   24.110001   28.180000   700   366
   371  NZ    36.930000   26.080000   30.610001   694   367
   372  CT    18.950001   35.060001   25.660000   696   373   374   375   376
   373  CZ    18.630001   33.829998   24.849998   695   372   377
   374  HC    18.059999   35.680000   25.840000   700   372
   375  HC    19.610001   35.799999   25.139999   700   372
   376  HC    19.420000   34.840000   26.639999   700   372
   377  NZ    18.380001   32.850002   24.240000   694   373
   378  CT    20.559999   23.680000   35.239998   696   379   380   381   382
   379  CZ    19.760000   24.240000   36.340000   695   378   383
   380  HC    21.580000   23.510000   35.549999   700   378
   381  HC    20.620001   24.419998   34.450001   700   378
   382  HC    19.900000   22.900000   34.820000   700   378
   383  NZ    19.119999   24.680000   37.209999   694   379
   384  CT    20.550001   33.970001   20.810001   696   385   386   387   388
   385  CZ    20.070000   35.009998   21.709999   695   384   389
   386  HC    21.600000   33.660000   20.959999   700   384
   387  HC    20.320000   34.200001   19.750000   700   384
   388  HC    19.820000   33.169998   21.059999   700   384
   389  NZ    19.700001   35.810001   22.500000   694   385
   390  CT    29.320000   15.190001   24.610001   696   391   392   393   394
   391  CZ    29.519999   15.360001   26.090000   695   390   395
   392  HC    28.880001   16.000000   24.030001   700   390
   393  HC    28.699999   14.340000   24.309999   700   390
   394  HC    30.299999   15.100000   24.219999   700   390
   395  NZ    29.670000   15.410000   27.209999   694   391
   396  CT    22.410000   36.310001   29.690001   696   397   398   399   400
   397  CZ    21.570000   35.260002   30.260000   695   396   401
   398  HC    23.169998   36.650002   30.480001   700   396
   399  HC    21.889999   37.130001   29.360001   700   396
   400  HC    22.980001   35.779999   28.880001   700   396
   401  NZ    20.869999   34.459999   30.750000   694   397
   402  CT    32.709999   35.209999   26.210001   696   403   404   405   406
   403  CZ    34.070000   35.650002   25.790001   695   402   407
   404  HC    32.049999   36.070000   26.210001   700   402
   405  HC    32.799999   34.760002   27.200001   700   402
   406  HC    32.230000   34.540001   25.500000   700   402
   407  NZ    35.139999   36.029999   25.410000   694   403
   408  CT    20.000000   22.469999   17.690001   696   409   410   411   412
   409  CZ    18.950001   22.200001   16.629999   695   408   413
   410  HC    19.799999   22.309999   18.710001   700   408
   411  HC    20.170000   23.540001   17.530001   700   408
   412  HC    20.950001   21.989998   17.450001   700   408
   413  NZ    18.129999   21.940001   15.860000   694   409
   414  CT    14.910001   28.220001   29.090000   696   415   416   417   418
   415  CZ    15.980000   27.530001   28.430000   695   414   419
   416  HC    14.620000   29.139999   28.660000   700   414
   417  HC    15.299999   28.490000   30.120001   700   414
   418  HC    13.880000   27.740000   29.049999   700   414
   419  NZ    16.860001   26.970001   27.889999   694   415
   420  CT    28.190001   15.240001   30.500000   696   421   422   423   424
   421  CZ    26.779999   15.900001   30.480001   695   420   425
   422  HC    28.759998   15.640000   31.380001   700   420
   423  HC    28.740002   15.559999   29.639999   700   420
   424  HC    28.080002   14.150000   30.629999   700   420
   425  NZ    25.710001   16.340000   30.459999   694   421
   426  CT    35.110001   25.730000   19.080000   696   427   428   429   430
   427  CZ    34.560001   24.419998   19.459999   695   426   431
   428  HC    35.529999   25.539999   18.080000   700   426
   429  HC    35.840000   26.210001   19.660000   700   426
   430  HC    34.310001   26.470001   18.940001   700   426
   431  NZ    34.040001   23.389999   19.789999   694   427
   432  CT    28.770000   24.590000   37.130001   696   433   434   435   436
   433  CZ    29.530001   24.830000   35.889999   695   432   437
   434  HC    29.300001   24.059999   37.900002   700   432
   435  HC    27.830000   24.049999   37.000000   700   432
   436  HC    28.559999   25.610001   37.509998   700   432
   437  NZ    30.150002   25.090000   34.949997   694   433
   438  CT    24.289999   37.690002   27.270000   696   439   440   441   442
   439  CZ    25.340000   37.500000   26.250000   695   438   443
   440  HC    23.719999   36.779999   27.290001   700   438
   441  HC    23.590000   38.459999   26.980000   700   438
   442  HC    24.719999   37.850002   28.320000   700   438
   443  NZ    26.140001   37.309998   25.420000   694   439
   444  CT    17.799999   19.230000   32.180000   696   445   446   447   448
   445  CZ    17.280001   19.900000   30.959999   695   444   449
   446  HC    18.029999   19.889999   33.080002   700   444
   447  HC    18.730000   18.740000   31.879999   700   444
   448  HC    17.010000   18.510000   32.320000   700   444
   449  NZ    16.920000   20.450001   30.009998   694   445
   450  CT    14.470000   21.540001   24.779999   696   451   452   453   454
   451  CZ    15.720000   22.279999   25.030001   695   450   455
   452  HC    14.840000   20.500000   24.770000   700   450
   453  HC    14.070000   21.840000   23.810001   700   450
   454  HC    13.850000   21.750000   25.610001   700   450
   455  NZ    16.690001   22.850000   25.230000   694   451
   456  CT    30.860001   17.209999   19.150000   696   457   458   459   460
   457  CZ    30.930000   17.130001   20.590000   695   456   461
   458  HC    31.129999   16.270000   18.660000   700   456
   459  HC    31.480000   18.090000   18.940001   700   456
   460  HC    29.799999   17.260000   18.860001   700   456
   461  NZ    30.980000   17.029999   21.809999   694   457
   462  CT    21.740000   15.700001   30.639999   696   463   464   465   466
   463  CZ    21.820000   16.680000   31.639999   695   462   467
   464  HC    20.950001   15.870000   29.960001   700   462
   465  HC    21.700001   14.660000   31.070002   700   462
   466  HC    22.590000   15.889999   30.039999   700   462
   467  NZ    21.820000   17.469999   32.550003   694   463
   468  CT    16.660000   17.879999   27.809999   696   469   470   471   472
   469  CZ    17.820000   17.430000   28.580000   695   468   473
   470  HC    16.100000   16.970001   27.679998   700   468
   471  HC    17.020000   18.190001   26.889999   700   468
   472  HC    15.900001   18.510000   28.299999   700   468
   473  NZ    18.760000   17.070000   29.219999   694   469
   474  CT    16.740000   33.270000   30.559999   696   475   476   477   478
   475  CZ    16.559999   32.910000   29.139999   695   474   479
   476  HC    17.570000   32.730000   30.969999   700   474
   477  HC    15.840000   33.180000   31.150000   700   474
   478  HC    17.120001   34.340000   30.690001   700   474
   479  NZ    16.440001   32.610001   28.029999   694   475
   480  CT    15.610000   28.120001   20.610001   696   481   482   483   484
   481  CZ    16.740000   28.840000   20.120001   695   480   485
   482  HC    15.900001   27.679998   21.630001   700   480
   483  HC    15.490000   27.279999   19.910000   700   480
   484  HC    14.759999   28.750000   20.799999   700   480
   485  NZ    17.700001   29.389999   19.750000   694   481
   486  CT    31.170002   21.540001   36.300003   696   487   488   489   490
   487  CZ    32.590000   21.660000   35.840000   695   486   491
   488  HC    31.010000   21.639999   37.349998   700   486
   489  HC    30.739998   20.459999   36.129997   700   486
   490  HC    30.570000   22.299999   35.779999   700   486
   491  NZ    33.680000   21.709999   35.470001   694   487
   492  CT    13.540000   27.150000   24.440001   696   493   494   495   496
   493  CZ    13.470000   25.720001   24.400002   695   492   497
   494  HC    13.870000   27.780001   23.640001   700   492
   495  HC    14.150000   27.400000   25.309999   700   492
   496  HC    12.530001   27.449999   24.570000   700   492
   497  NZ    13.370000   24.549999   24.289999   694   493
   498  CT    25.410000   30.550001   14.299999   696   499   500   501   502
   499  CZ    26.490000   29.639999   14.010000   695   498   503
   500  HC    25.109999   30.529999   15.369999   700   498
   501  HC    24.489998   30.360001   13.800000   700   498
   502  HC    25.699999   31.520000   13.820000   700   498
   503  NZ    27.340000   28.889999   13.750000   694   499
   504  CT    21.840000   14.450001   26.800001   696   505   506   507   508
   505  CZ    21.820000   13.400001   27.840000   695   504   509
   506  HC    21.020000   15.200000   27.040001   700   504
   507  HC    21.610001   13.900000   25.910000   700   504
   508  HC    22.850000   15.000000   26.779999   700   504
   509  NZ    21.740000   12.670000   28.740002   694   505
   510  CT    27.049999   17.110001   35.040001   696   511   512   513   514
   511  CZ    27.590000   15.850000   34.369999   695   510   515
   512  HC    26.160000   17.439999   34.520000   700   510
   513  HC    27.860001   17.869999   34.889999   700   510
   514  HC    26.740000   17.040001   36.119999   700   510
   515  NZ    27.939999   14.840000   33.880001   694   511
   516  CT    33.980000   28.770000   16.849998   696   517   518   519   520
   517  CZ    35.330002   28.330000   17.000000   695   516   521
   518  HC    33.779999   29.670000   16.189999   700   516
   519  HC    33.559998   29.049999   17.840000   700   516
   520  HC    33.380001   27.950001   16.480000   700   516
   521  NZ    36.440002   27.920000   17.040001   694   517
   522  CT    35.570000   33.549999   23.260000   696   523   524   525   526
   523  CZ    35.230000   32.330002   24.049999   695   522   527
   524  HC    34.579998   34.110001   23.330000   700   522
   525  HC    35.899998   33.410000   22.230000   700   522
   526  HC    36.250000   34.279999   23.699999   700   522
   527  NZ    34.939999   31.429998   24.670000   694   523
   528  CT    33.730000   25.880001   36.240002   696   529   530   531   532
   529  CZ    35.070000   25.280001   36.349998   695   528   533
   530  HC    33.360001   26.140001   37.239998   700   528
   531  HC    32.920002   25.299999   35.790001   700   528
   532  HC    33.829998   26.789999   35.709999   700   528
   533  NZ    36.160000   24.809999   36.450001   694   529
   534  CT    31.520000   34.369999   18.630001   696   535   536   537   538
   535  CZ    32.190002   33.220001   19.330000   695   534   539
   536  HC    30.620001   34.410000   19.150000   700   534
   537  HC    31.450001   34.160000   17.520000   700   534
   538  HC    32.000000   35.360001   18.710001   700   534
   539  NZ    32.680000   32.340000   19.850000   694   535
   540  CT    15.820000   32.720001   22.119999   696   541   542   543   544
   541  CZ    14.820000   33.810001   22.040001   695   540   545
   542  HC    16.330000   32.389999   21.189999   700   540
   543  HC    15.420000   31.730001   22.600000   700   540
   544  HC    16.549999   33.020000   22.820000   700   540
   545  NZ    14.030000   34.639999   21.889999   694   541
   546  CT    18.120001   18.250000   20.639999   696   547   548   549   550
   547  CZ    17.910000   16.870001   20.130001   695   546   551
   548  HC    19.100000   18.360001   21.000000   700   546
   549  HC    17.439999   18.270000   21.530001   700   546
   550  HC    17.809999   19.070000   19.920000   700   546
   551  NZ    17.799999   15.809999   19.740000   694   547
   552  CT    13.719999   21.110001   28.520000   696   553   554   555   556
   553  CZ    14.090000   22.500000   28.210001   695   552   557
   554  HC    14.330000   20.369999   28.039999   700   552
   555  HC    12.730000   20.920000   28.269999   700   552
   556  HC    13.800000   20.910000   29.630001   700   552
   557  NZ    14.370001   23.580000   27.939999   694   553
   558  CT    21.849998   34.480000   35.299999   696   559   560   561   562
   559  CZ    22.539999   35.490002   34.549999   695   558   563
   560  HC    21.670000   33.570000   34.690002   700   558
   561  HC    20.959999   34.889999   35.739998   700   558
   562  HC    22.430000   34.180000   36.129997   700   558
   563  NZ    23.020000   36.310001   33.900002   694   559
   564  CT    25.930000   34.779999   16.639999   696   565   566   567   568
   565  CZ    26.900002   35.680000   17.200001   695   564   569
   566  HC    24.960001   34.820000   17.160000   700   564
   567  HC    26.300001   33.759998   16.540001   700   564
   568  HC    25.790001   35.070000   15.570001   700   564
   569  NZ    27.730000   36.360001   17.619999   694   565
   570  CT    14.540000   22.869999   21.040001   696   571   572   573   574
   571  CZ    14.960001   22.019999   19.950001   695   570   575
   572  HC    15.010000   23.840000   20.950001   700   570
   573  HC    14.990000   22.439999   22.000000   700   570
   574  HC    13.420000   22.869999   21.040001   700   570
   575  NZ    15.260000   21.329998   19.110001   694   571
   576  CT    28.230000   37.009998   31.879999   696   577   578   579   580
   577  CZ    26.889999   37.330002   31.350000   695   576   581
   578  HC    29.000000   37.570000   31.350000   700   576
   579  HC    28.450001   35.950001   31.660000   700   576
   580  HC    28.320000   37.090000   32.970001   700   576
   581  NZ    25.860001   37.529999   30.950001   694   577
   582  CT    17.570000   25.910000   16.280001   696   583   584   585   586
   583  CZ    16.530001   26.840000   15.920000   695   582   587
   584  HC    17.730000   25.869999   17.410000   700   582
   585  HC    18.500000   26.099998   15.750000   700   582
   586  HC    17.100000   24.969999   16.090000   700   582
   587  NZ    15.700001   27.579998   15.710000   694   583
   588  CT    24.150000   17.879999   16.790001   696   589   590   591   592
   589  CZ    24.040001   19.309999   16.559999   695   588   593
   590  HC    23.770000   17.549999   17.730000   700   588
   591  HC    25.200001   17.590000   16.730000   700   588
   592  HC    23.660000   17.340000   16.059999   700   588
   593  NZ    24.020000   20.439999   16.289999   694   589
   594  CT    35.130001   19.719999   32.349998   696   595   596   597   598
   595  CZ    36.010002   18.880001   33.160000   695   594   599
   596  HC    34.570000   20.430000   33.010002   700   594
   597  HC    34.480000   19.190001   31.680000   700   594
   598  HC    35.669998   20.320000   31.580000   700   594
   599  NZ    36.740002   18.240000   33.759998   694   595
   600  CT    38.139999   23.959999   21.099998   696   601   602   603   604
   601  CZ    38.070000   23.900002   19.660000   695   600   605
   602  HC    38.660000   24.860001   21.429998   700   600
   603  HC    38.599998   23.110001   21.510000   700   600
   604  HC    37.099998   24.000000   21.440001   700   600
   605  NZ    38.000000   23.900002   18.530001   694   601
   606  CT    31.919998   31.340000   36.430000   696   607   608   609   610
   607  CZ    31.719999   32.799999   36.230000   695   606   611
   608  HC    30.990000   30.840000   36.720001   700   606
   609  HC    32.610001   31.020000   37.160000   700   606
   610  HC    32.250000   30.950001   35.459999   700   606
   611  NZ    31.650000   33.919998   36.090000   694   607
   612  CT    36.840000   29.370001   32.760002   696   613   614   615   616
   613  CZ    35.860001   28.940001   33.779999   695   612   617
   614  HC    37.700001   29.760000   33.250000   700   612
   615  HC    36.389999   29.960001   31.989998   700   612
   616  HC    37.219997   28.400000   32.330002   700   612
   617  NZ    35.130001   28.540001   34.639999   694   613
   618  CT    36.689999   18.639999   28.070000   696   619   620   621   622
   619  CZ    37.119999   20.000000   28.280001   695   618   623
   620  HC    37.599998   18.080000   27.920000   700   618
   621  HC    36.099998   18.459999   27.139999   700   618
   622  HC    36.259998   18.260000   28.980000   700   618
   623  NZ    37.379997   21.129999   28.410000   694   619
   624  CT    23.670002   21.500000   37.799999   696   625   626   627   628
   625  CZ    22.349998   20.990000   38.220001   695   624   629
   626  HC    23.540001   22.090000   36.919998   700   624
   627  HC    24.230001   20.590000   37.509998   700   624
   628  HC    24.150000   22.160000   38.489998   700   624
   629  NZ    21.300001   20.620001   38.520000   694   625
   630  CT    27.049999   31.429998   38.160000   696   631   632   633   634
   631  CZ    27.780001   31.470001   36.900002   695   630   635
   632  HC    25.990000   31.180000   38.010002   700   630
   633  HC    26.989998   32.520000   38.510002   700   630
   634  HC    27.530001   30.840000   38.970001   700   630
   635  NZ    28.400000   31.490000   35.940002   694   631
   636  CT    32.379997   20.500000   15.840000   696   637   638   639   640
   637  CZ    32.200001   20.480001   17.330000   695   636   641
   638  HC    33.430000   20.739998   15.620001   700   636
   639  HC    31.719999   21.259998   15.470000   700   636
   640  HC    32.060001   19.510000   15.390000   700   636
   641  NZ    32.119999   20.400000   18.469999   694   637
   642  CT    23.770000   39.049999   24.279999   696   643   644   645   646
   643  CZ    22.570000   38.320000   24.790001   695   642   647
   644  HC    24.119999   39.590000   25.109999   700   642
   645  HC    23.570002   39.920002   23.619999   700   642
   646  HC    24.460001   38.440002   23.719999   700   642
   647  NZ    21.670000   37.720001   25.250000   694   643
   648  CT    21.879999   24.799999   38.469997   696   649   650   651   652
   649  CZ    23.310001   24.910000   38.440002   695   648   653
   650  HC    21.500000   23.950001   37.869999   700   648
   651  HC    21.450001   25.780001   38.070000   700   648
   652  HC    21.450001   24.709999   39.480000   700   648
   653  NZ    24.500000   25.039999   38.329998   694   649
   654  CT    38.029999   30.869999   22.720001   696   655   656   657   658
   655  CZ    38.599998   32.130001   22.130001   695   654   659
   656  HC    38.180000   30.730000   23.789999   700   654
   657  HC    38.639999   29.949999   22.369999   700   654
   658  HC    36.970001   30.720001   22.520000   700   654
   659  NZ    39.010002   33.110001   21.760002   694   655
   660  CT    21.400002   30.760000   38.139999   696   661   662   663   664
   661  CZ    22.290001   30.190001   39.160000   695   660   665
   662  HC    21.000000   31.730001   38.489998   700   660
   663  HC    20.500000   30.100000   38.060001   700   660
   664  HC    21.830002   30.980000   37.160000   700   660
   665  NZ    22.990000   29.820002   39.990002   694   661
   666  CT    22.700001   16.950001   35.480000   696   667   668   669   670
   667  CZ    23.210001   17.520000   36.740002   695   666   671
   668  HC    23.549999   16.610001   34.939999   700   666
   669  HC    22.130001   17.619999   34.840000   700   666
   670  HC    22.049999   16.160000   35.759998   700   666
   671  NZ    23.699999   17.940001   37.680000   694   667
   672  CT    26.930000   24.510000   12.580000   696   673   674   675   676
   673  CZ    26.170002   25.730000   12.290000   695   672   677
   674  HC    26.270000   23.670002   12.740001   700   672
   675  HC    27.550001   24.630001   13.470000   700   672
   676  HC    27.550001   24.360001   11.710000   700   672
   677  NZ    25.669998   26.740000   12.030000   694   673
   678  CT    19.400002   31.940001   15.549999   696   679   680   681   682
   679  CZ    20.150002   33.189999   15.850000   695   678   683
   680  HC    18.340000   32.250000   15.430000   700   678
   681  HC    19.340000   31.310001   16.440001   700   678
   682  HC    19.730000   31.380001   14.700001   700   678
   683  NZ    20.739998   34.110001   16.119999   694   679
   684  CT    25.559999   14.770000   18.660000   696   685   686   687   688
   685  CZ    25.170000   14.299999   17.359999   695   684   689
   686  HC    26.639999   14.870000   18.780001   700   684
   687  HC    25.230000   14.190001   19.470001   700   684
   688  HC    24.930000   15.679999   18.719999   700   684
   689  NZ    24.799999   13.940001   16.330000   694   685
   690  CT    36.520000   34.170002   28.190001   696   691   692   693   694
   691  CZ    37.459999   35.309998   28.160000   695   690   695
   692  HC    35.790001   34.410000   27.360001   700   690
   693  HC    36.000000   33.900002   29.070000   700   690
   694  HC    37.020000   33.250000   27.850000   700   690
   695  NZ    38.189999   36.220001   28.110001   694   691
   696  CT    15.500000   22.509998   34.770000   696   697   698   699   700
   697  CZ    16.619999   21.650000   35.070000   695   696   701
   698  HC    15.629999   23.500000   35.160000   700   696
   699  HC    14.570000   22.060001   35.190002   700   696
   700  HC    15.410000   22.530001   33.670002   700   696
   701  NZ    17.549999   21.029999   35.380001   694   697
   702  CT    37.830002   19.580000   23.330000   696   703   704   705   706
   703  CZ    37.950001   19.889999   21.960001   695   702   707
   704  HC    38.200001   18.549999   23.510000   700   702
   705  HC    36.880001   19.700001   23.680000   700   702
   706  HC    38.480000   20.179998   24.010000   700   702
   707  NZ    38.000000   20.209999   20.790001   694   703
   708  CT    25.959999   12.550000   23.440001   696   709   710   711   712
   709  CZ    27.340000   11.970000   23.480000   695   708   713
   710  HC    25.820000   13.370000   22.770000   700   708
   711  HC    25.660000   12.950000   24.419998   700   708
   712  HC    25.330000   11.860000   22.950001   700   708
   713  NZ    28.430000   11.570000   23.549999   694   709
   714  CT    35.200001   17.450001   20.220001   696   715   716   717   718
   715  CZ    35.099998   16.039999   20.480001   695   714   719
   716  HC    34.369999   17.860001   19.650000   700   714
   717  HC    36.129997   17.480000   19.590000   700   714
   718  HC    35.369999   18.000000   21.140001   700   714
   719  NZ    35.029999   14.940000   20.629999   694   715
   720  CT    35.930000   20.889999   18.389999   696   721   722   723   724
   721  CZ    36.880001   19.880001   17.879999   695   720   725
   722  HC    36.110001   21.140001   19.440001   700   720
   723  HC    34.949997   20.639999   18.070000   700   720
   724  HC    36.209999   21.800001   17.850000   700   720
   725  NZ    37.669998   19.129999   17.480000   694   721
   726  CT    21.359999   22.930000   13.480000   696   727   728   729   730
   727  CZ    22.060001   24.070000   13.980000   695   726   731
   728  HC    21.980000   22.260000   12.960000   700   726
   729  HC    20.480001   23.330000   12.990000   700   726
   730  HC    20.900000   22.330000   14.280000   700   726
   731  NZ    22.690001   24.930000   14.390000   694   727
   732  CT    21.020000   14.370001   21.639999   696   733   734   735   736
   733  CZ    21.860001   13.530001   22.570000   695   732   737
   734  HC    21.429998   14.610000   20.680000   700   732
   735  HC    20.690001   15.260000   22.270000   700   732
   736  HC    20.060001   13.880000   21.380001   700   732
   737  NZ    22.410000   12.869999   23.330000   694   733
   738  CT    38.650002   31.090000   29.130001   696   739   740   741   742
   739  CZ    38.349998   29.849998   28.510000   695   738   743
   740  HC    39.290001   30.900000   30.000000   700   738
   741  HC    37.669998   31.440001   29.540001   700   738
   742  HC    39.139999   31.879999   28.540001   700   738
   743  NZ    38.130001   28.810001   28.029999   694   739
   744  CT    26.029999   38.310001   19.770000   696   745   746   747   748
   745  CZ    25.360001   38.870003   18.570000   695   744   749
   746  HC    26.910000   37.820000   19.440001   700   744
   747  HC    25.450001   37.620003   20.369999   700   744
   748  HC    26.440001   39.059998   20.450001   700   744
   749  NZ    24.840000   39.360001   17.670000   694   745
   750  CT    19.040001   36.570000   32.860001   696   751   752   753   754
   751  CZ    17.949999   37.290001   32.190002   695   750   755
   752  HC    18.990000   35.529999   32.529999   700   750
   753  HC    18.920000   36.590000   33.919998   700   750
   754  HC    20.030001   36.939999   32.579998   700   750
   755  NZ    17.120001   37.860001   31.619999   694   751
   756  CT    14.930000   17.410000   23.490000   696   757   758   759   760
   757  CZ    14.360000   18.559999   22.809999   695   756   761
   758  HC    14.990000   17.670000   24.549999   700   756
   759  HC    15.920000   17.059999   23.029999   700   756
   760  HC    14.349999   16.490000   23.430000   700   756
   761  NZ    13.910000   19.510000   22.290001   694   757
   762  CT    17.860001   14.530000   27.049999   696   763   764   765   766
   763  CZ    17.740000   15.299999   25.860001   695   762   767
   764  HC    17.020000   14.880000   27.650002   700   762
   765  HC    18.850000   14.700001   27.530001   700   762
   766  HC    17.740000   13.500000   26.809999   700   762
   767  NZ    17.700001   15.820000   24.830000   694   763
   768  CT    31.370001   31.490000   14.299999   696   769   770   771   772
   769  CZ    32.449997   32.160000   15.120000   695   768   773
   770  HC    30.830000   30.690001   14.780001   700   768
   771  HC    31.650000   31.160000   13.260000   700   768
   772  HC    30.570000   32.239998   14.210000   700   768
   773  NZ    33.220001   32.669998   15.830000   694   769
   774  CT    24.760000   13.350000   32.889999   696   775   776   777   778
   775  CZ    23.380001   12.790001   33.020000   695   774   779
   776  HC    25.529999   12.660000   33.329998   700   774
   777  HC    24.799999   14.170000   33.570000   700   774
   778  HC    25.170000   13.860001   32.070000   700   774
   779  NZ    22.360001   12.309999   33.040001   694   775
   780  CT    16.230000   31.670000   17.469999   696   781   782   783   784
   781  CZ    17.070000   32.500000   18.340000   695   780   785
   782  HC    16.549999   31.459999   16.440001   700   780
   783  HC    15.190001   32.049999   17.369999   700   780
   784  HC    16.219999   30.760000   17.990000   700   780
   785  NZ    17.680000   33.189999   19.010000   694   781
   786  CT    36.840000   22.090000   34.369999   696   787   788   789   790
   787  CZ    37.449997   21.540001   33.200001   695   786   791
   788  HC    36.020000   21.540001   34.770000   700   786
   789  HC    36.430000   23.080002   34.250000   700   786
   790  HC    37.490002   22.260000   35.230000   700   786
   791  NZ    37.930000   21.160000   32.250000   694   787
   792  CT    33.540001   14.130000   28.820000   696   793   794   795   796
   793  CZ    34.990002   14.450001   28.480000   695   792   797
   794  HC    33.450001   14.160000   29.900000   700   792
   795  HC    33.430000   13.049999   28.520000   700   792
   796  HC    32.790001   14.759999   28.369999   700   792
   797  NZ    36.070000   14.730000   28.220001   694   793
   798  CT    35.490002   31.779999   17.480000   696   799   800   801   802
   799  CZ    36.180000   31.750000   18.770000   695   798   803
   800  HC    35.680000   30.910000   16.860001   700   798
   801  HC    35.619999   32.660000   16.950001   700   798
   802  HC    34.470001   31.779999   17.700001   700   798
   803  NZ    36.740002   31.660000   19.789999   694   799
   804  CT    31.170002   14.370001   33.180000   696   805   806   807   808
   805  CZ    31.389999   15.060000   31.940001   695   804   809
   806  HC    31.919998   13.580000   33.220001   700   804
   807  HC    30.240000   13.850000   33.250000   700   804
   808  HC    31.230000   14.800000   34.170002   700   804
   809  NZ    31.610001   15.599999   30.950001   694   805
   810  CT    26.259998   11.650000   28.510000   696   811   812   813   814
   811  CZ    26.580000   12.830000   27.780001   695   810   815
   812  HC    26.709999   10.740000   28.099998   700   810
   813  HC    25.260000   11.420000   28.770000   700   810
   814  HC    26.719999   11.770000   29.480000   700   810
   815  NZ    26.870001   13.789999   27.139999   694   811
   816  CT    21.520000   38.810001   21.189999   696   817   818   819   820
   817  CZ    20.990000   39.380001   19.950001   695   816   821
   818  HC    21.000000   39.139999   22.049999   700   816
   819  HC    22.609999   38.889999   21.320000   700   816
   820  HC    21.259998   37.739998   21.270000   700   816
   821  NZ    20.570000   39.930000   19.049999   694   817
   822  CT    14.210000   35.009998   26.750000   696   823   824   825   826
   823  CZ    13.700000   35.299999   28.139999   695   822   827
   824  HC    13.760000   35.500000   25.860001   700   822
   825  HC    14.250000   33.930000   26.510000   700   822
   826  HC    15.270000   35.220001   26.689999   700   822
   827  NZ    13.320000   35.450001   29.230001   694   823
   828  CT    30.480001   12.309999   28.190001   696   829   830   831   832
   829  CZ    31.380001   11.680000   29.070000   695   828   833
   830  HC    30.020000   11.510000   27.579998   700   828
   831  HC    31.010000   12.890000   27.500000   700   828
   832  HC    29.820002   12.940001   28.670002   700   828
   833  NZ    32.110001   11.210001   29.779999   694   829
   834  CT    32.290001   38.900002   28.520000   696   835   836   837   838
   835  CZ    31.410000   39.049999   27.330000   695   834   839
   836  HC    32.130001   37.889999   28.900002   700   834
   837  HC    31.940001   39.630001   29.279999   700   834
   838  HC    33.320000   39.090000   28.290001   700   834
   839  NZ    30.769999   39.090000   26.380001   694   835
   840  CT    27.290001   40.110001   28.950001   696   841   842   843   844
   841  CZ    26.849998   41.009998   27.860001   695   840   845
   842  HC    27.600000   39.200001   28.590000   700   840
   843  HC    26.580000   39.869999   29.709999   700   840
   844  HC    28.180000   40.549999   29.489998   700   840
   845  NZ    26.490000   41.660000   27.019999   694   841
   846  CT    19.160000   18.980000   16.219999   696   847   848   849   850
   847  CZ    18.200001   18.510000   15.230000   695   846   851
   848  HC    19.680000   18.170000   16.730000   700   846
   849  HC    18.619999   19.610001   16.930000   700   846
   850  HC    19.889999   19.639999   15.650001   700   846
   851  NZ    17.420000   18.129999   14.420000   694   847
   852  CT    34.430000   13.810000   23.730000   696   853   854   855   856
   853  CZ    33.410000   13.839999   24.770000   695   852   857
   854  HC    35.250000   14.480000   23.929998   700   852
   855  HC    33.900002   14.290000   22.869999   700   852
   856  HC    34.820000   12.780000   23.650000   700   852
   857  NZ    32.669998   13.719999   25.629999   694   853
   858  CT    29.189999   12.469999   20.529999   696   859   860   861   862
   859  CZ    28.500000   13.690000   20.910000   695   858   863
   860  HC    28.450001   11.790000   20.009998   700   858
   861  HC    29.660000   12.000000   21.380001   700   858
   862  HC    30.060001   12.750000   19.939999   700   858
   863  NZ    27.969999   14.660000   21.230000   694   859
   864  CT    34.980000   34.959999   32.970001   696   865   866   867   868
   865  CZ    35.340000   34.680000   34.419998   695   864   869
   866  HC    35.689999   34.389999   32.320000   700   864
   867  HC    35.130001   36.049999   32.790001   700   864
   868  HC    34.030003   34.660000   32.579998   700   864
   869  NZ    35.540001   34.489998   35.540001   694   865
   870  CT    22.230000   37.190002   17.230000   696   871   872   873   874
   871  CZ    22.920000   36.440002   18.279999   695   870   875
   872  HC    21.320000   37.470001   17.730000   700   870
   873  HC    22.110001   36.610001   16.360001   700   870
   874  HC    22.860001   38.080002   17.130001   700   870
   875  NZ    23.500000   35.820000   19.059999   694   871
   876  CT    10.880001   26.680000   28.360001   696   877   878   879   880
   877  CZ    10.679999   25.250000   28.699999   695   876   881
   878  HC     9.950000   26.830002   27.770000   700   876
   879  HC    11.590000   26.919998   27.639999   700   876
   880  HC    10.850000   27.360001   29.230001   700   876
   881  NZ    10.549999   24.139999   29.000000   694   877
   882  CT    39.170002   24.360001   32.850002   696   883   884   885   886
   883  CZ    38.730000   25.520000   33.580002   695   882   887
   884  HC    39.860001   24.540001   32.099998   700   882
   885  HC    38.279999   23.889999   32.309998   700   882
   886  HC    39.619999   23.670002   33.540001   700   882
   887  NZ    38.480000   26.490000   34.180000   694   883
   888  CT    29.590000   21.470001   12.230000   696   889   890   891   892
   889  CZ    28.619999   20.450001   12.230000   695   888   893
   890  HC    29.830000   21.610001   11.160001   700   888
   891  HC    30.410000   21.040001   12.830000   700   888
   892  HC    29.189999   22.469999   12.660000   700   888
   893  NZ    27.869999   19.630001   12.290000   694   889
   894  CT    12.670000   25.830000   33.770000   696   895   896   897   898
   895  CZ    13.220000   24.660000   33.090000   695   894   899
   896  HC    12.130001   25.410000   34.649998   700   894
   897  HC    11.950001   26.429998   33.230000   700   894
   898  HC    13.530001   26.510000   34.020000   700   894
   899  NZ    13.750000   23.710001   32.599998   694   895
   900  CT    18.969999   13.780001   30.990000   696   901   902   903   904
   901  CZ    18.619999   13.110000   32.290001   695   900   905
   902  HC    19.500000   13.049999   30.350000   700   900
   903  HC    19.520000   14.680000   31.230000   700   900
   904  HC    18.020000   14.099999   30.580002   700   900
   905  NZ    18.330000   12.650000   33.310001   694   901
   906  CT    29.289999   40.419998   22.760000   696   907   908   909   910
   907  CZ    29.000000   39.030003   22.240000   695   906   911
   908  HC    30.360001   40.599998   22.770000   700   906
   909  HC    28.970001   40.500000   23.810001   700   906
   910  HC    28.699999   41.079998   22.139999   700   906
   911  NZ    28.870001   38.000000   21.820000   694   907
   912  CT    25.539999   38.410000   34.849998   696   913   914   915   916
   913  CZ    25.799999   37.260002   35.739998   695   912   917
   914  HC    24.449999   38.469997   34.869999   700   912
   915  HC    25.869999   38.250000   33.820000   700   912
   916  HC    25.860001   39.310001   35.330002   700   912
   917  NZ    25.940001   36.360001   36.450001   694   913
   918  CT    28.220001   19.279999   39.320000   696   919   920   921   922
   919  CZ    28.120001   20.529999   38.590000   695   918   923
   920  HC    27.830000   19.510000   40.240002   700   918
   921  HC    29.279999   19.070000   39.430000   700   918
   922  HC    27.570000   18.490000   38.950001   700   918
   923  NZ    28.059999   21.580000   38.040001   694   919
   924  CT    23.459999   26.970001   41.000000   696   925   926   927   928
   925  CZ    22.010000   26.820000   41.220001   695   924   929
   926  HC    23.990000   27.560001   41.790001   700   924
   927  HC    23.719999   27.240000   39.900002   700   924
   928  HC    23.820000   25.959999   40.939999   700   924
   929  NZ    20.830000   26.639999   41.389999   694   925
   930  CT    17.280001   38.959999   28.230000   696   931   932   933   934
   931  CZ    18.639999   38.440002   28.260000   695   930   935
   932  HC    16.610001   38.279999   28.770000   700   930
   933  HC    16.950001   38.980000   27.200001   700   930
   934  HC    17.330000   39.970001   28.660000   700   930
   935  NZ    19.730000   38.000000   28.299999   694   931
   936  CT    39.400002   26.760002   18.750000   696   937   938   939   940
   937  CZ    39.419998   27.600000   19.950001   695   936   941
   938  HC    40.209999   26.970001   18.190001   700   936
   939  HC    38.450001   26.919998   18.190001   700   936
   940  HC    39.599998   25.690001   19.100000   700   936
   941  NZ    39.500000   28.280001   20.880001   694   937
   942  CT    41.220001   26.010000   29.349998   696   943   944   945   946
   943  CZ    41.650002   27.420002   29.570000   695   942   947
   944  HC    41.590000   25.340000   30.179998   700   942
   945  HC    41.599998   25.690001   28.430000   700   942
   946  HC    40.079998   25.950001   29.349998   700   942
   947  NZ    42.059998   28.480000   29.680000   694   943
   948  CT    34.040001   18.500000   36.520000   696   949   950   951   952
   949  CZ    35.029999   18.680000   37.630001   695   948   953
   950  HC    33.709999   17.500000   36.440002   700   948
   951  HC    34.450001   18.830000   35.610001   700   948
   952  HC    33.200001   19.080000   36.760002   700   948
   953  NZ    35.820000   18.840000   38.440002   694   949
   954  CT    31.740000   37.980000   33.349998   696   955   956   957   958
   955  CZ    33.000000   38.070000   32.570000   695   954   959
   956  HC    31.459999   39.000000   33.580002   700   954
   957  HC    31.900002   37.389999   34.230000   700   954
   958  HC    30.990000   37.540001   32.730000   700   954
   959  NZ    33.970001   38.049999   31.930000   694   955
   960  CT    41.459999   28.689999   26.510000   696   961   962   963   964
   961  CZ    41.560001   29.219999   25.150002   695   960   965
   962  HC    41.669998   27.620001   26.559999   700   960
   963  HC    40.349998   28.900002   26.750000   700   960
   964  HC    42.090000   29.260002   27.150000   700   960
   965  NZ    41.660000   29.630001   24.080000   694   961
   966  CT    30.520000   38.610001   18.380001   696   967   968   969   970
   967  CZ    30.220001   39.010002   16.980000   695   966   971
   968  HC    30.220001   37.560001   18.639999   700   966
   969  HC    30.130001   39.369999   19.100000   700   966
   970  HC    31.619999   38.619999   18.370001   700   966
   971  NZ    30.050001   39.389999   15.889999   694   967
   972  CT    41.680000   23.980000   25.650002   696   973   974   975   976
   973  CZ    40.599998   24.930000   25.510002   695   972   977
   974  HC    41.760002   23.480000   26.610001   700   972
   975  HC    42.670002   24.440001   25.590000   700   972
   976  HC    41.459999   23.199999   24.939999   700   972
   977  NZ    39.660000   25.620001   25.400000   694   973
   978  CT    28.719999   35.110001   38.230000   696   979   980   981   982
   979  CZ    28.900002   36.489998   38.360001   695   978   983
   980  HC    27.799999   34.619999   38.580002   700   978
   981  HC    29.410000   34.630001   38.970001   700   978
   982  HC    29.000000   34.809998   37.230000   700   978
   983  NZ    29.110001   37.620003   38.510002   694   979
   984  CT    21.410000   26.520000   11.160001   696   985   986   987   988
   985  CZ    21.459999   27.850000   11.710000   695   984   989
   986  HC    22.420002   26.230000   11.000000   700   984
   987  HC    20.810001   26.559999   10.190001   700   984
   988  HC    20.920000   25.910000   11.950001   700   984
   989  NZ    21.450001   28.920000   12.110000   694   985
   990  CT    35.860001   24.340000   14.140000   696   991   992   993   994
   991  CZ    34.889999   25.459999   14.180000   695   990   995
   992  HC    35.350002   23.420000   13.839999   700   990
   993  HC    36.349998   24.219999   15.110001   700   990
   994  HC    36.730000   24.410000   13.480000   700   990
   995  NZ    34.110001   26.329998   14.260000   694   991
   996  CT    22.720001   33.980000   12.880000   696   997   998   999  1000
   997  CZ    21.809999   34.459999   11.799999   695   996  1001
   998  HC    22.260000   33.259998   13.590000   700   996
   999  HC    23.150002   34.869999   13.400001   700   996
  1000  HC    23.520000   33.500000   12.389999   700   996
  1001  NZ    21.099998   34.830002   10.940000   694   997
  1002  CT    13.670000   18.370001   33.049999   696  1003  1004  1005  1006
  1003  CZ    12.660000   19.360001   32.730000   695  1002  1007
  1004  HC    13.270000   17.369999   32.950001   700  1002
  1005  HC    13.890000   18.440001   34.119999   700  1002
  1006  HC    14.510000   18.539999   32.369999   700  1002
  1007  NZ    11.780000   20.030001   32.439999   694  1003
  1008  CT    23.990000   40.419998   31.940001   696  1009  1010  1011  1012
  1009  CZ    23.660000   40.320000   30.459999   695  1008  1013
  1010  HC    24.500000   41.310001   32.200001   700  1008
  1011  HC    24.650000   39.590000   32.219997   700  1008
  1012  HC    23.029999   40.459999   32.449997   700  1008
  1013  NZ    23.450001   40.289997   29.340000   694  1009
  1014  CT    24.360001   18.049999   13.160000   696  1015  1016  1017  1018
  1015  CZ    24.020000   17.180000   12.020000   695  1014  1019
  1016  HC    23.650000   18.900000   13.450001   700  1014
  1017  HC    25.299999   18.500000   12.930000   700  1014
  1018  HC    24.570000   17.460001   14.070000   700  1014
  1019  NZ    23.719999   16.500000   11.139999   694  1015
  1020  CT    21.359999   41.279999   26.540001   696  1021  1022  1023  1024
  1021  CZ    20.070000   41.409996   25.810001   695  1020  1025
  1022  HC    21.580000   40.279999   26.870001   700  1020
  1023  HC    21.280001   41.790001   27.500000   700  1020
  1024  HC    22.119999   41.770000   25.969999   700  1020
  1025  NZ    19.020000   41.469997   25.330000   694  1021
  1026  CT    37.309998   14.870000   25.529999   696  1027  1028  1029  1030
  1027  CZ    38.290001   15.310000   24.510000   695  1026  1031
  1028  HC    37.900002   14.809999   26.470001   700  1026
  1029  HC    36.989998   13.890000   25.230000   700  1026
  1030  HC    36.530003   15.540000   25.629999   700  1026
  1031  NZ    38.980000   15.650001   23.680000   694  1027
  1032  CT    11.490001   31.259998   23.180000   696  1033  1034  1035  1036
  1033  CZ    12.670000   31.719999   24.030001   695  1032  1037
  1034  HC    10.770000   30.699999   23.730000   700  1032
  1035  HC    11.940001   30.629999   22.360001   700  1032
  1036  HC    10.990000   32.099998   22.730000   700  1032
  1037  NZ    13.590000   32.060001   24.630001   694  1033
  1038  CT     9.940001   23.310001   25.639999   696  1039  1040  1041  1042
  1039  CZ     9.550000   22.830000   24.279999   695  1038  1043
  1040  HC     9.420000   22.660000   26.370001   700  1038
  1041  HC     9.550000   24.360001   25.820000   700  1038
  1042  HC    11.020000   23.450001   25.860001   700  1038
  1043  NZ     9.220000   22.509998   23.180000   694  1039
  1044  CT    15.620001   34.910000   34.459999   696  1045  1046  1047  1048
  1045  CZ    17.029999   34.419998   34.480000   695  1044  1049
  1046  HC    14.870000   34.200001   34.990002   700  1044
  1047  HC    15.340000   35.079998   33.459999   700  1044
  1048  HC    15.510000   35.810001   35.050003   700  1044
  1049  NZ    18.150002   33.989998   34.470001   694  1045
  1050  CT    19.389999   17.680000   37.630001   696  1051  1052  1053  1054
  1051  CZ    19.290001   16.360001   37.020000   695  1050  1055
  1052  HC    20.309999   18.120001   37.309998   700  1050
  1053  HC    19.330000   17.560001   38.759998   700  1050
  1054  HC    18.520000   18.180000   37.219997   700  1050
  1055  NZ    19.240000   15.349999   36.489998   694  1051
  1056  CT    11.190000   31.849998   27.639999   696  1057  1058  1059  1060
  1057  CZ    11.630000   30.450001   27.379999   695  1056  1061
  1058  HC    11.440001   32.090000   28.689999   700  1056
  1059  HC    10.089999   31.879999   27.539999   700  1056
  1060  HC    11.599999   32.620003   26.940001   700  1056
  1061  NZ    11.920000   29.400002   27.170000   694  1057
  1062  CT    17.090000   37.369999   19.370001   696  1063  1064  1065  1066
  1063  CZ    16.280001   36.930000   18.260000   695  1062  1067
  1064  HC    18.120001   37.070000   19.270000   700  1062
  1065  HC    16.619999   37.139999   20.369999   700  1062
  1066  HC    17.289999   38.419998   19.170000   700  1062
  1067  NZ    15.610000   36.610001   17.340000   694  1063
  1068  CT    20.529999   14.630001   17.580000   696  1069  1070  1071  1072
  1069  CZ    21.140001   15.650001   18.330000   695  1068  1073
  1070  HC    20.510002   13.760000   18.230000   700  1068
  1071  HC    20.900000   14.550000   16.540001   700  1068
  1072  HC    19.550001   15.020000   17.439999   700  1068
  1073  NZ    21.630001   16.490000   18.940001   694  1069
  1074  CT    37.430000   28.629999   37.020000   696  1075  1076  1077  1078
  1075  CZ    37.439999   29.139999   38.410000   695  1074  1079
  1076  HC    36.869999   29.209999   36.320000   700  1074
  1077  HC    37.029999   27.590000   37.180000   700  1074
  1078  HC    38.459999   28.590000   36.709999   700  1074
  1079  NZ    37.540001   29.510000   39.470001   694  1075
  1080  CT    24.670000   29.400002   10.420000   696  1081  1082  1083  1084
  1081  CZ    23.950001   28.599998    9.480000   695  1080  1085
  1082  HC    25.690001   29.430000   10.200000   700  1080
  1083  HC    24.419998   29.020000   11.410000   700  1080
  1084  HC    24.270000   30.410000   10.349999   700  1080
  1085  NZ    23.360001   27.950001    8.740000   694  1081
  1086  CT    12.030000   25.439999   18.980000   696  1087  1088  1089  1090
  1087  CZ    12.719999   25.920000   20.220001   695  1086  1091
  1088  HC    12.680000   25.270000   18.099998   700  1086
  1089  HC    11.370000   26.240002   18.650000   700  1086
  1090  HC    11.490001   24.519999   19.209999   700  1086
  1091  NZ    13.270000   26.160000   21.199999   694  1087
  1092  CT    37.360001   35.689999   20.629999   696  1093  1094  1095  1096
  1093  CZ    35.910000   35.770000   20.980000   695  1092  1097
  1094  HC    37.950001   35.810001   21.559999   700  1092
  1095  HC    37.709999   36.400002   19.900000   700  1092
  1096  HC    37.560001   34.649998   20.209999   700  1092
  1097  NZ    34.809998   35.829998   21.250000   694  1093
  1098  CT    28.900002   28.059999   10.369999   696  1099  1100  1101  1102
  1099  CZ    28.800001   29.440001    9.880000   695  1098  1103
  1100  HC    28.540001   28.029999   11.410000   700  1098
  1101  HC    29.949999   27.850000   10.420000   700  1098
  1102  HC    28.580000   27.320002    9.610001   700  1098
  1103  NZ    28.680000   30.539999    9.450000   694  1099
  1104  CT    41.620003   25.250000   21.549999   696  1105  1106  1107  1108
  1105  CZ    42.430000   24.200001   22.230000   695  1104  1109
  1106  HC    40.830002   25.660000   22.160000   700  1104
  1107  HC    41.110001   24.639999   20.830000   700  1104
  1108  HC    42.280003   26.029999   21.160000   700  1104
  1109  NZ    42.989998   23.380001   22.809999   694  1105
  1110  CT    38.930000   35.230000   24.230001   696  1111  1112  1113  1114
  1111  CZ    38.860001   34.070000   25.150002   695  1110  1115
  1112  HC    38.290001   34.879997   23.420000   700  1110
  1113  HC    39.959999   35.369999   23.940001   700  1110
  1114  HC    38.510002   36.119999   24.709999   700  1110
  1115  NZ    38.840000   33.160000   25.799999   694  1111
  1116  CT    31.270000   16.030001   37.639999   696  1117  1118  1119  1120
  1117  CZ    29.799999   16.109999   37.610001   695  1116  1121
  1118  HC    31.689999   16.950001   37.239998   700  1116
  1119  HC    31.630001   15.170000   37.099998   700  1116
  1120  HC    31.420000   15.930000   38.670002   700  1116
  1121  NZ    28.650000   16.070000   37.630001   694  1117
  1122  CT    30.669998   25.840000   41.389999   696  1123  1124  1125  1126
  1123  CZ    31.020000   24.530001   41.900002   695  1122  1127
  1124  HC    30.160000   26.359999   42.230000   700  1122
  1125  HC    30.020000   25.860001   40.500000   700  1122
  1126  HC    31.540001   26.320000   41.110001   700  1122
  1127  NZ    31.380001   23.520000   42.280003   694  1123
  1128  CT    34.130001   14.770000   17.309999   696  1129  1130  1131  1132
  1129  CZ    33.670002   16.160000   17.100000   695  1128  1133
  1130  HC    34.360001   14.470000   16.320000   700  1128
  1131  HC    33.290001   14.119999   17.680000   700  1128
  1132  HC    34.980000   14.630001   17.930000   700  1128
  1133  NZ    33.200001   17.230000   16.930000   694  1129
  1134  CT    12.389999   31.919998   32.869999   696  1135  1136  1137  1138
  1135  CZ    12.750000   30.490000   33.230000   695  1134  1139
  1136  HC    13.230000   32.379997   32.360001   700  1134
  1137  HC    12.230000   32.389999   33.840000   700  1134
  1138  HC    11.500000   32.009998   32.260002   700  1134
  1139  NZ    13.080000   29.440001   33.540001   694  1135
  1140  CT    40.779999   20.450001   30.450001   696  1141  1142  1143  1144
  1141  CZ    41.329998   21.740000   30.750000   695  1140  1145
  1142  HC    39.820000   20.360001   30.869999   700  1140
  1143  HC    41.339996   19.670000   30.990000   700  1140
  1144  HC    40.660000   20.270000   29.360001   700  1140
  1145  NZ    41.730000   22.780001   31.049999   694  1141
  1146  CT    10.260000   25.290001   21.670000   696  1147  1148  1149  1150
  1147  CZ    10.130000   25.950001   23.020000   695  1146  1151
  1148  HC    11.200000   24.740000   21.760002   700  1146
  1149  HC    10.150000   25.950001   20.820000   700  1146
  1150  HC     9.500000   24.590000   21.440001   700  1146
  1151  NZ    10.010000   26.450001   24.030001   694  1147
  1152  CT    26.090000   30.980000   41.639999   696  1153  1154  1155  1156
  1153  CZ    25.690001   32.239998   40.960003   695  1152  1157
  1154  HC    25.120001   30.590000   41.959999   700  1152
  1155  HC    26.670000   31.099998   42.560001   700  1152
  1156  HC    26.580000   30.240000   41.030003   700  1152
  1157  NZ    25.389999   33.220001   40.440002   694  1153
  1158  CT    29.250000   10.830000   31.989998   696  1159  1160  1161  1162
  1159  CZ    28.950001   10.290001   30.690001   695  1158  1163
  1160  HC    29.000000   10.150000   32.780003   700  1158
  1161  HC    28.559999   11.619999   32.079998   700  1158
  1162  HC    30.320000   11.200000   32.139999   700  1158
  1163  NZ    28.750000    9.960000   29.619999   694  1159
  1164  CT    35.470001   22.869999   39.080002   696  1165  1166  1167  1168
  1165  CZ    34.639999   23.959999   39.630001   695  1164  1169
  1166  HC    36.540001   23.129999   39.100002   700  1164
  1167  HC    35.060001   22.509998   38.150002   700  1164
  1168  HC    35.389999   22.000000   39.649998   700  1164
  1169  NZ    34.000000   24.820002   40.110001   694  1165
  1170  CT    11.440001   17.930000   29.150000   696  1171  1172  1173  1174
  1171  CZ    12.490000   17.889999   28.129999   695  1170  1175
  1172  HC    11.080000   16.920000   29.320000   700  1170
  1173  HC    10.679999   18.660000   28.840000   700  1170
  1174  HC    11.900001   18.290001   30.000000   700  1170
  1175  NZ    13.320000   17.910000   27.330000   694  1171
  1176  CT    17.539999   29.270000   12.220000   696  1177  1178  1179  1180
  1177  CZ    17.330000   29.849998   10.910000   695  1176  1181
  1178  HC    18.080000   28.360001   12.110000   700  1176
  1179  HC    16.570000   29.070000   12.640000   700  1176
  1180  HC    18.230000   29.869999   12.830000   700  1176
  1181  NZ    17.150000   30.290001    9.810000   694  1177
  1182  CT    15.080000   20.850000   15.870000   696  1183  1184  1185  1186
  1183  CZ    14.180000   20.769999   14.690000   695  1182  1187
  1184  HC    15.420000   21.889999   16.080000   700  1182
  1185  HC    15.970000   20.240000   15.770000   700  1182
  1186  HC    14.639999   20.410000   16.770000   700  1182
  1187  NZ    13.509999   20.660000   13.760000   694  1183
  1188  CT    26.680000   25.650002   42.059998   696  1189  1190  1191  1192
  1189  CZ    26.570000   26.900002   41.329998   695  1188  1193
  1190  HC    27.650002   25.150002   41.889999   700  1188
  1191  HC    25.959999   24.920002   41.779999   700  1188
  1192  HC    26.500000   25.940001   43.110001   700  1188
  1193  NZ    26.490000   27.889999   40.709999   694  1189
  1194  CT    29.139999   14.730000   14.570000   696  1195  1196  1197  1198
  1195  CZ    27.939999   15.460000   14.450001   695  1194  1199
  1196  HC    29.049999   13.610000   14.600000   700  1194
  1197  HC    29.709999   14.960001   15.500000   700  1194
  1198  HC    29.799999   14.950000   13.760000   700  1194
  1199  NZ    26.960001   16.080000   14.330000   694  1195
  1200  CT    38.919998   16.940001   20.120001   696  1201  1202  1203  1204
  1201  CZ    40.279999   17.270000   20.070000   695  1200  1205
  1202  HC    38.299999   17.730000   19.859999   700  1200
  1203  HC    38.680000   16.580000   21.119999   700  1200
  1204  HC    38.709999   16.109999   19.440001   700  1200
  1205  NZ    41.380001   17.530001   20.030001   694  1201
  1206  CT    33.860001   29.130001   40.720001   696  1207  1208  1209  1210
  1207  CZ    32.720001   29.830000   40.089996   695  1206  1211
  1208  HC    34.100002   29.489998   41.720001   700  1206
  1209  HC    34.739998   29.400002   40.120003   700  1206
  1210  HC    33.889999   28.039999   40.799999   700  1206
  1211  NZ    31.809999   30.369999   39.599998   694  1207
  1212  CT    23.070000   38.310001   37.650002   696  1213  1214  1215  1216
  1213  CZ    23.440001   39.619999   37.070000   695  1212  1217
  1214  HC    23.099998   37.579998   36.860001   700  1212
  1215  HC    22.080000   38.500000   38.090000   700  1212
  1216  HC    23.820000   38.060001   38.410000   700  1212
  1217  NZ    23.759998   40.660000   36.670002   694  1213
  1218  CT    11.260000   19.859999   20.290001   696  1219  1220  1221  1222
  1219  CZ    10.629999   21.140001   19.960001   695  1218  1223
  1220  HC    11.360001   19.760000   21.370001   700  1218
  1221  HC    12.280001   19.770000   19.900000   700  1218
  1222  HC    10.570001   19.150000   19.910000   700  1218
  1223  NZ    10.170000   22.190001   19.680000   694  1219
  1224  CT    18.120001   28.590000   40.970001   696  1225  1226  1227  1228
  1225  CZ    17.100000   29.030001   41.900002   695  1224  1229
  1226  HC    18.209999   27.500000   41.079998   700  1224
  1227  HC    19.110001   29.040001   41.180000   700  1224
  1228  HC    17.799999   28.719999   39.910000   700  1224
  1229  NZ    16.219999   29.370001   42.610001   694  1225
  1230  CT    16.570000   14.570000   34.660000   696  1231  1232  1233  1234
  1231  CZ    15.520000   15.380000   35.270000   695  1230  1235
  1232  HC    16.580000   13.570000   35.090000   700  1230
  1233  HC    17.560001   15.000000   34.730000   700  1230
  1234  HC    16.299999   14.429999   33.570000   700  1230
  1235  NZ    14.709999   16.049999   35.790001   694  1231
  1236  CT    14.690000   30.100000   38.220001   696  1237  1238  1239  1240
  1237  CZ    14.450001   31.040001   37.110001   695  1236  1241
  1238  HC    14.670000   29.100000   37.959999   700  1236
  1239  HC    13.950000   30.270000   39.010002   700  1236
  1240  HC    15.700001   30.410000   38.639999   700  1236
  1241  NZ    14.309999   31.800001   36.209999   694  1237
  1242  CT    33.639999   27.780001   10.840000   696  1243  1244  1245  1246
  1243  CZ    33.639999   26.730001    9.850000   695  1242  1247
  1244  HC    33.099998   28.580000   10.450000   700  1242
  1245  HC    34.639999   27.990000   11.059999   700  1242
  1246  HC    33.189999   27.509998   11.830000   700  1242
  1247  NZ    33.660000   25.889999    9.049999   694  1243
  1248  CT    28.629999    9.090000   25.750000   696  1249  1250  1251  1252
  1249  CZ    28.540001    7.660000   26.090000   695  1248  1253
  1250  HC    27.770000    9.520000   25.240000   700  1248
  1251  HC    29.410000    9.340000   25.060001   700  1248
  1252  HC    28.840000    9.660000   26.700001   700  1248
  1253  NZ    28.440001    6.550000   26.380001   694  1249
  1254  CT    41.000000   28.800001   33.540001   696  1255  1256  1257  1258
  1255  CZ    40.770000   29.200001   34.949997   695  1254  1259
  1256  HC    41.329998   27.780001   33.389999   700  1254
  1257  HC    41.709999   29.470001   33.060001   700  1254
  1258  HC    40.009998   28.880001   33.070000   700  1254
  1259  NZ    40.669998   29.480000   36.049999   694  1255
  1260  CT    18.890001   21.520000   40.599998   696  1261  1262  1263  1264
  1261  CZ    17.580000   20.980000   40.300003   695  1260  1265
  1262  HC    19.670000   20.799999   40.849998   700  1260
  1263  HC    18.830000   22.279999   41.399998   700  1260
  1264  HC    19.190001   22.040001   39.690002   700  1260
  1265  NZ    16.510000   20.539999   40.130001   694  1261
  1266  CT    39.630001   34.270000   31.129999   696  1267  1268  1269  1270
  1267  CZ    38.670002   33.279999   31.650000   695  1266  1271
  1268  HC    40.549999   33.720001   30.760000   700  1266
  1269  HC    39.959999   34.879997   31.930000   700  1266
  1270  HC    39.180000   34.830002   30.230000   700  1266
  1271  NZ    37.920002   32.610001   32.160000   694  1267
  1272  CT     9.750000   23.059999   32.340000   696  1273  1274  1275  1276
  1273  CZ     8.690001   23.400000   33.239998   695  1272  1277
  1274  HC     9.500000   22.019999   32.299999   700  1272
  1275  HC    10.720000   23.090000   32.709999   700  1272
  1276  HC     9.570000   23.640001   31.400002   700  1272
  1277  NZ     7.880000   23.730000   34.000000   694  1273
  1278  CT    41.609997   30.400000   20.629999   696  1279  1280  1281  1282
  1279  CZ    42.360001   31.660000   20.469999   695  1278  1283
  1280  HC    41.110001   30.500000   21.559999   700  1278
  1281  HC    42.320000   29.590000   20.610001   700  1278
  1282  HC    40.890003   30.280001   19.840000   700  1278
  1283  NZ    42.919998   32.709999   20.340000   694  1279
  1284  CT    40.489998   20.570000   18.630001   696  1285  1286  1287  1288
  1285  CZ    41.490002   19.910000   17.850000   695  1284  1289
  1286  HC    41.040001   20.869999   19.520000   700  1284
  1287  HC    39.790001   19.880001   19.040001   700  1284
  1288  HC    39.980000   21.420000   18.129999   700  1284
  1289  NZ    42.290001   19.420000   17.180000   694  1285
  1290  CT    20.150002   41.950001   30.360001   696  1291  1292  1293  1294
  1291  CZ    19.100000   42.700001   29.730000   695  1290  1295
  1292  HC    20.900000   42.709999   30.699999   700  1290
  1293  HC    20.559999   41.240002   29.600000   700  1290
  1294  HC    19.770000   41.399998   31.219999   700  1290
  1295  NZ    18.240000   43.330002   29.260002   694  1291
  1296  CT    18.609999   36.630001   37.900002   696  1297  1298  1299  1300
  1297  CZ    19.969999   36.110001   38.160000   695  1296  1301
  1298  HC    17.809999   35.910000   37.970001   700  1296
  1299  HC    18.689999   36.989998   36.840000   700  1296
  1300  HC    18.340000   37.420002   38.650002   700  1296
  1301  NZ    21.010000   35.720001   38.389999   694  1297
  1302  CT    19.840000   10.210000   26.559999   696  1303  1304  1305  1306
  1303  CZ    19.450001   10.809999   25.309999   695  1302  1307
  1304  HC    19.170000    9.500000   26.889999   700  1302
  1305  HC    19.809999   10.930000   27.340000   700  1302
  1306  HC    20.840000    9.760000   26.530001   700  1302
  1307  NZ    19.160000   11.240000   24.360001   694  1303
  1308  CT     9.820000   19.080000   24.570000   696  1309  1310  1311  1312
  1309  CZ    10.219999   19.610001   25.889999   695  1308  1313
  1310  HC     8.730000   19.309999   24.240000   700  1308
  1311  HC    10.030001   18.040001   24.489998   700  1308
  1312  HC    10.510000   19.349998   23.750000   700  1308
  1313  NZ    10.490000   19.990000   26.970001   694  1309
  1314  CT    22.480000    9.770000   22.530001   696  1315  1316  1317  1318
  1315  CZ    23.730000    9.010000   22.750000   695  1314  1319
  1316  HC    21.680000    9.070000   22.400000   700  1314
  1317  HC    22.590000   10.380000   21.630001   700  1314
  1318  HC    22.309999   10.349999   23.459999   700  1314
  1319  NZ    24.740000    8.420000   22.799999   694  1315
  1320  CT    22.509998   32.840000   41.820000   696  1321  1322  1323  1324
  1321  CZ    21.510000   33.590000   42.639999   695  1320  1325
  1322  HC    22.880001   33.290001   40.930000   700  1320
  1323  HC    22.130001   31.849998   41.590000   700  1320
  1324  HC    23.350000   32.700001   42.399998   700  1320
  1325  NZ    20.760000   34.209999   43.250000   694  1321
  1326  CT    13.540000   14.320001   30.639999   696  1327  1328  1329  1330
  1327  CZ    14.660000   15.200000   30.570000   695  1326  1331
  1328  HC    13.360000   13.730000   29.690001   700  1326
  1329  HC    12.670000   14.930000   30.980000   700  1326
  1330  HC    13.750000   13.540000   31.429998   700  1326
  1331  NZ    15.549999   15.920000   30.380001   694  1327
  1332  CT    15.710000   40.209999   23.710001   696  1333  1334  1335  1336
  1333  CZ    14.750000   39.349998   24.400002   695  1332  1337
  1334  HC    16.670000   39.690002   23.510000   700  1332
  1335  HC    16.000000   41.059998   24.330002   700  1332
  1336  HC    15.280000   40.510002   22.750000   700  1332
  1337  NZ    14.020000   38.629997   24.890001   694  1333
  1338  CT    28.469999   12.830000   37.360001   696  1339  1340  1341  1342
  1339  CZ    29.650000   12.550000   36.480000   695  1338  1343
  1340  HC    27.889999   13.690000   36.930000   700  1338
  1341  HC    28.889999   13.200001   38.299999   700  1338
  1342  HC    27.820000   11.970000   37.550003   700  1338
  1343  NZ    30.500000   12.380000   35.730000   694  1339
  1344  CT    25.720001   14.730000   39.299999   696  1345  1346  1347  1348
  1345  CZ    25.230000   14.590000   37.939999   695  1344  1349
  1346  HC    25.060001   14.140000   40.009998   700  1344
  1347  HC    25.739998   15.750000   39.579998   700  1344
  1348  HC    26.750000   14.250000   39.509998   700  1344
  1349  NZ    24.840000   14.360000   36.849998   694  1345
  1350  CT    15.230000   25.430000   39.709999   696  1351  1352  1353  1354
  1351  CZ    16.180000   25.030001   40.750000   695  1350  1355
  1352  HC    14.709999   26.329998   40.079998   700  1350
  1353  HC    14.600000   24.630001   39.450001   700  1350
  1354  HC    15.830000   25.680000   38.870003   700  1350
  1355  NZ    16.879999   24.690001   41.590000   694  1351
  1356  CT    25.280001   25.109999    8.740000   696  1357  1358  1359  1360
  1357  CZ    25.820000   23.750000    8.349999   695  1356  1361
  1358  HC    24.250000   25.299999    8.490000   700  1356
  1359  HC    25.810001   25.900000    8.260000   700  1356
  1360  HC    25.369999   25.139999    9.810000   700  1356
  1361  NZ    26.300001   22.780001    7.960000   694  1357
  1362  CT    33.699997   23.120001   10.510000   696  1363  1364  1365  1366
  1363  CZ    33.290001   22.520000   11.780000   695  1362  1367
  1364  HC    34.400002   23.910000   10.750000   700  1362
  1365  HC    32.820000   23.440001    9.980000   700  1362
  1366  HC    34.260002   22.369999   10.020000   700  1362
  1367  NZ    32.939999   22.049999   12.780000   694  1363
  1368  CT    17.400000   24.809999   10.940000   696  1369  1370  1371  1372
  1369  CZ    18.129999   25.220001   12.110000   695  1368  1373
  1370  HC    18.049999   24.240000   10.260000   700  1368
  1371  HC    17.029999   25.610001   10.290001   700  1368
  1372  HC    16.570000   24.160000   11.260000   700  1368
  1373  NZ    18.750000   25.539999   13.059999   694  1369
  1374  CT    13.960000   20.299999   37.910000   696  1375  1376  1377  1378
  1375  CZ    13.190001   21.110001   38.829998   695  1374  1379
  1376  HC    13.420000   19.920000   37.049999   700  1374
  1377  HC    14.400001   19.480000   38.369999   700  1374
  1378  HC    14.790000   20.840000   37.389999   700  1374
  1379  NZ    12.620000   21.750000   39.579998   694  1375
  1380  CT    39.290001   29.869999   15.750000   696  1381  1382  1383  1384
  1381  CZ    40.400002   29.410000   16.520000   695  1380  1385
  1382  HC    38.360001   29.419998   16.030001   700  1380
  1383  HC    39.430000   29.680000   14.690000   700  1380
  1384  HC    39.110001   30.940001   15.950001   700  1380
  1385  NZ    41.290001   29.070000   17.160000   694  1381
  1386  CT    39.000000   16.150000   31.800001   696  1387  1388  1389  1390
  1387  CZ    40.229996   15.700001   31.049999   695  1386  1391
  1388  HC    38.349998   15.250000   31.949999   700  1386
  1389  HC    38.459999   16.920000   31.189999   700  1386
  1390  HC    39.290001   16.469999   32.799999   700  1386
  1391  NZ    41.170002   15.390000   30.410000   694  1387
  1392  CT    39.879997   33.060001   18.650000   696  1393  1394  1395  1396
  1393  CZ    38.849998   33.980000   18.090000   695  1392  1397
  1394  HC    40.709999   33.650002   19.080000   700  1392
  1395  HC    40.289997   32.500000   17.830000   700  1392
  1396  HC    39.489998   32.309998   19.410000   700  1392
  1397  NZ    38.020000   34.639999   17.670000   694  1393
  1398  CT    39.509998   24.219999   37.230000   696  1399  1400  1401  1402
  1399  CZ    39.090000   22.889999   37.389999   695  1398  1403
  1400  HC    38.930000   24.879999   37.799999   700  1398
  1401  HC    39.430000   24.419998   36.139999   700  1398
  1402  HC    40.500000   24.349998   37.639999   700  1398
  1403  NZ    38.720001   21.779999   37.529999   694  1399
  1404  CT    32.209999    9.730000   22.090000   696  1405  1406  1407  1408
  1405  CZ    32.459999   11.080000   21.610001   695  1404  1409
  1406  HC    31.129999    9.599999   22.060001   700  1404
  1407  HC    32.480000    9.480000   23.139999   700  1404
  1408  HC    32.630001    9.080000   21.329998   700  1404
  1409  NZ    32.799999   12.139999   21.259998   694  1405
  1410  CT    23.029999   20.389999   41.910000   696  1411  1412  1413  1414
  1411  CZ    23.740002   19.910000   43.110001   695  1410  1415
  1412  HC    23.459999   21.350000   41.510002   700  1410
  1413  HC    22.040001   20.490000   42.259998   700  1410
  1414  HC    23.010002   19.630001   41.180000   700  1410
  1415  NZ    24.260002   19.570000   44.139999   694  1411
  1416  CT     8.540000   29.170000   25.880001   696  1417  1418  1419  1420
  1417  CZ     8.349999   29.519999   27.230000   695  1416  1421
  1418  HC     7.550000   29.200001   25.360001   700  1416
  1419  HC     8.930000   28.190001   25.750000   700  1416
  1420  HC     9.180000   29.930000   25.480001   700  1416
  1421  NZ     8.270000   29.849998   28.350000   694  1417
  1422  CT    30.850000   42.849998   28.350000   696  1423  1424  1425  1426
  1423  CZ    32.299999   42.770000   28.650000   695  1422  1427
  1424  HC    30.299999   42.140003   28.959999   700  1422
  1425  HC    30.699999   42.500000   27.309999   700  1422
  1426  HC    30.490000   43.880001   28.430000   700  1422
  1427  NZ    33.419998   42.719997   28.900002   694  1423
  1428  CT    13.719999   29.150000   13.800000   696  1429  1430  1431  1432
  1429  CZ    13.890000   30.510002   14.290000   695  1428  1433
  1430  HC    13.179999   29.200001   12.900000   700  1428
  1431  HC    13.120001   28.559999   14.600000   700  1428
  1432  HC    14.720000   28.680000   13.610000   700  1428
  1433  NZ    14.010000   31.520000   14.840000   694  1429
  1434  CT    27.550001   33.329998   10.060000   696  1435  1436  1437  1438
  1435  CZ    26.490000   32.830002   11.009999   695  1434  1439
  1436  HC    27.449999   32.850002    9.100000   700  1434
  1437  HC    28.570002   33.040001   10.330000   700  1434
  1438  HC    27.679998   34.439999    9.910000   700  1434
  1439  NZ    25.669998   32.379997   11.640000   694  1435
  1440  CT    12.110000   32.110001   17.469999   696  1441  1442  1443  1444
  1441  CZ    12.930000   31.270000   18.420000   695  1440  1445
  1442  HC    11.490001   32.680000   18.200001   700  1440
  1443  HC    11.520000   31.680000   16.670000   700  1440
  1444  HC    12.799999   32.799999   17.029999   700  1440
  1445  NZ    13.670000   30.639999   19.070000   694  1441
  1446  CT    23.800001   20.139999    9.800000   696  1447  1448  1449  1450
  1447  CZ    23.900002   21.150000   10.809999   695  1446  1451
  1448  HC    23.169998   19.500000   10.330000   700  1446
  1449  HC    24.820002   19.670000    9.670000   700  1446
  1450  HC    23.330000   20.490000    8.860000   700  1446
  1451  NZ    23.940001   21.970001   11.660000   694  1447
  1452  CT    22.200001   14.630001   13.780001   696  1453  1454  1455  1456
  1453  CZ    21.900002   15.980000   14.170000   695  1452  1457
  1454  HC    21.370001   13.940001   13.940001   700  1452
  1455  HC    23.059999   14.230000   14.270000   700  1452
  1456  HC    22.379999   14.690000   12.730000   700  1452
  1457  NZ    21.619999   17.020000   14.520000   694  1453
  1458  CT    38.940002   33.450001   35.619999   696  1459  1460  1461  1462
  1459  CZ    39.649998   34.470001   34.889999   695  1458  1463
  1460  HC    39.560001   32.570000   35.700001   700  1458
  1461  HC    38.029999   33.320000   35.060001   700  1458
  1462  HC    38.639999   33.880001   36.570000   700  1458
  1463  NZ    40.240002   35.340000   34.310001   694  1459
  1464  CT    25.490000   39.290001   14.390000   696  1465  1466  1467  1468
  1465  CZ    24.869999   38.020000   14.180000   695  1464  1469
  1466  HC    24.779999   39.910000   14.950000   700  1464
  1467  HC    25.590000   39.790001   13.450001   700  1464
  1468  HC    26.410000   39.110001   15.010000   700  1464
  1469  NZ    24.360001   36.989998   14.010000   694  1465
  1470  CT    36.919998   39.910000   22.969999   696  1471  1472  1473  1474
  1471  CZ    38.119999   39.030003   23.020000   695  1470  1475
  1472  HC    36.670002   40.450001   23.920000   700  1470
  1473  HC    36.129997   39.130001   22.670000   700  1470
  1474  HC    37.090000   40.520000   22.100000   700  1470
  1475  NZ    39.020000   38.349998   23.090000   694  1471
  1476  CT    15.460000   12.020000   23.350000   696  1477  1478  1479  1480
  1477  CZ    15.210000   12.200001   21.940001   695  1476  1481
  1478  HC    16.049999   11.090000   23.450001   700  1476
  1479  HC    14.530000   11.860000   23.850000   700  1476
  1480  HC    16.059999   12.820000   23.870001   700  1476
  1481  NZ    15.050000   12.290000   20.810001   694  1477
  1482  CT    11.350000   36.410000   23.440001   696  1483  1484  1485  1486
  1483  CZ     9.980000   36.080002   23.169998   695  1482  1487
  1484  HC    11.900001   35.730000   22.750000   700  1482
  1485  HC    11.599999   36.199997   24.449999   700  1482
  1486  HC    11.670000   37.420002   23.160000   700  1482
  1487  NZ     8.880000   35.869999   22.910000   694  1483
  1488  CT    36.860001   39.560001   30.290001   696  1489  1490  1491  1492
  1489  CZ    36.650002   40.260002   31.559999   695  1488  1493
  1490  HC    37.739998   39.900002   29.900000   700  1488
  1491  HC    35.889999   39.700001   29.719999   700  1488
  1492  HC    37.119999   38.520000   30.490000   700  1488
  1493  NZ    36.610001   40.860001   32.560001   694  1489
  1494  CT    28.330000   43.759998   24.939999   696  1495  1496  1497  1498
  1495  CZ    28.660000   44.230000   23.590000   695  1494  1499
  1496  HC    27.840000   42.770000   24.869999   700  1494
  1497  HC    27.809999   44.450001   25.599998   700  1494
  1498  HC    29.240000   43.670002   25.500000   700  1494
  1499  NZ    28.920000   44.599998   22.520000   694  1495
  1500  CT    27.200001   37.320000   12.259999   696  1501  1502  1503  1504
  1501  CZ    28.199999   37.529999   11.270000   695  1500  1505
  1502  HC    26.980000   36.259998   12.430000   700  1500
  1503  HC    26.210001   37.570000   11.950001   700  1500
  1504  HC    27.430000   37.889999   13.099999   700  1500
  1505  NZ    29.020000   37.669998   10.490000   694  1501
  1506  CT    20.459999   12.330000   36.340000   696  1507  1508  1509  1510
  1507  CZ    20.380001   12.520000   37.750000   695  1506  1511
  1508  HC    19.410000   12.460001   35.919998   700  1506
  1509  HC    20.720001   11.240000   36.119999   700  1506
  1510  HC    21.110001   12.980000   35.810001   700  1506
  1511  NZ    20.350000   12.620000   38.919998   694  1507
  1512  CT    12.910000   36.720001   19.680000   696  1513  1514  1515  1516
  1513  CZ    12.890000   38.209999   19.510000   695  1512  1517
  1514  HC    12.170000   36.230000   19.040001   700  1512
  1515  HC    12.660000   36.400002   20.690001   700  1512
  1516  HC    13.870000   36.240002   19.360001   700  1512
  1517  NZ    12.810000   39.360001   19.330000   694  1513
  1518  CT    32.930000   18.799999   40.799999   696  1519  1520  1521  1522
  1519  CZ    32.119999   19.430000   39.760002   695  1518  1523
  1520  HC    33.980000   18.780001   40.450001   700  1518
  1521  HC    32.520000   17.760000   40.970001   700  1518
  1522  HC    32.980000   19.529999   41.669998   700  1518
  1523  NZ    31.510000   19.900000   38.910000   694  1519
  1524  CT    41.980000   17.630001   23.920000   696  1525  1526  1527  1528
  1525  CZ    41.409996   18.900000   24.440001   695  1524  1529
  1526  HC    42.420002   17.790001   22.889999   700  1524
  1527  HC    41.149998   16.959999   23.870001   700  1524
  1528  HC    42.630001   17.059999   24.630001   700  1524
  1529  NZ    40.970001   19.889999   24.900000   694  1525
  1530  CT    22.150000   15.760000   40.310001   696  1531  1532  1533  1534
  1531  CZ    22.869999   15.840000   41.599998   695  1530  1535
  1532  HC    22.820000   15.629999   39.470001   700  1530
  1533  HC    21.490000   16.600000   40.149998   700  1530
  1534  HC    21.540001   14.850000   40.330002   700  1530
  1535  NZ    23.369999   15.980000   42.659996   694  1531
  1536  CT    12.790001   24.090000   14.309999   696  1537  1538  1539  1540
  1537  CZ    13.630000   24.920002   13.400001   695  1536  1541
  1538  HC    13.509999   23.580000   15.000000   700  1536
  1539  HC    12.230000   23.360001   13.690000   700  1536
  1540  HC    12.080000   24.690001   14.790000   700  1536
  1541  NZ    14.280000   25.520000   12.680000   694  1537
  1542  CT    21.730001   11.110000   17.450001   696  1543  1544  1545  1546
  1543  CZ    20.910000   11.420000   18.619999   695  1542  1547
  1544  HC    22.780001   10.920000   17.660000   700  1542
  1545  HC    21.670000   11.860000   16.619999   700  1542
  1546  HC    21.429998   10.290001   16.860001   700  1542
  1547  NZ    20.250000   11.650000   19.500000   694  1543
  1548  CT    33.779999   36.180000   38.520000   696  1549  1550  1551  1552
  1549  CZ    34.599998   37.379997   38.389999   695  1548  1553
  1550  HC    33.570000   35.779999   37.459999   700  1548
  1551  HC    32.830002   36.489998   38.970001   700  1548
  1552  HC    34.279999   35.400002   39.059998   700  1548
  1553  NZ    35.200001   38.299999   38.290001   694  1549
  1554  CT    34.630001    9.780000   25.920000   696  1555  1556  1557  1558
  1555  CZ    33.419998    9.060000   25.699999   695  1554  1559
  1556  HC    34.419998   10.820000   26.150000   700  1554
  1557  HC    35.130001    9.760000   24.969999   700  1554
  1558  HC    35.079998    9.250000   26.650000   700  1554
  1559  NZ    32.430000    8.430000   25.550001   694  1555
  1560  CT    38.360001   27.860001   12.950000   696  1561  1562  1563  1564
  1561  CZ    37.270000   28.780001   12.620000   695  1560  1565
  1562  HC    38.250000   27.469999   13.960000   700  1560
  1563  HC    39.279999   28.520000   12.880000   700  1560
  1564  HC    38.489998   27.080000   12.230000   700  1560
  1565  NZ    36.419998   29.480000   12.320000   694  1561
  1566  CT    18.869999   42.610001   22.550001   696  1567  1568  1569  1570
  1567  CZ    20.280001   42.420002   22.740000   695  1566  1571
  1568  HC    18.279999   41.709999   22.799999   700  1566
  1569  HC    18.670000   42.820000   21.549999   700  1566
  1570  HC    18.490000   43.449997   23.250000   700  1566
  1571  NZ    21.420000   42.189999   22.969999   694  1567
  1572  CT    21.250000    9.400000   32.009998   696  1573  1574  1575  1576
  1573  CZ    21.119999    8.010000   31.450001   695  1572  1577
  1574  HC    20.360001    9.599999   32.570000   700  1572
  1575  HC    21.259998    9.940001   31.090000   700  1572
  1576  HC    22.190001    9.670000   32.500000   700  1572
  1577  NZ    21.110001    6.940000   31.029999   694  1573
  1578  CT    24.309999   43.779999   23.020000   696  1579  1580  1581  1582
  1579  CZ    24.790001   42.439999   22.750000   695  1578  1583
  1580  HC    23.710001   43.820000   23.920000   700  1578
  1581  HC    23.829998   44.120003   22.160000   700  1578
  1582  HC    25.200001   44.360001   23.129999   700  1578
  1583  NZ    25.190001   41.360001   22.590000   694  1579
  1584  CT    35.320000   34.320000   13.080000   696  1585  1586  1587  1588
  1585  CZ    35.980000   35.009998   11.970000   695  1584  1589
  1586  HC    35.490002   34.860001   14.010000   700  1584
  1587  HC    35.810001   33.399998   13.129999   700  1584
  1588  HC    34.279999   34.299999   12.780000   700  1584
  1589  NZ    36.530003   35.510002   11.090000   694  1585
  1590  CT    39.939999   18.700001   34.879997   696  1591  1592  1593  1594
  1591  CZ    41.329998   18.869999   34.599998   695  1590  1595
  1592  HC    39.760002   17.809999   35.450001   700  1590
  1593  HC    39.369999   18.780001   33.980000   700  1590
  1594  HC    39.649998   19.480000   35.510002   700  1590
  1595  NZ    42.459999   19.059999   34.450001   694  1591
  1596  CT    17.510000   34.930000   12.360000   696  1597  1598  1599  1600
  1597  CZ    17.369999   33.590000   12.880000   695  1596  1601
  1598  HC    17.920000   35.599998   13.110000   700  1596
  1599  HC    16.580000   35.430000   11.960000   700  1596
  1600  HC    18.340000   34.930000   11.619999   700  1596
  1601  NZ    17.230000   32.560001   13.340000   694  1597
  1602  CT    13.660001   14.950000   19.010000   696  1603  1604  1605  1606
  1603  CZ    13.220000   15.299999   20.350000   695  1602  1607
  1604  HC    13.140000   14.020000   18.639999   700  1602
  1605  HC    14.639999   14.559999   19.170000   700  1602
  1606  HC    13.610000   15.750000   18.260000   700  1602
  1607  NZ    12.849999   15.620001   21.370001   694  1603
  1608  CT    29.639999   11.080000   15.970000   696  1609  1610  1611  1612
  1609  CZ    28.870001   11.940001   16.840000   695  1608  1613
  1610  HC    30.629999   11.270000   16.310001   700  1608
  1611  HC    29.500000   11.260000   14.880000   700  1608
  1612  HC    29.480000   10.050000   16.289999   700  1608
  1613  NZ    28.199999   12.640000   17.520000   694  1609
  1614  CT     7.670000   22.360001   28.590000   696  1615  1616  1617  1618
  1615  CZ     6.930000   23.410000   29.250000   695  1614  1619
  1616  HC     7.410000   21.359999   29.030001   700  1614
  1617  HC     8.809999   22.460001   28.610001   700  1614
  1618  HC     7.420000   22.250000   27.460001   700  1614
  1619  NZ     6.310000   24.209999   29.760000   694  1615
  1620  CT    15.910000   11.480000   30.969999   696  1621  1622  1623  1624
  1621  CZ    17.250000   11.059999   30.510002   695  1620  1625
  1622  HC    15.559999   12.280001   30.220001   700  1620
  1623  HC    15.930000   11.730000   32.060001   700  1620
  1624  HC    15.210000   10.720000   30.810001   700  1620
  1625  NZ    18.330000   10.780000   30.240000   694  1621
  1626  CT    26.400002   12.220000   14.280000   696  1627  1628  1629  1630
  1627  CZ    27.290001   11.929999   13.129999   695  1626  1631
  1628  HC    26.570000   13.200001   14.580000   700  1626
  1629  HC    26.470001   11.530000   15.160000   700  1626
  1630  HC    25.340000   12.220000   13.990001   700  1626
  1631  NZ    28.000000   11.830000   12.180000   694  1627
  1632  CT    34.779999   11.339999   18.799999   696  1633  1634  1635  1636
  1633  CZ    35.459999   10.140000   19.320000   695  1632  1637
  1634  HC    35.330002   11.750000   17.959999   700  1632
  1635  HC    34.660000   12.050000   19.580000   700  1632
  1636  HC    33.770000   11.090000   18.430000   700  1632
  1637  NZ    36.010002    9.230000   19.730000   694  1633
  1638  CT    27.349998    8.600000   19.990000   696  1639  1640  1641  1642
  1639  CZ    26.660000    7.340000   19.670000   695  1638  1643
  1640  HC    27.770000    8.450001   20.950001   700  1638
  1641  HC    26.630001    9.380000   20.130001   700  1638
  1642  HC    28.150002    8.820001   19.320000   700  1638
  1643  NZ    26.150000    6.330000   19.480000   694  1639
  1644  CT    24.040001    9.810000   35.029999   696  1645  1646  1647  1648
  1645  CZ    24.939999    9.210000   34.030003   695  1644  1649
  1646  HC    24.150000    9.290000   35.989998   700  1644
  1647  HC    23.059999    9.670000   34.680000   700  1644
  1648  HC    24.219999   10.900001   35.169998   700  1644
  1649  NZ    25.590000    8.710000   33.239998   694  1645
  1650  CT    26.150000   43.169998   19.719999   696  1651  1652  1653  1654
  1651  CZ    27.209999   42.140003   19.610001   695  1650  1655
  1652  HC    26.370001   44.029999   20.350000   700  1650
  1653  HC    25.209999   42.620003   19.980000   700  1650
  1654  HC    26.080000   43.709999   18.780001   700  1650
  1655  NZ    28.080002   41.329998   19.529999   694  1651
  1656  CT    29.600000   21.170002   43.180000   696  1657  1658  1659  1660
  1657  CZ    28.320000   21.750000   42.709999   695  1656  1661
  1658  HC    30.299999   21.919998   43.500000   700  1656
  1659  HC    30.170000   20.799999   42.389999   700  1656
  1660  HC    29.500000   20.520000   44.070000   700  1656
  1661  NZ    27.240000   22.139999   42.470001   694  1657
  1662  CT    11.289999   29.530001   36.869999   696  1663  1664  1665  1666
  1663  CZ    11.240000   29.080000   38.250000   695  1662  1667
  1664  HC    12.110000   30.209999   36.730000   700  1662
  1665  HC    10.420000   30.070000   36.580002   700  1662
  1666  HC    11.530000   28.759998   36.119999   700  1662
  1667  NZ    11.250000   28.759998   39.320000   694  1663
  1668  CT    25.889999   44.220001   28.580000   696  1669  1670  1671  1672
  1669  CZ    27.160000   44.489998   29.240000   695  1668  1673
  1670  HC    25.430000   43.330002   28.889999   700  1668
  1671  HC    26.029999   44.160000   27.490002   700  1668
  1672  HC    25.280001   45.060001   28.730000   700  1668
  1673  NZ    28.160000   44.739998   29.779999   694  1669
  1674  CT     7.790000   26.210001   31.680000   696  1675  1676  1677  1678
  1675  CZ     8.880000   27.230000   31.820000   695  1674  1679
  1676  HC     7.320000   26.010000   32.639999   700  1674
  1677  HC     8.220000   25.260000   31.329998   700  1674
  1678  HC     7.030000   26.630001   31.029999   700  1674
  1679  NZ     9.670000   28.029999   31.960001   694  1675
  1680  CT    44.220001   21.129999   25.860001   696  1681  1682  1683  1684
  1681  CZ    44.669998   21.580000   27.170000   695  1680  1685
  1682  HC    43.699997   20.179998   25.830000   700  1680
  1683  HC    45.019997   20.969999   25.160000   700  1680
  1684  HC    43.610001   21.870001   25.330000   700  1680
  1685  NZ    45.009998   21.930000   28.210001   694  1681
  1686  CT    11.799999   13.740000   24.670000   696  1687  1688  1689  1690
  1687  CZ    11.660000   12.680000   23.650000   695  1686  1691
  1688  HC    12.600000   13.410000   25.380001   700  1686
  1689  HC    10.889999   13.630000   25.230000   700  1686
  1690  HC    11.870001   14.770000   24.260002   700  1686
  1691  NZ    11.610001   11.840000   22.860001   694  1687
  1692  CT    42.519997   17.469999   28.230000   696  1693  1694  1695  1696
  1693  CZ    41.440002   17.029999   27.330000   695  1692  1697
  1694  HC    43.010002   16.540001   28.580000   700  1692
  1695  HC    42.119999   18.110001   28.990000   700  1692
  1696  HC    43.330002   18.040001   27.670000   700  1692
  1697  NZ    40.599998   16.740000   26.570000   694  1693
  1698  CT    29.309999   42.810001   32.770000   696  1699  1700  1701  1702
  1699  CZ    29.440001   41.380001   32.299999   695  1698  1703
  1700  HC    29.580000   43.500000   31.900002   700  1698
  1701  HC    29.990002   42.859997   33.610001   700  1698
  1702  HC    28.269999   42.980000   33.200001   700  1698
  1703  NZ    29.650000   40.310001   31.930000   694  1699
  1704  CT    39.389999   20.969999   14.360000   696  1705  1706  1707  1708
  1705  CZ    37.930000   21.170002   14.480000   695  1704  1709
  1706  HC    39.840000   20.400000   15.200000   700  1704
  1707  HC    39.910000   21.910000   14.470000   700  1704
  1708  HC    39.480000   20.469999   13.380001   700  1704
  1709  NZ    36.750000   21.280001   14.570000   694  1705
  1710  CT    26.930000   40.240002   38.169998   696  1711  1712  1713  1714
  1711  CZ    26.700001   40.130001   39.639999   695  1710  1715
  1712  HC    26.660000   41.199997   37.780003   700  1710
  1713  HC    26.259998   39.520000   37.630001   700  1710
  1714  HC    27.990000   40.050003   37.910000   700  1710
  1715  NZ    26.540001   39.959999   40.779999   694  1711
  1716  CT    27.730000   41.720001   16.400000   696  1717  1718  1719  1720
  1717  CZ    27.869999   41.490002   14.969999   695  1716  1721
  1718  HC    28.670002   41.849998   16.930000   700  1716
  1719  HC    27.219999   40.849998   16.830000   700  1716
  1720  HC    27.170000   42.639999   16.510000   700  1716
  1721  NZ    28.010002   41.269997   13.839999   694  1717
  1722  CT    22.150000   40.910000   15.599999   696  1723  1724  1725  1726
  1723  CZ    22.740000   41.360001   14.320001   695  1722  1727
  1724  HC    21.789999   39.849998   15.530000   700  1722
  1725  HC    21.199999   41.490002   15.770000   700  1722
  1726  HC    22.910000   41.020004   16.430000   700  1722
  1727  NZ    23.269999   41.650002   13.350000   694  1723
  1728  CT    20.780001   37.590000   12.080000   696  1729  1730  1731  1732
  1729  CZ    20.299999   38.759998   12.900000   695  1728  1733
  1730  HC    21.680000   37.920002   11.570000   700  1728
  1731  HC    19.990000   37.470001   11.320000   700  1728
  1732  HC    21.090000   36.740002   12.770000   700  1728
  1733  NZ    19.880001   39.639999   13.480000   694  1729
  1734  CT    25.170000    7.460000   29.840000   696  1735  1736  1737  1738
  1735  CZ    24.440001    8.719999   29.949999   695  1734  1739
  1736  HC    24.660000    6.560000   30.380001   700  1734
  1737  HC    26.240002    7.590000   30.220001   700  1734
  1738  HC    25.179998    7.260000   28.829998   700  1734
  1739  NZ    23.880001    9.740000   29.969999   694  1735
  1740  CT    21.730001   37.049999   41.049999   696  1741  1742  1743  1744
  1741  CZ    22.400000   38.200001   40.639999   695  1740  1745
  1742  HC    21.860001   36.959999   42.119999   700  1740
  1743  HC    22.080000   36.110001   40.619999   700  1740
  1744  HC    20.690001   37.119999   40.700001   700  1740
  1745  NZ    22.910000   39.180000   40.359997   694  1741
  1746  CT    11.030001   36.820000   31.270000   696  1747  1748  1749  1750
  1747  CZ    10.100000   37.900002   31.740000   695  1746  1751
  1748  HC    11.670000   36.570000   32.130001   700  1746
  1749  HC    11.619999   37.119999   30.420000   700  1746
  1750  HC    10.549999   35.940002   30.959999   700  1746
  1751  NZ     9.410000   38.800003   32.049999   694  1747
  1752  CT    16.059999   41.250000   32.340000   696  1753  1754  1755  1756
  1753  CZ    16.950001   40.580002   33.250000   695  1752  1757
  1754  HC    16.030001   42.290001   32.500000   700  1752
  1755  HC    15.050000   40.960003   32.630001   700  1752
  1756  HC    16.400000   40.960003   31.420000   700  1752
  1757  NZ    17.630001   40.079998   34.049999   694  1753
  1758  CT    32.910000   41.810001   18.400000   696  1759  1760  1761  1762
  1759  CZ    32.520000   41.180000   19.650000   695  1758  1763
  1760  HC    32.449997   42.840000   18.300001   700  1758
  1761  HC    32.560001   41.230003   17.570000   700  1758
  1762  HC    33.989998   41.840000   18.370001   700  1758
  1763  NZ    32.279999   40.669998   20.699999   694  1759
  1764  CT    17.719999   32.850002   41.980000   696  1765  1766  1767  1768
  1765  CZ    17.460001   32.770000   40.540001   695  1764  1769
  1766  HC    16.860001   33.290001   42.540001   700  1764
  1767  HC    18.609999   33.440002   42.329998   700  1764
  1768  HC    17.900000   31.900002   42.439999   700  1764
  1769  NZ    17.280001   32.709999   39.389999   694  1765
  1770  CT    31.779999   19.600000    9.200000   696  1771  1772  1773  1774
  1771  CZ    32.970001   19.869999    8.320000   695  1770  1775
  1772  HC    32.119999   19.950001   10.170000   700  1770
  1773  HC    31.500000   18.530001    9.260000   700  1770
  1774  HC    30.799999   20.079998    8.890000   700  1770
  1775  NZ    33.860001   20.100000    7.640000   694  1771
  1776  CT    35.739998   19.859999   11.059999   696  1777  1778  1779  1780
  1777  CZ    36.349998   21.189999   10.990000   695  1776  1781
  1778  HC    35.270000   19.770000   12.030000   700  1776
  1779  HC    36.559998   19.240000   10.950001   700  1776
  1780  HC    35.070000   19.660000   10.240001   700  1776
  1781  NZ    36.830002   22.209999   10.880001   694  1777
  1782  CT    32.420002   43.579998   22.390001   696  1783  1784  1785  1786
  1783  CZ    32.040001   43.660004   23.829998   695  1782  1787
  1784  HC    31.580000   43.180000   21.750000   700  1782
  1785  HC    33.209999   42.880001   22.100000   700  1782
  1786  HC    32.660000   44.549999   21.960001   700  1782
  1787  NZ    31.770000   43.720001   24.930000   694  1783
  1788  CT    11.430000   24.709999   38.689999   696  1789  1790  1791  1792
  1789  CZ    12.370000   25.500000   37.900002   695  1788  1793
  1790  HC    11.920000   24.560001   39.700001   700  1788
  1791  HC    11.040000   23.840000   38.209999   700  1788
  1792  HC    10.510000   25.340000   38.779999   700  1788
  1793  NZ    13.070001   26.150000   37.209999   694  1789
  1794  CT    20.290001   30.990000    8.389999   696  1795  1796  1797  1798
  1795  CZ    19.620001   31.830002    7.340000   695  1794  1799
  1796  HC    21.380001   30.910000    8.200000   700  1794
  1797  HC    19.859999   29.980000    8.560000   700  1794
  1798  HC    20.270000   31.540001    9.330000   700  1794
  1799  NZ    19.100000   32.470001    6.540000   694  1795
  1800  CT    25.260000   36.010002   42.459999   696  1801  1802  1803  1804
  1801  CZ    26.020000   34.930000   43.080002   695  1800  1805
  1802  HC    24.500000   35.720001   41.750000   700  1800
  1803  HC    25.930000   36.630001   41.869999   700  1800
  1804  HC    24.840000   36.630001   43.279999   700  1800
  1805  NZ    26.670000   34.070000   43.509998   694  1801
  1806  CT    14.550000   41.770000   27.530001   696  1807  1808  1809  1810
  1807  CZ    15.070000   42.659996   26.549999   695  1806  1811
  1808  HC    13.470000   41.599998   27.420002   700  1806
  1809  HC    14.820000   42.189999   28.500000   700  1806
  1810  HC    15.150000   40.860001   27.340000   700  1806
  1811  NZ    15.430000   43.419998   25.769999   694  1807
  1812  CT    31.359999   34.250000    9.820000   696  1813  1814  1815  1816
  1813  CZ    31.020000   34.189999   11.250000   695  1812  1817
  1814  HC    30.539999   34.869999    9.370000   700  1812
  1815  HC    31.510000   33.250000    9.370000   700  1812
  1816  HC    32.320000   34.799999    9.660000   700  1812
  1817  NZ    30.780001   34.139999   12.400000   694  1813
  1818  CT    19.510000   25.090000   43.889999   696  1819  1820  1821  1822
  1819  CZ    19.420000   24.010000   44.879997   695  1818  1823
  1820  HC    20.179998   24.869999   43.080002   700  1818
  1821  HC    19.680000   26.059999   44.439999   700  1818
  1822  HC    18.469999   25.200001   43.520004   700  1818
  1823  NZ    19.320000   23.190001   45.619999   694  1819
  1824  CT    43.629997   33.169998   23.570002   696  1825  1826  1827  1828
  1825  CZ    43.439999   34.459999   24.219999   695  1824  1829
  1826  HC    43.920002   33.389999   22.530001   700  1824
  1827  HC    42.589996   32.760002   23.629999   700  1824
  1828  HC    44.380001   32.449997   23.940001   700  1824
  1829  NZ    43.299999   35.510002   24.719999   694  1825
  1830  CT    10.820000   20.650002   16.240000   696  1831  1832  1833  1834
  1831  CZ    11.170000   22.100000   16.650000   695  1830  1835
  1832  HC     9.900000   20.590000   15.620001   700  1830
  1833  HC    10.640000   20.150002   17.200001   700  1830
  1834  HC    11.520000   20.100000   15.679999   700  1830
  1835  NZ    11.370000   23.230000   16.889999   694  1831
  1836  CT    44.000000   32.780003   26.989998   696  1837  1838  1839  1840
  1837  CZ    43.209999   32.509998   28.230000   695  1836  1841
  1838  HC    44.349998   33.820000   26.989998   700  1836
  1839  HC    43.270000   32.680000   26.230000   700  1836
  1840  HC    44.720001   32.000000   26.849998   700  1836
  1841  NZ    42.550003   32.299999   29.170000   694  1837
  1842  CT    29.100000   28.260000   44.610001   696  1843  1844  1845  1846
  1843  CZ    29.549999   28.980000   45.799999   695  1842  1847
  1844  HC    30.009998   27.780001   44.120003   700  1842
  1845  HC    28.759998   28.980000   43.850002   700  1842
  1846  HC    28.290001   27.539999   44.829998   700  1842
  1847  NZ    29.869999   29.600000   46.709999   694  1843
  1848  CT     7.870000   28.990000   20.889999   696  1849  1850  1851  1852
  1849  CZ     7.860000   27.709999   20.170000   695  1848  1853
  1850  HC     7.500000   28.970001   21.960001   700  1848
  1851  HC     7.090000   29.619999   20.410000   700  1848
  1852  HC     8.809999   29.449999   20.780001   700  1848
  1853  NZ     7.850000   26.730001   19.610001   694  1849
  1854  CT    15.920000   20.969999   10.889999   696  1855  1856  1857  1858
  1855  CZ    15.559999   22.019999    9.880000   695  1854  1859
  1856  HC    16.390001   21.310001   11.730000   700  1854
  1857  HC    16.480000   20.190001   10.390000   700  1854
  1858  HC    15.070000   20.430000   11.210001   700  1854
  1859  NZ    15.240001   22.820000    9.110001   694  1855
  1860  CT    45.289997   26.329998   23.160000   696  1861  1862  1863  1864
  1861  CZ    44.959999   26.639999   21.800001   695  1860  1865
  1862  HC    44.790001   25.500000   23.549999   700  1860
  1863  HC    44.980003   27.130001   23.840000   700  1860
  1864  HC    46.329998   26.160000   23.099998   700  1860
  1865  NZ    44.640003   26.879999   20.720001   694  1861
  1866  CT    45.200001   27.950001   28.920000   696  1867  1868  1869  1870
  1867  CZ    46.520000   27.520000   29.250000   695  1866  1871
  1868  HC    44.500000   27.119999   28.820000   700  1866
  1869  HC    45.180000   28.559999   28.029999   700  1866
  1870  HC    44.949997   28.540001   29.849998   700  1866
  1871  NZ    47.589996   27.119999   29.489998   694  1867
  1872  CT    41.860001   25.760000   15.299999   696  1873  1874  1875  1876
  1873  CZ    40.459999   25.410000   15.089999   695  1872  1877
  1874  HC    42.070000   26.709999   14.880000   700  1872
  1875  HC    42.620003   25.070000   14.850000   700  1872
  1876  HC    42.000000   25.769999   16.369999   700  1872
  1877  NZ    39.360001   25.160000   14.790000   694  1873
  1878  CT    34.230000    9.130000   30.930000   696  1879  1880  1881  1882
  1879  CZ    34.849998    8.640000   32.139999   695  1878  1883
  1880  HC    34.590000   10.140000   30.669998   700  1878
  1881  HC    33.119999    9.220000   31.040001   700  1878
  1882  HC    34.470001    8.349999   30.160000   700  1878
  1883  NZ    35.340000    8.270000   33.070000   694  1879
  1884  CT    30.439999    7.350000   29.340000   696  1885  1886  1887  1888
  1885  CZ    31.809999    6.740000   29.250000   695  1884  1889
  1886  HC    30.130001    7.740000   28.350000   700  1884
  1887  HC    30.280001    8.130000   30.139999   700  1884
  1888  HC    29.700001    6.620000   29.660000   700  1884
  1889  NZ    32.820000    6.260000   29.230001   694  1885
  1890  CT    34.100002   14.420000   12.910000   696  1891  1892  1893  1894
  1891  CZ    32.970001   13.719999   13.509999   695  1890  1895
  1892  HC    33.629997   14.960001   12.090000   700  1890
  1893  HC    34.860001   13.740000   12.510000   700  1890
  1894  HC    34.549999   15.200000   13.570000   700  1890
  1895  NZ    32.049999   13.230000   14.049999   694  1891
  1896  CT    26.049999   14.450001   11.080000   696  1897  1898  1899  1900
  1897  CZ    24.840000   13.690000   10.700001   695  1896  1901
  1898  HC    26.980000   14.049999   10.620001   700  1896
  1899  HC    26.099998   14.450001   12.150001   700  1896
  1900  HC    25.869999   15.520000   10.900001   700  1896
  1901  NZ    23.920000   13.099999   10.430000   694  1897
  1902  CT    27.950001   16.660000    9.420000   696  1903  1904  1905  1906
  1903  CZ    28.950001   17.150000    8.420000   695  1902  1907
  1904  HC    28.380001   16.809999   10.470000   700  1902
  1905  HC    27.650002   15.599999    9.060000   700  1902
  1906  HC    27.040001   17.260000    9.380000   700  1902
  1907  NZ    29.719999   17.539999    7.660000   694  1903
  1908  CT    20.880001   26.630001    7.250000   696  1909  1910  1911  1912
  1909  CZ    19.770000   25.750000    7.540000   695  1908  1913
  1910  HC    21.889999   26.210001    7.550000   700  1908
  1911  HC    20.690001   27.600000    7.690000   700  1908
  1912  HC    20.950001   26.719999    6.180000   700  1908
  1913  NZ    18.840000   25.070000    7.760000   694  1909
  1914  CT    24.480000    6.620000   26.010000   696  1915  1916  1917  1918
  1915  CZ    24.709999    8.040000   26.440001   695  1914  1919
  1916  HC    24.119999    6.640000   24.990002   700  1914
  1917  HC    23.619999    6.240000   26.580000   700  1914
  1918  HC    25.400000    6.030000   26.230000   700  1914
  1919  NZ    24.879999    9.170000   26.750000   694  1915
  1920  CT    15.930000   15.520000   14.400001   696  1921  1922  1923  1924
  1921  CZ    14.770000   15.299999   15.290001   695  1920  1925
  1922  HC    16.820000   15.480000   14.980000   700  1920
  1923  HC    15.820000   16.430000   13.810000   700  1920
  1924  HC    15.980000   14.670000   13.660001   700  1920
  1925  NZ    13.810000   15.110001   15.970000   694  1921
  1926  CT    13.580000   34.459999   38.880001   696  1927  1928  1929  1930
  1927  CZ    14.550000   35.500000   39.209999   695  1926  1931
  1928  HC    12.589999   34.910000   39.040001   700  1926
  1929  HC    13.810000   33.590000   39.500000   700  1926
  1930  HC    13.800000   34.299999   37.850002   700  1926
  1931  NZ    15.260000   36.340000   39.560001   694  1927
  1932  CT    18.059999    9.760000   20.550001   696  1933  1934  1935  1936
  1933  CZ    17.570000    8.550000   21.219999   695  1932  1937
  1934  HC    18.869999    9.510000   19.880001   700  1932
  1935  HC    18.510000   10.320000   21.340000   700  1932
  1936  HC    17.250000   10.420000   20.130001   700  1932
  1937  NZ    17.120001    7.570000   21.770000   694  1933
  1938  CT    42.800003   26.830002   36.170002   696  1939  1940  1941  1942
  1939  CZ    43.800003   27.490002   35.220001   695  1938  1943
  1940  HC    43.330002   26.259998   36.939999   700  1938
  1941  HC    42.040001   26.300001   35.549999   700  1938
  1942  HC    42.329998   27.679998   36.650002   700  1938
  1943  NZ    44.619999   27.869999   34.470001   694  1939
  1944  CT    35.989998   27.219999   42.980000   696  1945  1946  1947  1948
  1945  CZ    36.950001   26.090000   42.880001   695  1944  1949
  1946  HC    36.209999   27.679998   43.880001   700  1944
  1947  HC    35.029999   26.689999   43.020000   700  1944
  1948  HC    36.250000   27.900000   42.160000   700  1944
  1949  NZ    37.700001   25.230000   42.740002   694  1945
  1950  CT    42.290001   21.740000   36.080002   696  1951  1952  1953  1954
  1951  CZ    42.940002   22.670000   37.040001   695  1950  1955
  1952  HC    41.639999   22.330000   35.470001   700  1950
  1953  HC    41.690002   21.040001   36.580002   700  1950
  1954  HC    43.020000   21.250000   35.389999   700  1950
  1955  NZ    43.470001   23.320000   37.790001   694  1951
  1956  CT    41.079998   38.290001   27.920000   696  1957  1958  1959  1960
  1957  CZ    41.009998   38.680000   29.360001   695  1956  1961
  1958  HC    40.100002   38.020000   27.709999   700  1956
  1959  HC    41.799999   37.579998   27.760000   700  1956
  1960  HC    41.220001   39.200001   27.330000   700  1956
  1961  NZ    40.949997   38.980000   30.480001   694  1957
  1962  CT     8.300000   29.119999   34.709999   696  1963  1964  1965  1966
  1963  CZ     8.730000   27.860001   35.350002   695  1962  1967
  1964  HC     7.720000   29.840000   35.270000   700  1962
  1965  HC     7.700000   28.850000   33.910000   700  1962
  1966  HC     9.190001   29.560001   34.299999   700  1962
  1967  NZ     9.090000   26.910000   35.829998   694  1963
  1968  CT    22.809999   24.920002   45.180000   696  1969  1970  1971  1972
  1969  CZ    23.039999   24.389999   43.850002   695  1968  1973
  1970  HC    23.660000   25.150002   45.779999   700  1968
  1971  HC    22.150000   24.270000   45.739998   700  1968
  1972  HC    22.150000   25.790001   44.939999   700  1968
  1973  NZ    23.280001   23.940001   42.800003   694  1969
  1974  CT    37.200001   15.290001   37.920002   696  1975  1976  1977  1978
  1975  CZ    37.990002   15.160000   39.130001   695  1974  1979
  1976  HC    37.389999   14.480000   37.219997   700  1974
  1977  HC    37.389999   16.360001   37.650002   700  1974
  1978  HC    36.180000   15.219999   38.310001   700  1974
  1979  NZ    38.549999   15.050000   40.149998   694  1975
  1980  CT    44.459999   24.830000   33.130001   696  1981  1982  1983  1984
  1981  CZ    43.200001   24.470001   33.629997   695  1980  1985
  1982  HC    44.879997   25.299999   34.030003   700  1980
  1983  HC    44.279999   25.459999   32.279999   700  1980
  1984  HC    44.910004   23.940001   32.910000   700  1980
  1985  NZ    42.189999   24.189999   34.059998   694  1981
  1986  CT    13.000000   35.650002   14.790000   696  1987  1988  1989  1990
  1987  CZ    12.010000   35.570000   15.800000   695  1986  1991
  1988  HC    12.600000   35.160000   13.880000   700  1986
  1989  HC    13.950000   35.209999   15.050000   700  1986
  1990  HC    13.230000   36.750000   14.759999   700  1986
  1991  NZ    11.260000   35.450001   16.639999   694  1987
  1992  CT    16.049999   12.430000   17.010000   696  1993  1994  1995  1996
  1993  CZ    16.980000   12.209999   15.920000   695  1992  1997
  1994  HC    16.440001   12.960000   17.860001   700  1992
  1995  HC    15.580000   11.500000   17.260000   700  1992
  1996  HC    15.299999   13.090000   16.580000   700  1992
  1997  NZ    17.690001   12.059999   15.050000   694  1993
  1998  CT    35.209999   22.570000   43.239998   696  1999  2000  2001  2002
  1999  CZ    35.410000   21.259998   42.560001   695  1998  2003
  2000  HC    36.029999   22.820000   43.969997   700  1998
  2001  HC    34.320000   22.390001   43.850002   700  1998
  2002  HC    35.009998   23.360001   42.509998   700  1998
  2003  NZ    35.500000   20.209999   42.029999   694  1999
  2004  CT    26.779999   31.040001    6.900000   696  2005  2006  2007  2008
  2005  CZ    27.460001   29.680000    6.930000   695  2004  2009
  2006  HC    27.360001   31.820000    7.270000   700  2004
  2007  HC    25.850000   31.059999    7.470000   700  2004
  2008  HC    26.490000   31.240002    5.920000   700  2004
  2009  NZ    27.920000   28.650000    7.010000   694  2005
  2010  CT     8.550000   19.780001   34.619999   696  2011  2012  2013  2014
  2011  CZ     7.930000   18.549999   35.110001   695  2010  2015
  2012  HC     9.510000   19.859999   35.050003   700  2010
  2013  HC     7.900000   20.629999   34.809998   700  2010
  2014  HC     8.710000   19.760000   33.580002   700  2010
  2015  NZ     7.380000   17.650000   35.549999   694  2011
  2016  CT    21.429998   45.459999   25.940001   696  2017  2018  2019  2020
  2017  CZ    21.719999   45.200001   27.320002   695  2016  2021
  2018  HC    21.440001   46.510002   25.780001   700  2016
  2019  HC    20.369999   45.149998   25.990000   700  2016
  2020  HC    22.219999   44.869999   25.360001   700  2016
  2021  NZ    21.989998   44.939999   28.459999   694  2017
  2022  CT    41.110001   13.059999   25.869999   696  2023  2024  2025  2026
  2023  CZ    40.760002   11.619999   26.020000   695  2022  2027
  2024  HC    41.880001   13.400001   26.549999   700  2022
  2025  HC    40.250000   13.719999   26.010000   700  2022
  2026  HC    41.479996   13.240000   24.890001   700  2022
  2027  NZ    40.520000   10.510000   26.080000   694  2023
  2028  CT    31.719999   40.450001   37.910000   696  2029  2030  2031  2032
  2029  CZ    31.020000   41.430000   37.160000   695  2028  2033
  2030  HC    32.760002   40.840000   38.099998   700  2028
  2031  HC    31.900002   39.590000   37.149998   700  2028
  2032  HC    31.090000   40.270000   38.810001   700  2028
  2033  NZ    30.480001   42.129997   36.530003   694  2029
  2034  CT     6.210000   25.240000   22.730000   696  2035  2036  2037  2038
  2035  CZ     5.000000   24.740000   22.119999   695  2034  2039
  2036  HC     5.830000   25.439999   23.719999   700  2034
  2037  HC     6.480000   26.240002   22.309999   700  2034
  2038  HC     7.100000   24.560001   22.670000   700  2034
  2039  NZ     3.980000   24.410000   21.700001   694  2035
  2040  CT    29.470001   32.090000   44.470001   696  2041  2042  2043  2044
  2041  CZ    29.690001   32.209999   43.010002   695  2040  2045
  2042  HC    30.179998   32.760002   44.959999   700  2040
  2043  HC    29.549999   31.010000   44.710003   700  2040
  2044  HC    28.490000   32.449997   44.669998   700  2040
  2045  NZ    29.890001   32.360001   41.900002   694  2041
  2046  CT     7.240000   18.279999   29.110001   696  2047  2048  2049  2050
  2047  CZ     6.970000   17.820000   27.750000   695  2046  2051
  2048  HC     7.200000   17.450001   29.779999   700  2046
  2049  HC     6.450000   18.950001   29.419998   700  2046
  2050  HC     8.200000   18.780001   29.100000   700  2046
  2051  NZ     6.720000   17.469999   26.689999   694  2047
  2052  CT    32.049999   23.440001    7.120000   696  2053  2054  2055  2056
  2053  CZ    30.969999   22.799999    7.860000   695  2052  2057
  2054  HC    31.989998   22.959999    6.140000   700  2052
  2055  HC    33.010002   23.180000    7.600000   700  2052
  2056  HC    31.900002   24.470001    7.000000   700  2052
  2057  NZ    30.150002   22.330000    8.510000   694  2053
  2058  CT    11.469999   36.790001   35.099998   696  2059  2060  2061  2062
  2059  CZ    12.200001   35.660000   34.450001   695  2058  2063
  2060  HC    10.870000   37.430000   34.389999   700  2058
  2061  HC    12.070000   37.439999   35.790001   700  2058
  2062  HC    10.700001   36.240002   35.650002   700  2058
  2063  NZ    12.790001   34.779999   33.930000   694  2059
  2064  CT    40.130001   37.500000   18.209999   696  2065  2066  2067  2068
  2065  CZ    40.419998   37.830002   16.809999   695  2064  2069
  2066  HC    39.200001   37.889999   18.469999   700  2064
  2067  HC    40.939999   37.910000   18.810001   700  2064
  2068  HC    39.949997   36.520000   18.389999   700  2064
  2069  NZ    40.639999   38.080002   15.670000   694  2065
  2070  CT    39.389999   11.780000   20.920000   696  2071  2072  2073  2074
  2071  CZ    39.770000   10.549999   20.220001   695  2070  2075
  2072  HC    39.529999   11.480000   21.860001   700  2070
  2073  HC    38.419998   12.010000   20.480001   700  2070
  2074  HC    40.159996   12.490000   20.710001   700  2070
  2075  NZ    40.139999    9.610001   19.730000   694  2071
  2076  CT     8.320000   35.880001   26.580000   696  2077  2078  2079  2080
  2077  CZ     9.110001   35.079998   27.560001   695  2076  2081
  2078  HC     7.300000   36.010002   27.139999   700  2076
  2079  HC     8.170000   35.169998   25.680000   700  2076
  2080  HC     8.730000   36.830002   26.250000   700  2076
  2081  NZ     9.710000   34.439999   28.280001   694  2077
  2082  CT    37.320000   11.660000   34.150002   696  2083  2084  2085  2086
  2083  CZ    37.930000   12.150001   35.380001   695  2082  2087
  2084  HC    37.070000   10.570001   34.340000   700  2082
  2085  HC    38.119999   11.870001   33.410000   700  2082
  2086  HC    36.380001   12.209999   33.940002   700  2082
  2087  NZ    38.440002   12.520000   36.360001   694  2083
  2088  CT    17.660000   17.430000   10.780000   696  2089  2090  2091  2092
  2089  CZ    17.860001   16.039999   11.320000   695  2088  2093
  2090  HC    16.619999   17.539999   10.830000   700  2088
  2091  HC    17.940001   17.510000    9.750000   700  2088
  2092  HC    18.170000   18.099998   11.360001   700  2088
  2093  NZ    18.040001   15.000000   11.720000   694  2089
  2094  CT    44.410000   25.000000   17.970001   696  2095  2096  2097  2098
  2095  CZ    43.119999   24.400002   18.400000   695  2094  2099
  2096  HC    44.730000   24.580000   17.059999   700  2094
  2097  HC    45.100002   24.630001   18.730000   700  2094
  2098  HC    44.290001   26.080000   17.980000   700  2094
  2099  NZ    42.059998   23.970001   18.719999   694  2095
  2100  CT    20.559999   44.310001   19.880001   696  2101  2102  2103  2104
  2101  CZ    20.200001   45.700001   19.480000   695  2100  2105
  2102  HC    19.670000   43.689999   19.809999   700  2100
  2103  HC    20.730000   44.540001   20.959999   700  2100
  2104  HC    21.440001   43.829998   19.430000   700  2100
  2105  NZ    19.950001   46.830002   19.230000   694  2101
  2106  CT    24.480000   43.629997   35.500000   696  2107  2108  2109  2110
  2107  CZ    25.500000   42.639999   35.050003   695  2106  2111
  2108  HC    24.530001   44.570000   34.930000   700  2106
  2109  HC    24.840000   43.810001   36.510002   700  2106
  2110  HC    23.459999   43.220001   35.669998   700  2106
  2111  NZ    26.250000   41.849998   34.770000   694  2107
  2112  CT    16.730000    8.520000   25.590000   696  2113  2114  2115  2116
  2113  CZ    15.950001    9.639999   26.110001   695  2112  2117
  2114  HC    17.200001    7.890000   26.340000   700  2112
  2115  HC    17.520000    8.960000   24.930000   700  2112
  2116  HC    16.210001    7.780000   24.969999   700  2112
  2117  NZ    15.299999   10.559999   26.510000   694  2113
  2118  CT     8.210000   24.260002   17.280001   696  2119  2120  2121  2122
  2119  CZ     8.360001   23.740002   15.889999   695  2118  2123
  2120  HC     8.280000   25.299999   17.460001   700  2118
  2121  HC     9.060000   23.789999   17.900000   700  2118
  2122  HC     7.300000   24.020000   17.650000   700  2118
  2123  NZ     8.360001   23.389999   14.840000   694  2119
  2124  CT    44.680000   20.750000   31.919998   696  2125  2126  2127  2128
  2125  CZ    44.349998   19.750000   30.940001   695  2124  2129
  2126  HC    45.470001   21.420000   31.459999   700  2124
  2127  HC    45.120003   20.230000   32.770000   700  2124
  2128  HC    43.779999   21.350000   32.099998   700  2124
  2129  NZ    44.130001   18.940001   30.170000   694  2125
  2130  CT    37.950001   33.270000   40.529999   696  2131  2132  2133  2134
  2131  CZ    36.660000   33.770000   40.960003   695  2130  2135
  2132  HC    38.580002   33.800003   41.220001   700  2130
  2133  HC    37.990002   33.529999   39.450001   700  2130
  2134  HC    37.990002   32.149998   40.560001   700  2130
  2135  NZ    35.630001   34.299999   41.149998   694  2131
  2136  CT    36.180000   28.780001    8.790000   696  2137  2138  2139  2140
  2137  CZ    35.220001   28.759998    7.720000   695  2136  2141
  2138  HC    37.099998   29.279999    8.520000   700  2136
  2139  HC    36.290001   27.730000    9.070000   700  2136
  2140  HC    35.770000   29.309999    9.670000   700  2136
  2141  NZ    34.389999   28.789999    6.900000   694  2137
  2142  CT     9.170000   35.110001   19.639999   696  2143  2144  2145  2146
  2143  CZ     9.090000   33.989998   18.740000   695  2142  2147
  2144  HC    10.089999   35.050003   20.179998   700  2142
  2145  HC     8.340000   35.070000   20.309999   700  2142
  2146  HC     9.100000   36.099998   19.220001   700  2142
  2147  NZ     9.049999   33.150002   17.980000   694  2143
  2148  CT    13.540000   26.900002   10.140000   696  2149  2150  2151  2152
  2149  CZ    13.210000   26.989998    8.690001   695  2148  2153
  2150  HC    12.650000   26.970001   10.780000   700  2148
  2151  HC    14.330000   27.600000   10.490000   700  2148
  2152  HC    13.710001   25.840000   10.299999   700  2148
  2153  NZ    12.940001   27.019999    7.540000   694  2149
  2154  CT    46.609997   25.599998   26.490000   696  2155  2156  2157  2158
  2155  CZ    45.300003   26.270000   26.350000   695  2154  2159
  2156  HC    47.320000   26.300001   26.900002   700  2154
  2157  HC    46.980000   25.160000   25.570000   700  2154
  2158  HC    46.490002   24.680000   27.049999   700  2154
  2159  NZ    44.290001   26.809999   26.210001   694  2155
  2160  CT     7.240000   21.059999   19.660000   696  2161  2162  2163  2164
  2161  CZ     7.150000   19.900000   20.510002   695  2160  2165
  2162  HC     7.880000   21.789999   20.109999   700  2160
  2163  HC     6.240000   21.570000   19.660000   700  2160
  2164  HC     7.520000   20.730000   18.689999   700  2160
  2165  NZ     6.980000   18.990000   21.180000   694  2161
  2166  CT    31.570000   39.669998   12.520000   696  2167  2168  2169  2170
  2167  CZ    32.990002   39.709999   12.190000   695  2166  2171
  2168  HC    31.359999   38.730000   13.049999   700  2166
  2169  HC    30.920000   39.719997   11.680000   700  2166
  2170  HC    31.450001   40.500000   13.220000   700  2166
  2171  NZ    34.070000   39.690002   11.900001   694  2167
  2172  CT    22.449999   22.709999    6.450000   696  2173  2174  2175  2176
  2173  CZ    23.310001   23.859999    6.240000   695  2172  2177
  2174  HC    22.070000   22.460001    5.580000   700  2172
  2175  HC    21.639999   23.110001    7.120000   700  2172
  2176  HC    22.959999   21.849998    6.920000   700  2172
  2177  NZ    24.030001   24.730000    6.030000   694  2173
  2178  CT    10.330000   39.570000   24.750000   696  2179  2180  2181  2182
  2179  CZ    10.740000   39.049999   26.080000   695  2178  2183
  2180  HC     9.380000   39.990002   24.830000   700  2178
  2181  HC    10.250000   38.750000   24.119999   700  2178
  2182  HC    11.100000   40.260002   24.349998   700  2178
  2183  NZ    11.090000   38.670002   27.130001   694  2179
  2184  CT     6.890000   32.720001   29.219999   696  2185  2186  2187  2188
  2185  CZ     5.920000   33.740002   28.889999   695  2184  2189
  2186  HC     6.480000   31.730001   29.100000   700  2184
  2187  HC     7.130000   32.840000   30.299999   700  2184
  2188  HC     7.730000   32.730000   28.500000   700  2184
  2189  NZ     5.100000   34.450001   28.670002   694  2185
  2190  CT    27.600000   20.060001    6.640000   696  2191  2192  2193  2194
  2191  CZ    26.380001   19.370001    6.570000   695  2190  2195
  2192  HC    27.570000   20.430000    7.610000   700  2190
  2193  HC    27.690001   20.940001    5.980000   700  2190
  2194  HC    28.420000   19.430000    6.370000   700  2190
  2195  NZ    25.340000   18.860001    6.480000   694  2191
  2196  CT     9.810000   15.349999   34.030003   696  2197  2198  2199  2200
  2197  CZ    10.380000   16.070000   32.900002   695  2196  2201
  2198  HC    10.620001   14.980000   34.760002   700  2196
  2199  HC     9.139999   14.540000   33.759998   700  2196
  2200  HC     9.280000   16.030001   34.619999   700  2196
  2201  NZ    10.809999   16.660000   31.970001   694  2197
  2202  CT    28.959999   37.760002   42.509998   696  2203  2204  2205  2206
  2203  CZ    29.619999   38.709999   43.390003   695  2202  2207
  2204  HC    29.150000   36.760002   42.800003   700  2202
  2205  HC    29.519999   37.939999   41.560001   700  2202
  2206  HC    27.930000   37.900002   42.389999   700  2202
  2207  NZ    30.079998   39.500000   44.130001   694  2203
  2208  CT    37.599998   32.219997   10.500000   696  2209  2210  2211  2212
  2209  CZ    38.480000   31.029999   10.410000   695  2208  2213
  2210  HC    37.799999   32.900002   11.310000   700  2208
  2211  HC    36.639999   31.809999   10.660000   700  2208
  2212  HC    37.690002   32.760002    9.590000   700  2208
  2213  NZ    39.189999   30.190001   10.299999   694  2209
  2214  CT    14.530000   15.599999   39.680000   696  2215  2216  2217  2218
  2215  CZ    15.580000   15.250000   40.630001   695  2214  2219
  2216  HC    14.690000   16.520000   39.230000   700  2214
  2217  HC    13.570000   15.580000   40.209999   700  2214
  2218  HC    14.390000   14.920000   38.820000   700  2214
  2219  NZ    16.460001   14.930000   41.370003   694  2215
  2220  CT    13.160000   12.799999   35.669998   696  2221  2222  2223  2224
  2221  CZ    12.950000   13.770000   34.599998   695  2220  2225
  2222  HC    14.180000   12.530001   35.650002   700  2220
  2223  HC    12.450000   11.940001   35.599998   700  2220
  2224  HC    12.849999   13.049999   36.670002   700  2220
  2225  NZ    12.869999   14.510000   33.759998   694  2221
  2226  CT    40.250000   34.610001   14.720000   696  2227  2228  2229  2230
  2227  CZ    40.689999   33.209999   14.840000   695  2226  2231
  2228  HC    40.310001   34.910000   13.700000   700  2226
  2229  HC    40.860001   35.299999   15.290001   700  2226
  2230  HC    39.180000   34.680000   14.960001   700  2226
  2231  NZ    41.079998   32.130001   14.980000   694  2227
  2232  CT    44.439999   18.770000   20.160000   696  2233  2234  2235  2236
  2233  CZ    44.750000   18.920000   21.650000   695  2232  2237
  2234  HC    44.109997   17.719999   19.969999   700  2232
  2235  HC    45.440002   18.890001   19.650000   700  2232
  2236  HC    43.660004   19.430000   19.750000   700  2232
  2237  NZ    45.070000   19.080000   22.780001   694  2233
  2238  CT     9.020000   16.320000   19.440001   696  2239  2240  2241  2242
  2239  CZ     8.650000   17.539999   18.710001   695  2238  2243
  2240  HC     9.800000   16.469999   20.150002   700  2238
  2241  HC     9.240000   15.530000   18.740000   700  2238
  2242  HC     8.110000   16.080000   20.079998   700  2238
  2243  NZ     8.290000   18.420000   18.139999   694  2239
  2244  CT    45.050003   31.510000   31.760002   696  2245  2246  2247  2248
  2245  CZ    46.440002   31.029999   31.980000   695  2244  2249
  2246  HC    45.029999   32.529999   32.200001   700  2244
  2247  HC    44.209999   30.900000   32.180000   700  2244
  2248  HC    44.930000   31.760002   30.730000   700  2244
  2249  NZ    47.529999   30.710001   32.270000   694  2245
  2250  CT    15.320000   43.180000   20.840000   696  2251  2252  2253  2254
  2251  CZ    16.320000   42.430000   20.109999   695  2250  2255
  2252  HC    14.410000   43.360001   20.240000   700  2250
  2253  HC    15.830000   44.050003   21.259998   700  2250
  2254  HC    15.020000   42.490002   21.639999   700  2250
  2255  NZ    17.090000   41.830002   19.490000   694  2251
  2256  CT    46.279999   23.039999   21.760002   696  2257  2258  2259  2260
  2257  CZ    46.599998   23.070000   23.199999   695  2256  2261
  2258  HC    47.280003   22.889999   21.280001   700  2256
  2259  HC    45.869999   23.959999   21.490000   700  2256
  2260  HC    45.680000   22.170000   21.540001   700  2256
  2261  NZ    46.790001   23.099998   24.360001   694  2257
  2262  CT     9.210000   13.670000   29.820002   696  2263  2264  2265  2266
  2263  CZ    10.330000   14.140000   29.020000   695  2262  2267
  2264  HC     9.139999   14.140000   30.790001   700  2262
  2265  HC     9.060000   12.550000   29.949999   700  2262
  2266  HC     8.380000   13.880000   29.170000   700  2262
  2267  NZ    11.180000   14.530000   28.320000   694  2263
  2268  CT    18.430000   43.090000   35.619999   696  2269  2270  2271  2272
  2269  CZ    17.299999   43.769997   35.020000   695  2268  2273
  2270  HC    18.869999   42.589996   34.770000   700  2268
  2271  HC    18.070000   42.280003   36.259998   700  2268
  2272  HC    19.040001   43.860001   36.189999   700  2268
  2273  NZ    16.420000   44.310001   34.520000   694  2269
  2274  CT    39.639999   18.980000   39.959999   696  2275  2276  2277  2278
  2275  CZ    39.599998   18.650000   41.380001   695  2274  2279
  2276  HC    39.509998   20.050001   39.790001   700  2274
  2277  HC    38.750000   18.500000   39.599998   700  2274
  2278  HC    40.500000   18.740000   39.459999   700  2274
  2279  NZ    39.560001   18.370001   42.490002   694  2275
  2280  CT    26.610001   17.320000   44.619999   696  2281  2282  2283  2284
  2281  CZ    28.029999   17.710001   44.190002   695  2280  2285
  2282  HC    26.010000   17.020000   43.769997   700  2280
  2283  HC    26.170002   18.180000   45.130001   700  2280
  2284  HC    26.670000   16.430000   45.270000   700  2280
  2285  NZ    29.100000   17.949999   43.810001   694  2281
  2286  CT    18.559999   21.240002    7.510000   696  2287  2288  2289  2290
  2287  CZ    19.370001   20.869999    8.670000   695  2286  2291
  2288  HC    18.010000   20.369999    7.180000   700  2286
  2289  HC    19.309999   21.540001    6.770000   700  2286
  2290  HC    17.840000   22.049999    7.730000   700  2286
  2291  NZ    19.920000   20.559999    9.639999   694  2287
  2292  CT     5.150000   27.579998   29.470001   696  2293  2294  2295  2296
  2293  CZ     4.570000   28.480000   28.510000   695  2292  2297
  2294  HC     5.530000   28.139999   30.270000   700  2292
  2295  HC     5.960000   26.970001   28.970001   700  2292
  2296  HC     4.370000   26.949999   29.890001   700  2292
  2297  NZ     4.090000   29.200001   27.820000   694  2293
  2298  CT    43.049999   33.239998   35.320000   696  2299  2300  2301  2302
  2299  CZ    42.540001   32.930000   34.010002   695  2298  2303
  2300  HC    43.579998   34.189999   35.309998   700  2298
  2301  HC    43.680000   32.360001   35.700001   700  2298
  2302  HC    42.180000   33.320000   35.899998   700  2298
  2303  NZ    42.160000   32.690002   32.910000   694  2299
  2304  CT    15.559999   39.990002   37.900002   696  2305  2306  2307  2308
  2305  CZ    15.020000   38.900002   37.009998   695  2304  2309
  2306  HC    15.010000   40.890003   37.869999   700  2304
  2307  HC    16.619999   40.130001   37.660000   700  2304
  2308  HC    15.540000   39.489998   38.870003   700  2304
  2309  NZ    14.620000   38.029999   36.340000   694  2305
  2310  CT     9.639999   30.109999   14.130000   696  2311  2312  2313  2314
  2311  CZ     9.350000   31.549999   14.000000   695  2310  2315
  2312  HC     8.830000   29.349998   14.330000   700  2310
  2313  HC    10.420000   29.879999   14.880000   700  2310
  2314  HC     9.980000   29.830000   13.160000   700  2310
  2315  NZ     9.139999   32.690002   13.870000   694  2311
  2316  CT    41.339996   14.800000   17.340000   696  2317  2318  2319  2320
  2317  CZ    40.130001   14.119999   17.869999   695  2316  2321
  2318  HC    41.650002   14.290000   16.460001   700  2316
  2319  HC    42.070000   14.800000   18.110001   700  2316
  2320  HC    41.189999   15.850000   17.170000   700  2316
  2321  NZ    39.130001   13.650000   18.279999   694  2317
  2322  CT    34.439999   45.229996   26.070002   696  2323  2324  2325  2326
  2323  CZ    35.770000   45.320000   26.670000   695  2322  2327
  2324  HC    34.430000   44.330002   25.459999   700  2322
  2325  HC    34.279999   46.059998   25.369999   700  2322
  2326  HC    33.779999   45.229996   26.900002   700  2322
  2327  NZ    36.750000   45.419998   27.230000   694  2323
  2328  CT    35.650002   16.210001   41.500000   696  2329  2330  2331  2332
  2329  CZ    34.750000   15.900001   40.370003   695  2328  2333
  2330  HC    35.680000   15.290001   42.129997   700  2328
  2331  HC    35.369999   17.139999   41.989998   700  2328
  2332  HC    36.720001   16.360001   41.290001   700  2328
  2333  NZ    34.040001   15.640000   39.459999   694  2329
  2334  CT    16.189999   17.879999   42.560001   696  2335  2336  2337  2338
  2335  CZ    14.759999   17.590000   42.579998   695  2334  2339
  2336  HC    16.420000   18.920000   42.950001   700  2334
  2337  HC    16.629999   17.869999   41.599998   700  2334
  2338  HC    16.730000   17.289999   43.270000   700  2334
  2339  NZ    13.580000   17.330000   42.600002   694  2335
  2340  CT    43.099998   36.150002   31.630001   696  2341  2342  2343  2344
  2341  CZ    43.139999   35.849998   30.190001   695  2340  2345
  2342  HC    43.820000   35.510002   32.200001   700  2340
  2343  HC    42.129997   35.989998   32.099998   700  2340
  2344  HC    43.379997   37.169998   31.910000   700  2340
  2345  NZ    43.110001   35.639999   29.059999   694  2341
  2346  CT    15.809999   21.960001   43.730003   696  2347  2348  2349  2350
  2347  CZ    15.030001   21.140001   44.619999   695  2346  2351
  2348  HC    15.140000   22.609999   43.099998   700  2346
  2349  HC    16.460001   21.389999   43.080002   700  2346
  2350  HC    16.510000   22.520000   44.340000   700  2346
  2351  NZ    14.390000   20.520000   45.340000   694  2347
  2352  CT    33.340000   24.180000   45.510002   696  2353  2354  2355  2356
  2353  CZ    34.450001   23.420000   46.090004   695  2352  2357
  2354  HC    33.680000   24.930000   44.759998   700  2352
  2355  HC    32.830002   24.680000   46.290001   700  2352
  2356  HC    32.579998   23.570002   45.159996   700  2352
  2357  NZ    35.400002   22.990000   46.539997   694  2353
  2358  CT    31.490000   29.820002    6.110000   696  2359  2360  2361  2362
  2359  CZ    31.289999   31.049999    5.380000   695  2358  2363
  2360  HC    32.330002   29.300001    5.760000   700  2358
  2361  HC    30.610001   29.219999    5.870000   700  2358
  2362  HC    31.610001   29.939999    7.190000   700  2358
  2363  NZ    31.170002   32.070000    4.820000   694  2359
  2364  CT    10.410000   16.900002   15.980000   696  2365  2366  2367  2368
  2365  CZ    11.430000   17.240000   17.080000   695  2364  2369
  2366  HC     9.630000   16.310001   16.299999   700  2364
  2367  HC    10.910000   16.250000   15.150000   700  2364
  2368  HC     9.990000   17.740000   15.490000   700  2364
  2369  NZ    12.170000   17.490000   17.910000   694  2365
  2370  CT    12.460001   33.299999   11.660000   696  2371  2372  2373  2374
  2371  CZ    12.280001   31.910000   11.230000   695  2370  2375
  2372  HC    11.740000   33.549999   12.430000   700  2370
  2373  HC    12.480000   34.090000   10.910000   700  2370
  2374  HC    13.450001   33.369999   12.170000   700  2370
  2375  NZ    12.190000   30.790001   10.889999   694  2371
  2376  CT    20.620001    5.840000   27.830000   696  2377  2378  2379  2380
  2377  CZ    20.360001    6.450000   26.559999   695  2376  2381
  2378  HC    19.770000    5.100000   27.969999   700  2376
  2379  HC    20.490000    6.650000   28.580000   700  2376
  2380  HC    21.559999    5.330000   27.910000   700  2376
  2381  NZ    20.130001    6.930000   25.559999   694  2377
  2382  CT    16.889999   10.650001   37.040001   696  2383  2384  2385  2386
  2383  CZ    17.740000   10.210000   35.910000   695  2382  2387
  2384  HC    16.809999   11.730000   36.869999   700  2382
  2385  HC    17.160000   10.349999   38.049999   700  2382
  2386  HC    15.950001   10.210000   36.869999   700  2382
  2387  NZ    18.510000    9.950000   35.099998   694  2383
  2388  CT    21.680000    8.809999   37.650002   696  2389  2390  2391  2392
  2389  CZ    22.349998    9.190001   38.880001   695  2388  2393
  2390  HC    22.139999    9.180000   36.730000   700  2388
  2391  HC    20.620001    9.120000   37.869999   700  2388
  2392  HC    21.549999    7.700000   37.550003   700  2388
  2393  NZ    22.860001    9.540000   39.820000   694  2389
  2394  CT    39.119999   28.900002   42.490002   696  2395  2396  2397  2398
  2395  CZ    40.430000   28.490000   42.859997   695  2394  2399
  2396  HC    39.240002   29.809999   41.919998   700  2394
  2397  HC    38.570000   29.080000   43.410000   700  2394
  2398  HC    38.740002   28.129999   41.840000   700  2394
  2399  NZ    41.490002   28.120001   43.180000   694  2395
  2400  CT    33.299999   36.470001   42.579998   696  2401  2402  2403  2404
  2401  CZ    32.119999   36.419998   41.669998   695  2400  2405
  2402  HC    34.139999   36.869999   42.070000   700  2400
  2403  HC    33.559998   35.540001   43.070000   700  2400
  2404  HC    33.070000   37.180000   43.379997   700  2400
  2405  NZ    31.259998   36.329998   40.949997   694  2401
  2406  CT    30.570000   12.950000   10.270000   696  2407  2408  2409  2410
  2407  CZ    30.850000   14.379999   10.180000   695  2406  2411
  2408  HC    31.490000   12.410001   10.280000   700  2406
  2409  HC    29.969999   12.610001    9.430000   700  2406
  2410  HC    29.990002   12.740001   11.139999   700  2406
  2411  NZ    31.110001   15.510000   10.170000   694  2407
  2412  CT    20.200001   40.910000   40.340000   696  2413  2414  2415  2416
  2413  CZ    20.500000   40.989998   38.919998   695  2412  2417
  2414  HC    19.750000   39.920002   40.410000   700  2412
  2415  HC    19.550001   41.669998   40.570000   700  2412
  2416  HC    21.160000   41.000000   40.849998   700  2412
  2417  NZ    20.739998   41.009998   37.790001   694  2413
  2418  CT    23.059999    5.640000   21.789999   696  2419  2420  2421  2422
  2419  CZ    22.520000    6.390000   20.620001   695  2418  2423
  2420  HC    23.459999    6.290000   22.560001   700  2418
  2421  HC    23.990000    5.200000   21.510000   700  2418
  2422  HC    22.449999    4.760000   22.170000   700  2418
  2423  NZ    22.080000    7.000000   19.700001   694  2419
  2424  CT    33.480000    7.440000   18.129999   696  2425  2426  2427  2428
  2425  CZ    32.379997    8.520000   18.250000   695  2424  2429
  2426  HC    33.989998    7.390000   19.080000   700  2424
  2427  HC    34.220001    7.680000   17.350000   700  2424
  2428  HC    32.959999    6.510000   17.949999   700  2424
  2429  NZ    31.549999    9.350000   18.380001   694  2425
  2430  CT    40.340000   41.650002   23.980000   696  2431  2432  2433  2434
  2431  CZ    39.849998   41.730000   22.620001   695  2430  2435
  2432  HC    40.240002   40.720001   24.519999   700  2430
  2433  HC    39.799999   42.350002   24.560001   700  2430
  2434  HC    41.350002   41.939999   24.160000   700  2430
  2435  NZ    39.500000   41.810001   21.520000   694  2431
  2436  CT    37.200001   43.670002   30.160000   696  2437  2438  2439  2440
  2437  CZ    38.169998   43.000000   29.330002   695  2436  2441
  2438  HC    36.160000   43.360001   30.060001   700  2436
  2439  HC    37.270000   44.689999   29.779999   700  2436
  2440  HC    37.509998   43.660004   31.150000   700  2436
  2441  NZ    38.900002   42.369999   28.699999   694  2437
  2442  CT    10.790000   15.790000   37.750000   696  2443  2444  2445  2446
  2443  CZ    10.599999   17.240000   37.950001   695  2442  2447
  2444  HC    11.289999   15.570001   36.799999   700  2442
  2445  HC     9.910000   15.200000   37.780003   700  2442
  2446  HC    11.410000   15.480000   38.650002   700  2442
  2447  NZ    10.500000   18.380001   38.130001   694  2443
  2448  CT    40.190002   23.570002   41.970001   696  2449  2450  2451  2452
  2449  CZ    41.079998   22.639999   41.320000   695  2448  2453
  2450  HC    39.459999   23.129999   42.570000   700  2448
  2451  HC    39.690002   24.279999   41.279999   700  2448
  2452  HC    40.760002   24.200001   42.729996   700  2448
  2453  NZ    41.849998   21.900002   40.779999   694  2449
  2454  CT     6.810000   16.090000   23.559999   696  2455  2456  2457  2458
  2455  CZ     8.100000   15.830000   22.980001   695  2454  2459
  2456  HC     6.640000   17.139999   23.230000   700  2454
  2457  HC     6.710000   15.950001   24.570000   700  2454
  2458  HC     6.050000   15.460000   23.029999   700  2454
  2459  NZ     9.130000   15.620001   22.500000   694  2455
  2460  CT    27.520000   23.880001    4.820000   696  2461  2462  2463  2464
  2461  CZ    27.449999   23.090000    3.600000   695  2460  2465
  2462  HC    28.459999   23.800001    5.350000   700  2460
  2463  HC    26.650000   23.670002    5.470000   700  2460
  2464  HC    27.360001   24.869999    4.530000   700  2460
  2465  NZ    27.250000   22.490002    2.640000   694  2461
  2466  CT    40.560001   10.950001   30.170000   696  2467  2468  2469  2470
  2467  CZ    39.410000   10.510000   29.379999   695  2466  2471
  2468  HC    41.399998   10.950001   29.480000   700  2466
  2469  HC    40.689999   10.349999   31.040001   700  2466
  2470  HC    40.279999   11.970000   30.439999   700  2466
  2471  NZ    38.500000   10.170000   28.719999   694  2467
  2472  CT    21.420000   46.240002   31.989998   696  2473  2474  2475  2476
  2473  CZ    20.369999   47.270004   32.349998   695  2472  2477
  2474  HC    22.360001   46.680000   31.970001   700  2472
  2475  HC    21.310001   45.770000   31.010000   700  2472
  2476  HC    21.600000   45.500000   32.790001   700  2472
  2477  NZ    19.590000   48.119999   32.610001   694  2473
  2478  CT    26.500000   37.500000    7.970000   696  2479  2480  2481  2482
  2479  CZ    25.459999   37.590000    9.020000   695  2478  2483
  2480  HC    26.010000   37.079998    7.160000   700  2478
  2481  HC    27.349998   36.889999    8.250000   700  2478
  2482  HC    26.750000   38.510002    7.660000   700  2478
  2483  NZ    24.610001   37.650002    9.820000   694  2479
  2484  CT    41.810001   23.619999   11.970000   696  2485  2486  2487  2488
  2485  CZ    43.200001   23.610001   12.420000   695  2484  2489
  2486  HC    41.590000   24.700001   12.010000   700  2484
  2487  HC    41.110001   23.290001   12.710000   700  2484
  2488  HC    41.650002   23.120001   11.009999   700  2484
  2489  NZ    44.279999   23.629999   12.840000   694  2485
  2490  CT    25.850000   46.310001   32.550003   696  2491  2492  2493  2494
  2491  CZ    24.879999   45.229996   32.330002   695  2490  2495
  2492  HC    26.240002   46.230003   33.610001   700  2490
  2493  HC    25.320000   47.189999   32.270000   700  2490
  2494  HC    26.719999   46.090004   31.910000   700  2490
  2495  NZ    24.119999   44.360001   32.169998   694  2491
  2496  CT     9.810000   26.320000   12.340000   696  2497  2498  2499  2500
  2497  CZ    10.500000   26.670000   13.590000   695  2496  2501
  2498  HC     8.850000   26.779999   12.400000   700  2496
  2499  HC     9.520000   25.250000   12.340000   700  2496
  2500  HC    10.369999   26.650000   11.520000   700  2496
  2501  NZ    11.090000   27.040001   14.500000   694  2497
  2502  CT    29.900000   46.040001   19.379999   696  2503  2504  2505  2506
  2503  CZ    29.750000   45.070000   18.300001   695  2502  2507
  2504  HC    30.840000   46.009998   19.820000   700  2502
  2505  HC    29.300001   45.739998   20.139999   700  2502
  2506  HC    29.590000   47.000000   19.000000   700  2502
  2507  NZ    29.580000   44.270000   17.400000   694  2503
  2508  CT    31.590000    9.550000   39.080002   696  2509  2510  2511  2512
  2509  CZ    32.680000    8.830000   39.680000   695  2508  2513
  2510  HC    31.809999   10.660000   39.189999   700  2508
  2511  HC    30.769999    9.280000   39.660000   700  2508
  2512  HC    31.540001    9.180000   38.040001   700  2508
  2513  NZ    33.489998    8.230000   40.190002   694  2509
  2514  CT    34.290001   32.000000    7.110000   696  2515  2516  2517  2518
  2515  CZ    34.020000   32.260002    8.590000   695  2514  2519
  2516  HC    33.730000   31.110001    6.700000   700  2514
  2517  HC    35.380001   31.960001    7.020000   700  2514
  2518  HC    33.910000   32.809998    6.530000   700  2514
  2519  NZ    33.889999   32.480000    9.700001   694  2515
  2520  CT    20.039999    6.880000   34.139999   696  2521  2522  2523  2524
  2521  CZ    20.529999    6.090000   35.309998   695  2520  2525
  2522  HC    18.960001    6.670000   34.100002   700  2520
  2523  HC    20.480001    6.360000   33.270000   700  2520
  2524  HC    20.150002    7.970000   34.270000   700  2520
  2525  NZ    20.940001    5.510000   36.209999   694  2521
  2526  CT    26.750000    4.650000   23.160000   696  2527  2528  2529  2530
  2527  CZ    25.769999    4.080000   24.110001   695  2526  2531
  2528  HC    27.340000    3.800000   22.780001   700  2526
  2529  HC    27.449999    5.210000   23.759998   700  2526
  2530  HC    26.389999    5.250000   22.390001   700  2526
  2531  NZ    24.960001    3.610000   24.779999   694  2527
  2532  CT    17.990000   36.520000   43.480000   696  2533  2534  2535  2536
  2533  CZ    19.290001   36.930000   44.050003   695  2532  2537
  2534  HC    17.299999   37.360001   43.740002   700  2532
  2535  HC    17.590000   35.660000   44.109997   700  2532
  2536  HC    17.980000   36.230000   42.410004   700  2532
  2537  NZ    20.309999   37.200001   44.510002   694  2533
  2538  CT     5.410000   32.270000   25.880001   696  2539  2540  2541  2542
  2539  CZ     6.830000   32.379997   25.620001   695  2538  2543
  2540  HC     5.040000   31.610001   26.689999   700  2538
  2541  HC     5.000000   31.840000   25.050001   700  2538
  2542  HC     5.010000   33.259998   26.049999   700  2538
  2543  NZ     7.960000   32.490002   25.330000   694  2539
  2544  CT    10.440001   12.719999   19.559999   696  2545  2546  2547  2548
  2545  CZ    10.190001   13.010000   18.150002   695  2544  2549
  2546  HC    10.670000   13.710001   20.039999   700  2544
  2547  HC    11.310000   12.100000   19.799999   700  2544
  2548  HC     9.559999   12.290000   20.090000   700  2544
  2549  NZ     9.960000   13.270000   17.080000   694  2545
  2550  CT    13.810000   26.259998   43.720001   696  2551  2552  2553  2554
  2551  CZ    12.539999   26.210001   42.970001   695  2550  2555
  2552  HC    14.190001   25.270000   43.699997   700  2550
  2553  HC    13.610000   26.470001   44.750000   700  2550
  2554  HC    14.480000   26.980000   43.189999   700  2550
  2555  NZ    11.530000   26.129999   42.369999   694  2551
  2556  CT    28.980000   24.969999   47.099998   696  2557  2558  2559  2560
  2557  CZ    29.480000   25.270000   45.760002   695  2556  2561
  2558  HC    28.650000   23.929998   47.010002   700  2556
  2559  HC    27.969999   25.380001   47.320000   700  2556
  2560  HC    29.740000   25.299999   47.770000   700  2556
  2561  NZ    29.869999   25.439999   44.710003   694  2557
  2562  CT    41.310001   14.230000   35.070000   696  2563  2564  2565  2566
  2563  CZ    40.489998   13.789999   33.940002   695  2562  2567
  2564  HC    41.440002   13.350000   35.779999   700  2562
  2565  HC    40.910000   15.070000   35.599998   700  2562
  2566  HC    42.210003   14.550000   34.649998   700  2562
  2567  NZ    39.860001   13.370000   33.040001   694  2563
  2568  CT    37.060001   25.090000    7.360000   696  2569  2570  2571  2572
  2569  CZ    38.060001   25.570000    8.349999   695  2568  2573
  2570  HC    36.020000   25.389999    7.630000   700  2568
  2571  HC    37.060001   24.010000    7.490000   700  2568
  2572  HC    37.379997   25.380001    6.360000   700  2568
  2573  NZ    38.860001   25.990000    9.090000   694  2569
  2574  CT    12.570000   30.160000   42.649998   696  2575  2576  2577  2578
  2575  CZ    13.260000   31.500000   42.410004   695  2574  2579
  2576  HC    12.760000   29.340000   41.900002   700  2574
  2577  HC    11.469999   30.260000   42.760002   700  2574
  2578  HC    12.900000   29.590000   43.470001   700  2574
  2579  NZ    13.830000   32.470001   42.220001   694  2575
  2580  CT     4.900000   22.030001   31.900002   696  2581  2582  2583  2584
  2581  CZ     6.010000   21.150000   32.009998   695  2580  2585
  2582  HC     5.200000   22.980001   32.349998   700  2580
  2583  HC     3.950000   21.660000   32.299999   700  2580
  2584  HC     4.820000   22.240000   30.810001   700  2580
  2585  NZ     6.890000   20.380001   32.070000   694  2581
  2586  CT    28.629999   44.720001   36.160000   696  2587  2588  2589  2590
  2587  CZ    27.780001   45.939999   36.340000   695  2586  2591
  2588  HC    29.630001   44.809998   36.450001   700  2586
  2589  HC    28.680000   44.369999   35.160000   700  2586
  2590  HC    28.180000   43.880001   36.639999   700  2586
  2591  NZ    27.160000   46.860001   36.450001   694  2587
  2592  CT    11.840000   21.549999   10.780000   696  2593  2594  2595  2596
  2593  CZ    11.660000   22.969999   10.980000   695  2592  2597
  2594  HC    12.280001   21.259998    9.830000   700  2592
  2595  HC    10.900001   21.010000   10.850000   700  2592
  2596  HC    12.430000   21.150000   11.599999   700  2592
  2597  NZ    11.549999   24.090000   11.130000   694  2593
  2598  CT    23.169998   42.830002   39.690002   696  2599  2600  2601  2602
  2599  CZ    22.150000   43.769997   40.100002   695  2598  2603
  2600  HC    22.770000   41.869999   39.419998   700  2598
  2601  HC    24.040001   42.750000   40.400002   700  2598
  2602  HC    23.680000   43.260002   38.750000   700  2598
  2603  NZ    21.340000   44.510002   40.480000   694  2599
  2604  CT    17.050001   43.049999   16.219999   696  2605  2606  2607  2608
  2605  CZ    18.410000   43.639999   16.189999   695  2604  2609
  2606  HC    16.619999   42.919998   15.210000   700  2604
  2607  HC    16.420000   43.759998   16.840000   700  2604
  2608  HC    17.029999   42.059998   16.670000   700  2604
  2609  NZ    19.459999   44.070000   16.230000   694  2605
  2610  CT    41.360001   40.050003   20.039999   696  2611  2612  2613  2614
  2611  CZ    42.630001   39.560001   19.480000   695  2610  2615
  2612  HC    40.560001   40.000000   19.309999   700  2610
  2613  HC    41.529999   41.110001   20.170000   700  2610
  2614  HC    41.139999   39.529999   20.940001   700  2610
  2615  NZ    43.579998   39.180000   18.940001   694  2611
  2616  CT    26.289999   28.210001   47.490002   696  2617  2618  2619  2620
  2617  CZ    25.769999   27.830000   46.170002   695  2616  2621
  2618  HC    26.170002   27.420002   48.250000   700  2616
  2619  HC    25.699999   29.090000   47.900002   700  2616
  2620  HC    27.349998   28.389999   47.459999   700  2616
  2621  NZ    25.369999   27.520000   45.149998   694  2617
  2622  CT    22.290001   12.799999   42.840000   696  2623  2624  2625  2626
  2623  CZ    23.750000   12.810000   43.029999   695  2622  2627
  2624  HC    21.870001   13.730000   43.220001   700  2622
  2625  HC    21.910000   11.970000   43.390003   700  2622
  2626  HC    22.060001   12.600000   41.869999   700  2622
  2627  NZ    24.830000   12.930000   43.260002   694  2623
  2628  CT    43.649998   38.000000   22.790001   696  2629  2630  2631  2632
  2629  CZ    43.889999   36.970001   21.750000   695  2628  2633
  2630  HC    44.029999   38.959999   22.530001   700  2628
  2631  HC    44.260002   37.760002   23.699999   700  2628
  2632  HC    42.579998   38.020000   23.020000   700  2628
  2633  NZ    44.120003   36.220001   20.910000   694  2629
  2634  CT    17.170000   46.230003   27.809999   696  2635  2636  2637  2638
  2635  CZ    16.270000   47.329998   27.439999   695  2634  2639
  2636  HC    16.790001   45.279999   27.480000   700  2634
  2637  HC    17.359999   46.139999   28.900002   700  2634
  2638  HC    18.139999   46.459999   27.270000   700  2634
  2639  NZ    15.490000   48.139999   27.100000   694  2635
  2640  CT    41.950001   30.360001   12.170000   696  2641  2642  2643  2644
  2641  CZ    42.500000   30.420000   10.850000   695  2640  2645
  2642  HC    41.550003   31.340000   12.330000   700  2640
  2643  HC    42.800003   30.220001   12.760000   700  2640
  2644  HC    41.209999   29.530001   12.110000   700  2640
  2645  NZ    43.000000   30.420000    9.780000   694  2641
  2646  CT    36.680000   15.270000   10.520000   696  2647  2648  2649  2650
  2647  CZ    35.590000   16.260000   10.760000   695  2646  2651
  2648  HC    37.320000   15.559999    9.580000   700  2646
  2649  HC    36.119999   14.370001   10.330000   700  2646
  2650  HC    37.320000   15.130000   11.400000   700  2646
  2651  NZ    34.739998   17.000000   10.860000   694  2647
  2652  CT    16.720001   28.250000    6.270000   696  2653  2654  2655  2656
  2653  CZ    17.740000   28.559999    5.260000   695  2652  2657
  2654  HC    15.770000   28.010002    5.920000   700  2652
  2655  HC    16.699999   29.110001    6.950000   700  2652
  2656  HC    16.940001   27.369999    6.910000   700  2652
  2657  NZ    18.590000   28.829998    4.510000   694  2653
  2658  CT    19.969999   16.809999   44.529999   696  2659  2660  2661  2662
  2659  CZ    19.580000   17.889999   43.559998   695  2658  2663
  2660  HC    20.720001   17.289999   45.279999   700  2658
  2661  HC    20.299999   15.950001   44.060001   700  2658
  2662  HC    19.100000   16.570000   45.110001   700  2658
  2663  NZ    19.240000   18.710001   42.820000   694  2659
  2664  CT    23.929998   29.460001    4.430000   696  2665  2666  2667  2668
  2665  CZ    25.009998   30.389999    3.910000   695  2664  2669
  2666  HC    23.389999   29.920002    5.160000   700  2664
  2667  HC    24.510000   28.599998    4.840000   700  2664
  2668  HC    23.360001   29.160000    3.530000   700  2664
  2669  NZ    25.820000   31.170002    3.480000   694  2665
  2670  CT    38.299999   10.310000   16.420000   696  2671  2672  2673  2674
  2671  CZ    37.490002    9.190001   15.990000   695  2670  2675
  2672  HC    39.160000   10.510000   15.800000   700  2670
  2673  HC    38.500000   10.180000   17.469999   700  2670
  2674  HC    37.799999   11.270000   16.189999   700  2670
  2675  NZ    36.830002    8.330000   15.670000   694  2671
  2676  CT    39.070000   37.930000   38.670002   696  2677  2678  2679  2680
  2677  CZ    39.709999   36.590000   38.910000   695  2676  2681
  2678  HC    39.809998   38.730000   38.670002   700  2676
  2679  HC    38.469997   38.180000   39.430000   700  2676
  2680  HC    38.459999   37.820000   37.830002   700  2676
  2681  NZ    40.180000   35.549999   39.059998   694  2677
  2682  CT    34.879997   10.520000   13.059999   696  2683  2684  2685  2686
  2683  CZ    35.120003   11.420000   14.200000   695  2682  2687
  2684  HC    33.970001   10.580000   12.589999   700  2682
  2685  HC    35.000000    9.490000   13.360000   700  2682
  2686  HC    35.799999   10.670000   12.420000   700  2682
  2687  NZ    35.320000   12.139999   15.160000   694  2683
  2688  CT    31.359999   47.309998   23.859999   696  2689  2690  2691  2692
  2689  CZ    32.400002   48.349998   23.970001   695  2688  2693
  2690  HC    31.680000   46.320000   24.100000   700  2688
  2691  HC    30.880001   47.399998   22.880001   700  2688
  2692  HC    30.660000   47.670002   24.590000   700  2688
  2693  NZ    33.220001   49.139999   24.030001   694  2689
  2694  CT    36.160000   32.869999   44.320000   696  2695  2696  2697  2698
  2695  CZ    36.230000   31.549999   43.730003   695  2694  2699
  2696  HC    36.189999   33.639999   43.540001   700  2694
  2697  HC    36.869999   33.010002   45.120003   700  2694
  2698  HC    35.169998   33.090000   44.710003   700  2694
  2699  NZ    36.320000   30.469999   43.279999   694  2695
  2700  CT    33.419998   29.790001   46.389999   696  2701  2702  2703  2704
  2701  CZ    33.189999   28.840000   45.359997   695  2700  2705
  2702  HC    33.119999   30.760000   46.090004   700  2700
  2703  HC    34.450001   29.799999   46.750000   700  2700
  2704  HC    32.820000   29.500000   47.290001   700  2700
  2705  NZ    33.040001   27.990000   44.559998   694  2701
  2706  CT    29.549999   41.860001   40.869999   696  2707  2708  2709  2710
  2707  CZ    30.920000   41.690002   41.459999   695  2706  2711
  2708  HC    28.880001   41.049999   41.079998   700  2706
  2709  HC    29.709999   41.880001   39.840000   700  2706
  2710  HC    29.250000   42.889999   41.269997   700  2706
  2711  NZ    31.949999   41.580002   41.900002   694  2707
  2712  CT     3.990000   21.010000   26.070002   696  2713  2714  2715  2716
  2713  CZ     4.760000   22.110001   25.430000   695  2712  2717
  2714  HC     3.540000   21.370001   27.060001   700  2712
  2715  HC     4.650000   20.090000   26.340000   700  2712
  2716  HC     3.080000   20.599998   25.550001   700  2712
  2717  NZ     5.370000   22.969999   24.990002   694  2713
  2718  CT    13.740000    8.460000   21.820000   696  2719  2720  2721  2722
  2719  CZ    13.890000    8.020000   23.190001   695  2718  2723
  2720  HC    14.520000    7.950000   21.189999   700  2718
  2721  HC    13.690000    9.530000   21.789999   700  2718
  2722  HC    12.840000    8.140000   21.459999   700  2718
  2723  NZ    13.960000    7.560000   24.270000   694  2719
  2724  CT    47.020000   28.129999   19.170000   696  2725  2726  2727  2728
  2725  CZ    46.880001   29.549999   19.570000   695  2724  2729
  2726  HC    46.059998   27.880001   18.710001   700  2724
  2727  HC    47.270004   27.460001   20.050001   700  2724
  2728  HC    47.709999   28.090000   18.350000   700  2724
  2729  NZ    46.760002   30.660000   19.840000   694  2725
  2730  CT    21.590000   29.489998   47.470001   696  2731  2732  2733  2734
  2731  CZ    21.809999   29.610001   46.000000   695  2730  2735
  2732  HC    22.420002   28.940001   47.859997   700  2730
  2733  HC    20.739998   28.859999   47.719997   700  2730
  2734  HC    21.630001   30.350000   48.130001   700  2730
  2735  NZ    21.919998   29.730000   44.820000   694  2731
  2736  CT    24.170000    4.770000   32.620003   696  2737  2738  2739  2740
  2737  CZ    24.189999    4.250000   31.259998   695  2736  2741
  2738  HC    25.020000    4.410000   33.200001   700  2736
  2739  HC    23.290001    4.430000   33.189999   700  2736
  2740  HC    24.180000    5.820000   32.579998   700  2736
  2741  NZ    24.200001    3.890000   30.200001   694  2737
  2742  CT    20.410000   12.810000   10.170000   696  2743  2744  2745  2746
  2743  CZ    19.270000   12.950000    9.230000   695  2742  2747
  2744  HC    21.219999   13.509999    9.860000   700  2742
  2745  HC    20.820000   11.849999   10.349999   700  2742
  2746  HC    19.920000   13.220000   11.080000   700  2742
  2747  NZ    18.440001   13.110000    8.430000   694  2743
  2748  CT    17.400000   34.889999    7.480000   696  2749  2750  2751  2752
  2749  CZ    16.900002   36.199997    7.920000   695  2748  2753
  2750  HC    17.600000   34.879997    6.410000   700  2748
  2751  HC    16.760000   34.030003    7.740000   700  2748
  2752  HC    18.389999   34.840000    7.910000   700  2748
  2753  NZ    16.490000   37.190002    8.290000   694  2749
  2754  CT    43.880001   35.610001   17.930000   696  2755  2756  2757  2758
  2755  CZ    43.600002   35.680000   16.500000   695  2754  2759
  2756  HC    43.839996   34.549999   18.290001   700  2754
  2757  HC    43.099998   36.070000   18.530001   700  2754
  2758  HC    44.930000   35.950001   18.070000   700  2754
  2759  NZ    43.400002   35.730000   15.360001   694  2755
  2760  CT    11.770000   19.939999   42.199997   696  2761  2762  2763  2764
  2761  CZ    10.480000   19.859999   42.830002   695  2760  2765
  2762  HC    11.760000   19.299999   41.409996   700  2760
  2763  HC    12.410001   19.590000   43.029999   700  2760
  2764  HC    12.030000   20.980000   42.010002   700  2760
  2765  NZ     9.470000   19.869999   43.340000   694  2761
  2766  CT     5.790000   34.480000   22.670000   696  2767  2768  2769  2770
  2767  CZ     4.880000   35.060001   23.599998   695  2766  2771
  2768  HC     6.220000   35.420002   22.240000   700  2766
  2769  HC     5.000000   34.030003   22.000000   700  2766
  2770  HC     6.530000   33.790001   23.000000   700  2766
  2771  NZ     4.170000   35.490002   24.349998   694  2767
  2772  CT    47.830002   29.920002   23.320000   696  2773  2774  2775  2776
  2773  CZ    47.560001   29.719999   24.690001   695  2772  2777
  2774  HC    48.750000   30.510002   23.269999   700  2772
  2775  HC    46.919998   30.469999   22.869999   700  2772
  2776  HC    48.000000   29.030001   22.799999   700  2772
  2777  NZ    47.410004   29.600000   25.869999   694  2773
  2778  CT    14.320001   32.449997    8.190001   696  2779  2780  2781  2782
  2779  CZ    14.740000   33.529999    9.130000   695  2778  2783
  2780  HC    13.900000   31.559999    8.770000   700  2778
  2781  HC    15.140000   32.009998    7.650000   700  2778
  2782  HC    13.559999   32.700001    7.540000   700  2778
  2783  NZ    15.030001   34.400002    9.860000   694  2779
  2784  CT    37.029999   41.479996   36.770000   696  2785  2786  2787  2788
  2785  CZ    35.989998   42.169998   37.610001   695  2784  2789
  2786  HC    38.060001   41.860001   36.919998   700  2784
  2787  HC    36.930000   41.840000   35.730000   700  2784
  2788  HC    36.900002   40.370003   36.810001   700  2784
  2789  NZ    35.169998   42.719997   38.169998   694  2785
  2790  CT    42.410004   29.650000   40.660000   696  2791  2792  2793  2794
  2791  CZ    43.619999   30.120001   40.009998   695  2790  2795
  2792  HC    42.299999   30.170000   41.560001   700  2790
  2793  HC    42.470001   28.610001   40.730000   700  2790
  2794  HC    41.500000   29.890001   40.050003   700  2790
  2795  NZ    44.540001   30.400000   39.419998   694  2791
  2796  CT    20.980000   34.299999   46.290001   696  2797  2798  2799  2800
  2797  CZ    22.449999   34.360001   46.630001   695  2796  2801
  2798  HC    20.730000   35.299999   45.930000   700  2796
  2799  HC    20.400000   34.150002   47.210003   700  2796
  2800  HC    20.810001   33.559998   45.570000   700  2796
  2801  NZ    23.599998   34.369999   46.939999   694  2797
  2802  CT    17.610001    6.180000   31.049999   696  2803  2804  2805  2806
  2803  CZ    16.900002    5.440001   32.079998   695  2802  2807
  2804  HC    17.590000    5.590000   30.179998   700  2802
  2805  HC    18.670000    6.440000   31.400002   700  2802
  2806  HC    17.020000    7.020000   30.820000   700  2802
  2807  NZ    16.320000    4.760000   32.869999   694  2803
  2808  CT    20.650002   36.939999    7.270000   696  2809  2810  2811  2812
  2809  CZ    21.590000   36.400002    6.300000   695  2808  2813
  2810  HC    20.160000   37.820000    6.880000   700  2808
  2811  HC    21.140001   37.349998    8.160000   700  2808
  2812  HC    19.920000   36.199997    7.650000   700  2808
  2813  NZ    22.290001   35.940002    5.540000   694  2809
  2814  CT    31.199999    4.260000   25.230000   696  2815  2816  2817  2818
  2815  CZ    31.170002    2.950000   25.869999   695  2814  2819
  2816  HC    31.259998    4.150000   24.189999   700  2814
  2817  HC    32.139999    4.720000   25.580002   700  2814
  2818  HC    30.369999    4.930000   25.389999   700  2814
  2819  NZ    31.230000    1.950000   26.380001   694  2815
  2820  CT    40.689999   40.510002   33.619999   696  2821  2822  2823  2824
  2821  CZ    40.260002   40.209999   35.009998   695  2820  2825
  2822  HC    41.660000   40.089996   33.469997   700  2820
  2823  HC    40.830002   41.539997   33.510002   700  2820
  2824  HC    39.949997   40.159996   32.860001   700  2820
  2825  NZ    39.980000   39.920002   36.129997   694  2821
  2826  CT    16.809999   11.879999   40.389999   696  2827  2828  2829  2830
  2827  CZ    15.860000   12.059999   39.320000   695  2826  2831
  2828  HC    17.320000   10.920000   40.229996   700  2826
  2829  HC    16.260000   11.790000   41.350002   700  2826
  2830  HC    17.590000   12.589999   40.489998   700  2826
  2831  NZ    15.070000   12.270000   38.469997   694  2827
  2832  CT     7.840000   28.859999   38.970001   696  2833  2834  2835  2836
  2833  CZ     7.930000   30.330000   38.840000   695  2832  2837
  2834  HC     8.240000   28.420000   39.930000   700  2832
  2835  HC     8.309999   28.420000   38.090000   700  2832
  2836  HC     6.810000   28.500000   38.950001   700  2832
  2837  NZ     7.890000   31.420000   38.660000   694  2833
  2838  CT     6.770000   36.389999   31.459999   696  2839  2840  2841  2842
  2839  CZ     5.480000   36.199997   32.219997   695  2838  2843
  2840  HC     7.560000   35.889999   32.020000   700  2838
  2841  HC     7.010000   37.410000   31.400002   700  2838
  2842  HC     6.800000   35.840000   30.500000   700  2838
  2843  NZ     4.500000   36.020000   32.840000   694  2839
  2844  CT    40.680000   17.590000   11.920000   696  2845  2846  2847  2848
  2845  CZ    41.110001   18.969999   11.870001   695  2844  2849
  2846  HC    41.070000   17.130001   11.059999   700  2844
  2847  HC    39.610001   17.530001   11.840000   700  2844
  2848  HC    41.049999   17.170000   12.920000   700  2844
  2849  NZ    41.409996   20.090000   11.809999   694  2845
  2850  CT    30.389999   47.259998   30.739998   696  2851  2852  2853  2854
  2851  CZ    31.040001   46.000000   31.119999   695  2850  2855
  2852  HC    30.990000   48.090000   31.000000   700  2850
  2853  HC    29.480000   47.500000   31.259998   700  2850
  2854  HC    30.050001   47.299999   29.700001   700  2850
  2855  NZ    31.510000   45.029999   31.389999   694  2851
  2856  CT    28.759998   41.830002   10.950001   696  2857  2858  2859  2860
  2857  CZ    29.320000   42.129997    9.670000   695  2856  2861
  2858  HC    28.210001   42.719997   11.190000   700  2856
  2859  HC    29.480000   41.660000   11.720000   700  2856
  2860  HC    28.099998   40.930000   10.840000   700  2856
  2861  NZ    29.840000   42.430000    8.679999   694  2857
  2862  CT    21.919998   41.259998   10.280000   696  2863  2864  2865  2866
  2863  CZ    20.850000   40.489998    9.650000   695  2862  2867
  2864  HC    22.230000   42.119999    9.780000   700  2862
  2865  HC    22.869999   40.639999   10.390000   700  2862
  2866  HC    21.520000   41.520000   11.240000   700  2862
  2867  NZ    20.070000   39.849998    9.150001   694  2863
  2868  CT    34.450001   37.509998    9.250000   696  2869  2870  2871  2872
  2869  CZ    33.840000   36.820000    8.080000   695  2868  2873
  2870  HC    34.110001   37.180000   10.240001   700  2868
  2871  HC    34.230000   38.599998    9.190001   700  2868
  2872  HC    35.510002   37.349998    9.280000   700  2868
  2873  NZ    33.430000   36.290001    7.160000   694  2869
  2874  CT    42.870003   25.539999   40.820000   696  2875  2876  2877  2878
  2875  CZ    41.810001   26.059999   40.000000   695  2874  2879
  2876  HC    42.630001   25.690001   41.869999   700  2874
  2877  HC    43.850002   25.950001   40.570000   700  2874
  2878  HC    42.910000   24.510000   40.619999   700  2874
  2879  NZ    40.949997   26.389999   39.320000   694  2875
  2880  CT    38.610001    7.360000   26.500000   696  2881  2882  2883  2884
  2881  CZ    39.150002    6.000000   26.440001   695  2880  2885
  2882  HC    38.510002    7.700000   25.459999   700  2880
  2883  HC    39.330002    8.080000   26.910000   700  2880
  2884  HC    37.620003    7.390000   26.900002   700  2880
  2885  NZ    39.639999    4.980000   26.400002   694  2881
  2886  CT    30.580002   44.340000   14.400001   696  2887  2888  2889  2890
  2887  CZ    31.310001   43.790001   13.320000   695  2886  2891
  2888  HC    29.549999   44.000000   14.500000   700  2886
  2889  HC    30.490000   45.470001   14.580000   700  2886
  2890  HC    31.029999   43.860001   15.290001   700  2886
  2891  NZ    31.889999   43.299999   12.460001   694  2887
  2892  CT    26.020000   47.610001   20.850000   696  2893  2894  2895  2896
  2893  CZ    25.699999   47.049999   19.520000   695  2892  2897
  2894  HC    25.030001   47.709999   21.389999   700  2892
  2895  HC    26.340000   48.660004   20.699999   700  2892
  2896  HC    26.650000   47.040001   21.549999   700  2892
  2897  NZ    25.410000   46.650002   18.480000   694  2893
  2898  CT    14.730000    8.059999   33.239998   696  2899  2900  2901  2902
  2899  CZ    14.680000    9.320000   33.989998   695  2898  2903
  2900  HC    14.360000    7.230000   33.750000   700  2898
  2901  HC    15.790000    7.870000   32.939999   700  2898
  2902  HC    14.230000    8.080000   32.309998   700  2898
  2903  NZ    14.610000   10.299999   34.610001   694  2899
  2904  CT    11.230000   42.690002   31.189999   696  2905  2906  2907  2908
  2905  CZ    12.690001   42.670002   30.990000   695  2904  2909
  2906  HC    10.920000   43.590004   31.530001   700  2904
  2907  HC    10.900001   41.930000   31.809999   700  2904
  2908  HC    10.800000   42.600002   30.200001   700  2904
  2909  NZ    13.820000   42.670002   30.840000   694  2905
  2910  CT    39.180000    7.920000   22.230000   696  2911  2912  2913  2914
  2911  CZ    39.459999    6.470000   22.160000   695  2910  2915
  2912  HC    38.619999    8.190001   23.139999   700  2910
  2913  HC    38.580002    8.300000   21.480000   700  2910
  2914  HC    40.060001    8.550000   22.250000   700  2910
  2915  NZ    39.639999    5.320000   22.170000   694  2911
  2916  CT    26.840000   35.599998   46.409996   696  2917  2918  2919  2920
  2917  CZ    27.439999   36.110001   47.620003   695  2916  2921
  2918  HC    25.750000   35.510002   46.320000   700  2916
  2919  HC    27.230000   34.660000   46.160004   700  2916
  2920  HC    27.209999   36.199997   45.619999   700  2916
  2921  NZ    27.910000   36.389999   48.639999   694  2917
  2922  CT     4.210000   20.980000   21.789999   696  2923  2924  2925  2926
  2923  CZ     3.990000   20.590000   20.410000   695  2922  2927
  2924  HC     4.430000   20.079998   22.379999   700  2922
  2925  HC     3.360000   21.590000   22.070000   700  2922
  2926  HC     4.990000   21.639999   21.870001   700  2922
  2927  NZ     3.830000   20.280001   19.330000   694  2923
  2928  CT    23.110001   33.010002    4.730000   696  2929  2930  2931  2932
  2929  CZ    23.420000   32.239998    5.920000   695  2928  2933
  2930  HC    23.689999   33.959999    4.880000   700  2928
  2931  HC    22.080000   33.360001    4.770000   700  2928
  2932  HC    23.529999   32.630001    3.800000   700  2928
  2933  NZ    23.570002   31.580000    6.840000   694  2929
  2934  CT    11.700000   39.820000   15.580000   696  2935  2936  2937  2938
  2935  CZ    12.059999   41.180000   15.089999   695  2934  2939
  2936  HC    10.970000   39.900002   16.360001   700  2934
  2937  HC    12.589999   39.189999   15.790000   700  2934
  2938  HC    11.180000   39.380001   14.720000   700  2934
  2939  NZ    12.340000   42.250000   14.700001   694  2935
  2940  CT    12.440000   44.480000   28.110001   696  2941  2942  2943  2944
  2941  CZ    12.460001   45.320000   26.879999   695  2940  2945
  2942  HC    13.490000   44.540001   28.549999   700  2940
  2943  HC    12.070000   43.500000   27.860001   700  2940
  2944  HC    11.680000   45.000000   28.789999   700  2940
  2945  NZ    12.420000   46.059998   25.969999   694  2941
  2946  CT    38.419998   43.559998   19.049999   696  2947  2948  2949  2950
  2947  CZ    38.770000   44.889999   18.510000   695  2946  2951
  2948  HC    39.200001   43.309998   19.670000   700  2946
  2949  HC    38.200001   42.849998   18.190001   700  2946
  2950  HC    37.509998   43.559998   19.750000   700  2946
  2951  NZ    39.119999   45.879997   18.049999   694  2947
  2952  CT    45.029999   31.160000   15.369999   696  2953  2954  2955  2956
  2953  CZ    45.370003   29.809999   15.830000   695  2952  2957
  2954  HC    44.500000   31.160000   14.450001   700  2952
  2955  HC    46.009998   31.619999   15.330000   700  2952
  2956  HC    44.299999   31.680000   16.010000   700  2952
  2957  NZ    45.599998   28.740002   16.160000   694  2953
  2958  CT    22.869999   45.869999   16.540001   696  2959  2960  2961  2962
  2959  CZ    23.160000   44.680000   17.289999   695  2958  2963
  2960  HC    22.160000   46.450001   17.110001   700  2958
  2961  HC    22.500000   45.480000   15.570001   700  2958
  2962  HC    23.810001   46.409996   16.350000   700  2958
  2963  NZ    23.380001   43.670002   17.860001   694  2959
  2964  CT    13.290000   42.670002   35.369999   696  2965  2966  2967  2968
  2965  CZ    12.200001   41.799999   34.949997   695  2964  2969
  2966  HC    12.970000   43.720001   35.180000   700  2964
  2967  HC    14.250000   42.320000   34.920002   700  2964
  2968  HC    13.440000   42.579998   36.459999   700  2964
  2969  NZ    11.320000   41.110001   34.649998   694  2965
  2970  CT    45.310001   21.180000   15.420000   696  2971  2972  2973  2974
  2971  CZ    45.430000   21.440001   16.809999   695  2970  2975
  2972  HC    45.840000   20.240000   15.200000   700  2970
  2973  HC    45.790001   21.980000   14.920000   700  2970
  2974  HC    44.279999   21.140001   15.160000   700  2970
  2975  NZ    45.520000   21.639999   17.959999   694  2971
  2976  CT    27.390001    6.540000   37.950001   696  2977  2978  2979  2980
  2977  CZ    27.019999    6.040000   39.240002   695  2976  2981
  2978  HC    27.790001    5.770000   37.290001   700  2976
  2979  HC    28.099998    7.380000   38.169998   700  2976
  2980  HC    26.570000    7.090000   37.520000   700  2976
  2981  NZ    26.670000    5.740000   40.240002   694  2977
  2982  CT    16.030001   29.389999   46.180000   696  2983  2984  2985  2986
  2983  CZ    14.750000   30.039999   46.059998   695  2982  2987
  2984  HC    16.469999   29.680000   47.129997   700  2982
  2985  HC    16.670000   29.670000   45.340000   700  2982
  2986  HC    15.850000   28.299999   46.180000   700  2982
  2987  NZ    13.730000   30.529999   45.919998   694  2983
  2988  CT    36.430000   44.310001   33.900002   696  2989  2990  2991  2992
  2989  CZ    36.660000   45.560001   33.130001   695  2988  2993
  2990  HC    35.959999   44.520000   34.860001   700  2988
  2991  HC    37.330002   43.709999   34.170002   700  2988
  2992  HC    35.720001   43.660004   33.329998   700  2988
  2993  NZ    36.750000   46.529999   32.449997   694  2989
  2994  CT    35.529999   19.750000   45.480000   696  2995  2996  2997  2998
  2995  CZ    34.090000   19.709999   45.110001   695  2994  2999
  2996  HC    35.969997   20.439999   44.720001   700  2994
  2997  HC    35.880001   18.689999   45.450001   700  2994
  2998  HC    35.470001   20.139999   46.469997   700  2994
  2999  NZ    32.980000   19.750000   44.850002   694  2995
  3000  CT    33.959999    7.400000   36.660000   696  3001  3002  3003  3004
  3001  CZ    34.820000    6.680000   37.630001   695  3000  3005
  3002  HC    34.430000    7.530000   35.650002   700  3000
  3003  HC    33.970001    8.460000   37.090000   700  3000
  3004  HC    33.000000    6.890000   36.520000   700  3000
  3005  NZ    35.510002    6.090000   38.329998   694  3001
  3006  CT    32.550003   11.139999   41.989998   696  3007  3008  3009  3010
  3007  CZ    33.950001   11.240000   42.320000   695  3006  3011
  3008  HC    31.870001   11.580000   42.719997   700  3006
  3009  HC    32.470001   10.050000   42.070000   700  3006
  3010  HC    32.379997   11.410000   40.980000   700  3006
  3011  NZ    35.060001   11.339999   42.560001   694  3007
  3012  CT    25.750000   44.120003   12.869999   696  3013  3014  3015  3016
  3013  CZ    26.879999   45.079998   12.760000   695  3012  3017
  3014  HC    26.099998   43.080002   12.900000   700  3012
  3015  HC    25.240000   44.279999   11.910000   700  3012
  3016  HC    24.969999   44.340000   13.630000   700  3012
  3017  NZ    27.750000   45.840000   12.620000   694  3013
  3018  CT    44.000000   13.080000   30.369999   696  3019  3020  3021  3022
  3019  CZ    44.139999   12.440000   28.990000   695  3018  3023
  3020  HC    44.239998   12.380000   31.219999   700  3018
  3021  HC    43.000000   13.490000   30.510002   700  3018
  3022  HC    44.580002   14.000000   30.340000   700  3018
  3023  NZ    44.180000   12.040000   27.869999   694  3019
  3024  CT    44.160000   16.849998   16.240000   696  3025  3026  3027  3028
  3025  CZ    44.759998   16.930000   14.910001   695  3024  3029
  3026  HC    44.489998   17.680000   16.879999   700  3024
  3027  HC    44.489998   15.920000   16.650000   700  3024
  3028  HC    43.040001   16.790001   16.219999   700  3024
  3029  NZ    45.190002   16.879999   13.839999   694  3025
  3030  CT    10.559999   10.629999   33.500000   696  3031  3032  3033  3034
  3031  CZ    11.219999   11.040000   32.230000   695  3030  3035
  3032  HC    10.700001    9.530000   33.580002   700  3030
  3033  HC     9.490000   10.970000   33.349998   700  3030
  3034  HC    11.040000   11.110000   34.299999   700  3030
  3035  NZ    11.670000   11.360001   31.230000   694  3031
  3036  CT    12.670000   16.500000   11.380000   696  3037  3038  3039  3040
  3037  CZ    13.459999   17.410000   10.580000   695  3036  3041
  3038  HC    13.220000   15.570001   11.580000   700  3036
  3039  HC    11.830000   16.170000   10.809999   700  3036
  3040  HC    12.340000   16.849998   12.360000   700  3036
  3041  NZ    14.150000   18.080000    9.950000   694  3037
  3042  CT    15.400000   39.660000   11.250000   696  3043  3044  3045  3046
  3043  CZ    14.639999   39.010002   12.280001   695  3042  3047
  3044  HC    16.150000   40.279999   11.770000   700  3042
  3045  HC    14.709999   40.229996   10.679999   700  3042
  3046  HC    15.870000   38.810001   10.670000   700  3042
  3047  NZ    14.060000   38.380001   13.040000   694  3043
  3048  CT    24.650000   48.570000   25.090000   696  3049  3050  3051  3052
  3049  CZ    25.320000   47.360001   24.580000   695  3048  3053
  3050  HC    24.070000   48.349998   26.040001   700  3048
  3051  HC    24.030001   49.039997   24.320000   700  3048
  3052  HC    25.410000   49.270000   25.459999   700  3048
  3053  NZ    25.860001   46.420002   24.230001   694  3049
  3054  CT    48.460003   21.180000   27.180000   696  3055  3056  3057  3058
  3055  CZ    48.200001   21.650000   28.520000   695  3054  3059
  3056  HC    47.589996   20.660000   26.630001   700  3054
  3057  HC    49.320000   20.480001   27.230000   700  3054
  3058  HC    48.860001   22.060001   26.670000   700  3054
  3059  NZ    48.099998   22.070000   29.610001   694  3055
  3060  CT    15.160000   33.389999   44.930000   696  3061  3062  3063  3064
  3061  CZ    16.270000   33.779999   45.709999   695  3060  3065
  3062  HC    15.400000   32.630001   44.169998   700  3060
  3063  HC    14.850000   34.360001   44.470001   700  3060
  3064  HC    14.460000   32.860001   45.580002   700  3060
  3065  NZ    17.139999   34.160000   46.380001   694  3061
  3066  CT    29.660000    7.980000   12.610001   696  3067  3068  3069  3070
  3067  CZ    30.570000    9.130000   12.849999   695  3066  3071
  3068  HC    28.660000    8.320000   12.150001   700  3066
  3069  HC    29.270000    7.410000   13.480000   700  3066
  3070  HC    30.330000    7.270000   12.139999   700  3066
  3071  NZ    31.280001   10.070000   13.049999   694  3067
  3072  CT    32.500000   20.360001    4.910000   696  3073  3074  3075  3076
  3073  CZ    31.170002   20.920000    4.430000   695  3072  3077
  3074  HC    33.000000   21.199999    5.390000   700  3072
  3075  HC    33.169998   20.079998    4.070000   700  3072
  3076  HC    32.279999   19.450001    5.470000   700  3072
  3077  NZ    30.150002   21.329998    4.090000   694  3073
  3078  CT    11.940001   44.130001   22.959999   696  3079  3080  3081  3082
  3079  CZ    12.139999   42.719997   22.420002   695  3078  3083
  3080  HC    12.170000   44.899998   22.219999   700  3078
  3081  HC    12.610001   44.200001   23.789999   700  3078
  3082  HC    10.860000   44.279999   23.239998   700  3078
  3083  NZ    12.259999   41.650002   22.060001   694  3079
  3084  CT    15.970000   23.360001    5.870000   696  3085  3086  3087  3088
  3085  CZ    16.210001   22.090000    5.200000   695  3084  3089
  3086  HC    16.870001   23.480000    6.480000   700  3084
  3087  HC    15.039999   23.369999    6.420000   700  3084
  3088  HC    15.820000   24.139999    5.130000   700  3084
  3089  NZ    16.390001   21.049999    4.720000   694  3085
  3090  CT     4.860000   26.359999   17.850000   696  3091  3092  3093  3094
  3091  CZ     4.540000   26.140001   16.430000   695  3090  3095
  3092  HC     4.800000   25.500000   18.500000   700  3090
  3093  HC     4.080000   27.040001   18.160000   700  3090
  3094  HC     5.840000   26.989998   17.980000   700  3090
  3095  NZ     4.420000   25.959999   15.270000   694  3091
  3096  CT     8.300000   38.930000   19.209999   696  3097  3098  3099  3100
  3097  CZ     8.770000   39.000000   20.580002   695  3096  3101
  3098  HC     9.160000   38.689999   18.500000   700  3096
  3099  HC     7.990000   39.920002   18.880001   700  3096
  3100  HC     7.560000   38.160000   19.199999   700  3096
  3101  NZ     9.220000   39.100002   21.650000   694  3097
  3102  CT     5.450000   17.070000   33.010002   696  3103  3104  3105  3106
  3103  CZ     6.010000   15.850000   32.349998   695  3102  3107
  3104  HC     6.110000   17.920000   32.709999   700  3102
  3105  HC     5.560000   16.720001   34.059998   700  3102
  3106  HC     4.420000   17.280001   32.669998   700  3102
  3107  NZ     6.450000   14.900000   31.900002   694  3103
  3108  CT    16.130001   39.770000   41.889999   696  3109  3110  3111  3112
  3109  CZ    17.500000   39.709999   42.430000   695  3108  3113
  3110  HC    15.470000   39.389999   42.719997   700  3108
  3111  HC    15.880001   39.059998   41.100002   700  3108
  3112  HC    15.809999   40.779999   41.580002   700  3108
  3113  NZ    18.539999   39.680000   42.849998   694  3109
  3114  CT    26.129999    5.860000   15.280000   696  3115  3116  3117  3118
  3115  CZ    27.110001    6.870000   15.549999   695  3114  3119
  3116  HC    25.230000    6.230000   14.880000   700  3114
  3117  HC    25.959999    5.460000   16.299999   700  3114
  3118  HC    26.559999    5.010000   14.709999   700  3114
  3119  NZ    27.900000    7.630000   15.730000   694  3115
  3120  CT    10.089999    9.450000   24.419998   696  3121  3122  3123  3124
  3121  CZ     8.990000    9.020000   25.280001   695  3120  3125
  3122  HC    10.959999    8.740000   24.400002   700  3120
  3123  HC    10.240001   10.530000   24.630001   700  3120
  3124  HC     9.590000    9.460000   23.420000   700  3120
  3125  NZ     8.140000    8.670000   25.969999   694  3121
  3126  CT    35.120003   43.330002   14.240000   696  3127  3128  3129  3130
  3127  CZ    35.380001   44.759998   14.620000   695  3126  3131
  3128  HC    34.480000   42.900002   14.969999   700  3126
  3129  HC    35.959999   42.680000   14.230000   700  3126
  3130  HC    34.570000   43.270000   13.290000   700  3126
  3131  NZ    35.630001   45.840000   15.010000   694  3127
  3132  CT    15.629999   13.110000   11.549999   696  3133  3134  3135  3136
  3133  CZ    14.730000   12.389999   10.650001   695  3132  3137
  3134  HC    15.170000   13.290000   12.550000   700  3132
  3135  HC    15.830000   14.099999   11.200000   700  3132
  3136  HC    16.559999   12.500000   11.590000   700  3132
  3137  NZ    14.030000   11.770000    9.969999   694  3133
  3138  CT    44.039997   16.629999   36.370003   696  3139  3140  3141  3142
  3139  CZ    43.320000   17.510000   37.340000   695  3138  3143
  3140  HC    43.769997   16.910000   35.330002   700  3138
  3141  HC    43.959999   15.580000   36.639999   700  3138
  3142  HC    45.139999   16.889999   36.650002   700  3138
  3143  NZ    42.630001   18.070000   38.070000   694  3139
  3144  CT    37.139999   18.469999    7.460000   696  3145  3146  3147  3148
  3145  CZ    37.950001   18.670000    8.740000   695  3144  3149
  3146  HC    37.650002   17.619999    6.870000   700  3144
  3147  HC    37.239998   19.370001    6.790000   700  3144
  3148  HC    36.110001   18.190001    7.450000   700  3144
  3149  NZ    38.559998   18.890001    9.670000   694  3145
  3150  CT    33.099998   44.790001   36.639999   696  3151  3152  3153  3154
  3151  CZ    32.340000   44.980003   35.450001   695  3150  3155
  3152  HC    32.990002   45.540001   37.459999   700  3150
  3153  HC    34.180000   44.829998   36.340000   700  3150
  3154  HC    32.910000   43.759998   36.950001   700  3150
  3155  NZ    31.730001   45.139999   34.439999   694  3151
