# Supplementary material for: Photochemistry of an Anti-Bredt Olefin through the Lens of Multistate Multireference Quantum Chemistry
Source: J Am Chem Soc. 2026 Apr 21;148(17):17736–44. doi: 10.1021/jacs.5c22985 (PMC13154192; doi:10.1021/jacs.5c22985)
Supplement: Supplementary file 2 [file ja5c22985_si_002.zip › Snapshots/geom196.velocity.xyz]

    0.000106505   -0.000018741   -0.000121681
    0.000020570    0.000215113   -0.000442613
   -0.000289666    0.000113316    0.000209810
    0.000098323    0.000235957   -0.000385292
   -0.000144673   -0.000106825   -0.000083558
   -0.000071719    0.000110710    0.000069754
    0.000094666    0.000317687   -0.000284684
    0.000256115   -0.000128903   -0.000454772
   -0.000080542    0.000044476   -0.000675918
   -0.000130960   -0.000111213   -0.001111857
    0.000554283    0.000484895   -0.001065461
   -0.000073228    0.000088267   -0.000007359
    0.000062440    0.000541347    0.000429997
   -0.001091013    0.000033688   -0.000177996
    0.000621934    0.000281895    0.000111213
    0.000412307    0.000036705    0.000162317
    0.000085113   -0.000393977   -0.000182567
   -0.000015130   -0.000029620   -0.000026238
    0.000396080    0.000027609    0.000096860
    0.000934501    0.000166751    0.000178819
   -0.001127627    0.000029163    0.000423049
   -0.000200622   -0.000688671    0.000805872
    0.000016044    0.000110619    0.000047767
   -0.000027198   -0.000231843   -0.000162683
   -0.000008091    0.000355260   -0.000057549
   -0.000018330    0.000203868   -0.000160535
    0.000261554    0.000252686    0.000041459
   -0.000696488   -0.000370116    0.000580064
    0.000177950    0.000336153   -0.000093158
    0.000229786    0.000016684    0.000567539
    0.000070302    0.000268182    0.000450749
    0.000598668   -0.000626597   -0.001067061
    0.000510035   -0.001507251   -0.000236185
    0.000534170    0.000406410   -0.000658777
   -0.000212873   -0.000001966   -0.000018513
    0.000045985    0.000040225    0.000100197
   -0.000050373   -0.000154272    0.000099008
    0.001496143    0.000048407   -0.000202999
    0.001266495   -0.000391052    0.000676147
    0.000092335    0.000434568   -0.000419849
   -0.000155689   -0.000045756    0.000299814
   -0.000344838    0.000326051    0.000119030
    0.000149336    0.000418112   -0.000190429
    0.000273622    0.000689265    0.000970018
   -0.000434065   -0.000619557    0.001623172
    0.000628471   -0.000370162   -0.000096403
   -0.000085707   -0.000115556   -0.000039037
   -0.000053892   -0.000176807    0.000169997
   -0.000213056    0.000185584   -0.000398548
   -0.000528365    0.000376744    0.000306213
   -0.001066421   -0.000637064    0.000099008
    0.001067564    0.000074508   -0.000635099
   -0.000016227   -0.000128766   -0.000242996
    0.000079993   -0.000244047   -0.000211776
    0.000166797   -0.000057595   -0.000278787
   -0.000964259   -0.000218312    0.000932627
   -0.000745946    0.000244687   -0.000620974
    0.000018056   -0.000036431    0.001131055
    0.000249624   -0.000055629   -0.000077388
    0.000089866    0.000320521    0.000256252
   -0.000024684    0.000237374    0.000232483
    0.000862096    0.000271245   -0.000153587
    0.000525485   -0.000600725    0.000193035
    0.000324086    0.000359283   -0.000002971
    0.000349638   -0.000125292    0.000347033
   -0.000065823    0.000247521   -0.000364402
    0.000107145    0.000014947   -0.000327240
   -0.000331948    0.000628791   -0.000025186
    0.000091649    0.000957539   -0.000417701
   -0.000307493   -0.000598531    0.000196966
   -0.000283450    0.000195594    0.000300957
    0.000064086    0.000381772   -0.000039859
    0.000158249   -0.000105774   -0.000179184
    0.000856382   -0.000835447    0.000861868
   -0.000051973    0.000129086    0.000172236
   -0.000204782    0.001162824    0.000825391
    0.000202131   -0.000097683    0.000209627
    0.000110025    0.000039174    0.000096312
    0.000153861    0.000256983    0.000558031
    0.001466523   -0.000249441    0.000661062
    0.000965310    0.000349318    0.000791017
   -0.000184807    0.001246794    0.000355078
    0.000086621    0.000094529   -0.000396720
