# Supplementary material for: Photochemistry of an Anti-Bredt Olefin through the Lens of Multistate Multireference Quantum Chemistry
Source: J Am Chem Soc. 2026 Apr 21;148(17):17736–44. doi: 10.1021/jacs.5c22985 (PMC13154192; doi:10.1021/jacs.5c22985)
Supplement: Supplementary file 2 [file ja5c22985_si_002.zip › Snapshots/geom169.velocity.xyz]

   -0.000064634   -0.000170317   -0.000136262
    0.000568407   -0.000029346    0.000043882
    0.000309687    0.000082096    0.000021850
    0.000349181   -0.000148650   -0.000354620
    0.000241990   -0.000020844    0.000024455
   -0.000053664   -0.000231843    0.000240985
    0.000396720   -0.000021301    0.000024501
    0.000741604    0.000561459   -0.000092243
   -0.000588474    0.001488236    0.000571561
   -0.000187001   -0.000199891   -0.000087170
   -0.000864930    0.000762950   -0.000645201
   -0.000397085   -0.000203182   -0.000420580
   -0.000080542    0.000627648   -0.000029529
    0.000747546   -0.000452943   -0.000754814
   -0.000249670    0.001068524    0.000257258
    0.000488277   -0.000328063   -0.000473604
   -0.000878095   -0.001552916    0.000166065
    0.000172282    0.000041688    0.000467022
    0.000167117   -0.000038991    0.000080176
   -0.000788868    0.000756048    0.000354255
   -0.000191526   -0.000680535   -0.001425338
   -0.000206016   -0.000968692   -0.001532346
    0.000106185    0.000188829    0.000131417
    0.000084610   -0.000307265    0.000150204
    0.000080679   -0.000042602    0.000112813
   -0.000671758    0.000735067   -0.000499065
    0.000113133    0.000192943   -0.000534125
   -0.001557807   -0.000829550    0.000201994
   -0.000000274    0.000040636    0.000041871
    0.000109202    0.000270285    0.000054395
   -0.000247293    0.000366779    0.000092426
   -0.000462268    0.000268502    0.000129634
   -0.000533348   -0.000430819   -0.000703344
    0.000079125    0.000786034   -0.000162546
    0.000193355   -0.000038397   -0.000343604
   -0.000000366    0.000325503   -0.000161540
   -0.000101431    0.000027426   -0.000008319
    0.000661565    0.000178544   -0.000460851
    0.000598348    0.000467205    0.000293643
    0.000827036    0.001150757    0.000509761
    0.000144445   -0.000066188   -0.000006354
   -0.000125338    0.000230608    0.000328200
   -0.000073959   -0.000184532   -0.000057275
    0.000041185   -0.000397862    0.000855605
    0.001307543    0.000535496   -0.000678249
    0.001011752   -0.001259090    0.001545648
   -0.000078027   -0.000055584    0.000054670
   -0.000118024   -0.000105317    0.000153312
    0.000083513   -0.000265714    0.000208165
   -0.000706041    0.000336473   -0.000395165
    0.000607855   -0.000260137   -0.000493671
   -0.000380172    0.000632950   -0.000453812
    0.000064269    0.000014993   -0.000162637
    0.000010422   -0.000156786   -0.000092655
   -0.000372950   -0.000286055    0.000405953
   -0.000006628   -0.000297894    0.000606073
   -0.000030946   -0.000751386   -0.000643098
   -0.000168625    0.000927005    0.000239293
   -0.000138045    0.000092289    0.000043608
   -0.000127806    0.000098963   -0.000096174
    0.000241122    0.000001143   -0.000052887
   -0.000320109    0.000600268    0.000609227
   -0.000396217   -0.000534170   -0.000021027
   -0.000039631   -0.000501350   -0.000539244
   -0.000106185    0.000313161    0.000143850
   -0.000336245    0.000137085    0.000271382
    0.000016136    0.000049276   -0.000089409
    0.000271976    0.000079170   -0.000201080
    0.000751523    0.001240349    0.000212370
   -0.000194589   -0.000108516    0.000167391
   -0.000011428   -0.000170637    0.000356220
   -0.000249715   -0.000002011    0.000284821
   -0.000193812    0.000168671   -0.000121818
   -0.000191526    0.001431555    0.000820454
   -0.000311836   -0.000023084   -0.000407279
   -0.000966453   -0.001390416   -0.000787131
   -0.000040956    0.000241579    0.000003063
    0.000005394    0.000125658   -0.000060429
   -0.000016181   -0.000330028   -0.000121589
    0.000898664   -0.000252275    0.000897293
   -0.001176309    0.001110212   -0.000825345
    0.000743021    0.000850988    0.001163327
    0.000161769   -0.000136034   -0.000377567
