# Supplementary material for: Photochemistry of an Anti-Bredt Olefin through the Lens of Multistate Multireference Quantum Chemistry
Source: J Am Chem Soc. 2026 Apr 21;148(17):17736–44. doi: 10.1021/jacs.5c22985 (PMC13154192; doi:10.1021/jacs.5c22985)
Supplement: Supplementary file 2 [file ja5c22985_si_002.zip › Snapshots/geom183.velocity.xyz]

   -0.000075239   -0.000083056    0.000107053
    0.000113133    0.000440830   -0.000209445
    0.000308819   -0.000378984    0.000133703
    0.000258537   -0.000094895    0.000153861
   -0.000205011    0.000244459    0.000240208
    0.000076199   -0.000027243   -0.000434476
   -0.000370390    0.000081501    0.000046716
   -0.001268003   -0.000668650   -0.000703527
   -0.000605296   -0.000514424   -0.001199392
    0.001196421    0.000836727   -0.000064634
    0.001666094    0.000129726   -0.000242813
   -0.000663805    0.000469308    0.000390229
    0.000043470    0.000039494   -0.000480049
   -0.000150295   -0.000148010    0.000455686
    0.000202451   -0.001735391    0.000213650
    0.000138456    0.000667782   -0.000495454
   -0.000422957   -0.001145363    0.000443938
   -0.000098186   -0.000170134   -0.000191115
   -0.000250584    0.000052201    0.000376698
   -0.000659508   -0.000989445   -0.000185767
    0.001221013    0.000885454   -0.000579058
   -0.000283312    0.000165700    0.000996896
    0.000107099    0.000092975    0.000219181
    0.000342964   -0.000011610    0.000648035
   -0.000216712    0.000101477   -0.000129452
    0.002162554    0.000135668    0.000264937
    0.000187869   -0.000397360   -0.000772184
   -0.000752300    0.000169814   -0.000471593
    0.000419712    0.000291769   -0.000187458
   -0.000045710   -0.000218724   -0.000088084
    0.000479318    0.000147233   -0.000227683
    0.001648496    0.000576910   -0.001323221
   -0.000099648   -0.000361888   -0.000764596
    0.000521463   -0.000410935   -0.001148197
   -0.000013896   -0.000033414    0.000235499
    0.000428580    0.000282535   -0.000127166
    0.000129314    0.000217810   -0.000178499
    0.000405725    0.001222750    0.001022539
   -0.000239248    0.000352152    0.000431322
   -0.000383921   -0.000081730   -0.000718063
   -0.000306076    0.000094209    0.000012068
   -0.000393291   -0.000058692   -0.000162683
    0.000271153    0.000098506    0.000272022
    0.001365823   -0.000561322   -0.000550626
    0.000606256    0.000351969    0.000595011
    0.000101111   -0.001285465   -0.000341684
   -0.000078165   -0.000204051    0.000054487
   -0.000134663   -0.000033917   -0.000593685
   -0.000034008    0.000083010    0.000235682
   -0.000733559    0.001546516   -0.000771864
   -0.000035471    0.000760299   -0.000959459
    0.000718794    0.000948169    0.000338210
    0.000164968    0.000126069   -0.000113590
   -0.000056269   -0.000065000    0.000164740
   -0.000001508   -0.000055904   -0.000021438
    0.000628379    0.001037532   -0.000769076
   -0.000149473    0.000284364   -0.000478175
   -0.000441424    0.000054350   -0.000262606
   -0.000022535   -0.000010559    0.000113956
    0.000095306    0.000049961   -0.000333228
    0.000414181    0.000205376   -0.000038991
   -0.000334919    0.000020204    0.000741192
   -0.000571104   -0.000108928   -0.000029255
   -0.000196463   -0.000488323   -0.000729262
    0.000079856   -0.000114550   -0.000195731
    0.000075285    0.000179459   -0.000321663
    0.000201582   -0.000225580    0.000190292
    0.000484209   -0.000129817   -0.001560504
    0.000457149    0.000540661   -0.000608587
    0.000581755   -0.000149244    0.000839012
    0.000281347    0.000337570   -0.000024044
   -0.000125292    0.000029346    0.000048361
   -0.000125246   -0.000047036   -0.000119715
   -0.000821368   -0.000709469    0.000574121
    0.000164283   -0.000474199   -0.000296477
   -0.001046354   -0.001116382   -0.000539473
   -0.000154912    0.000049139   -0.000365408
   -0.000096906    0.000175162   -0.000326966
   -0.000545918    0.000091512   -0.000022444
    0.000200165   -0.000177127    0.000285506
   -0.000866347   -0.000912926    0.000516389
   -0.000643555   -0.000084473   -0.000126572
    0.000185904   -0.000067194    0.000086392
