# Supplementary material for: Photochemistry of an Anti-Bredt Olefin through the Lens of Multistate Multireference Quantum Chemistry
Source: J Am Chem Soc. 2026 Apr 21;148(17):17736–44. doi: 10.1021/jacs.5c22985 (PMC13154192; doi:10.1021/jacs.5c22985)
Supplement: Supplementary file 2 [file ja5c22985_si_002.zip › Snapshots/geom129.velocity.xyz]

    0.000242950    0.000190018    0.000004937
    0.000112996   -0.000101020    0.000019518
    0.000108013    0.000177082    0.000018330
   -0.000074599    0.000217215    0.000030306
   -0.000294786    0.000036934   -0.000140056
   -0.000094392    0.000230608    0.000144170
   -0.000120401    0.000106871    0.000233808
    0.000015313    0.000735296   -0.000416421
   -0.000971526    0.000509944   -0.000079490
    0.000320063   -0.000183618   -0.000014536
    0.001479231   -0.000257486    0.000615215
    0.000469308    0.000691734    0.001745859
    0.000158432   -0.001297349    0.001108520
   -0.000072542   -0.000702110    0.001397912
    0.000573344    0.000070485    0.000054212
    0.001065004    0.000057458   -0.000804455
   -0.000082964    0.000544547   -0.000541210
    0.000011793   -0.000338210    0.000219135
    0.000179641   -0.000170819    0.000188509
   -0.000291677   -0.001150482    0.000468439
    0.000100288    0.000630939    0.000871924
    0.001438731   -0.000924125   -0.000979343
    0.000373042   -0.000002148    0.000122595
   -0.000645795    0.000124058    0.000013119
   -0.000205559    0.000160809   -0.000037254
    0.000366414    0.000077205    0.000301688
    0.000245373   -0.000704121   -0.000277873
   -0.000204691    0.000087170   -0.001235092
    0.000096952    0.000017324   -0.000014262
    0.000023724    0.000016639    0.000194406
   -0.000127669    0.000108471   -0.000105956
   -0.001059199    0.000584452   -0.001183119
   -0.000707001    0.000184121   -0.000599445
   -0.000153815   -0.000640630    0.000763316
    0.000139599   -0.000177722    0.000077159
   -0.000158340   -0.000089409    0.000170088
   -0.000010742   -0.000087170   -0.000107145
   -0.000285918   -0.000253829   -0.000739455
   -0.000192669    0.000442156   -0.000092380
    0.000360928   -0.000587697   -0.000674638
   -0.000088861    0.000237648    0.000273439
   -0.000189378    0.000129772   -0.000147781
    0.000041414    0.000151712    0.000229557
   -0.000896059   -0.001263067   -0.001049920
    0.000962384   -0.000693654    0.000639807
   -0.000612975    0.000525166    0.001208580
   -0.000216073   -0.000235591    0.000354986
   -0.000490517    0.000175390   -0.000011473
    0.000002011   -0.000353843    0.000115053
    0.001060936   -0.000427483   -0.000009599
   -0.000885088    0.000523337   -0.000468896
    0.000237145    0.000960373    0.000436122
   -0.000206428   -0.000012799    0.000175345
    0.000135760    0.000190612   -0.000107236
   -0.000155232   -0.000653291   -0.000203685
    0.001092750   -0.000029940    0.000719160
    0.000578738    0.000702339   -0.000851491
    0.000418295    0.000934135    0.000467936
   -0.000101065    0.000190520    0.000209582
    0.000028249   -0.000170042    0.000071674
   -0.000267359    0.000108790   -0.000202314
    0.000377476   -0.000883443   -0.000725971
    0.001057050   -0.000666776   -0.000876586
   -0.000203868    0.000238105   -0.001558904
   -0.000091741    0.000160489    0.000305756
   -0.000162683    0.000178407   -0.000207113
    0.000327286    0.000443070    0.000001783
   -0.000719526   -0.000728302    0.000054075
    0.000573481    0.001277374    0.000748643
    0.000846783    0.001414962   -0.000050053
   -0.000170179    0.000123006    0.000016136
    0.000049596    0.000098140   -0.000083696
   -0.000207845   -0.000170362    0.000088587
    0.000215707   -0.000608038   -0.000160580
    0.000767476   -0.001185039    0.000085981
   -0.000678386   -0.001307863   -0.000375739
    0.000013942   -0.000061023    0.000006674
    0.000089089    0.000031449   -0.000086575
   -0.000106916    0.000287655   -0.000160580
   -0.000763728   -0.000147461   -0.000214107
    0.000350141   -0.000624905   -0.000889294
   -0.000172876    0.000504962    0.000213101
   -0.000168762   -0.000051790    0.000115418
