# Supplementary material for: Photochemistry of an Anti-Bredt Olefin through the Lens of Multistate Multireference Quantum Chemistry
Source: J Am Chem Soc. 2026 Apr 21;148(17):17736–44. doi: 10.1021/jacs.5c22985 (PMC13154192; doi:10.1021/jacs.5c22985)
Supplement: Supplementary file 2 [file ja5c22985_si_002.zip › Snapshots/geom184.velocity.xyz]

    0.000139051   -0.000531291    0.000317549
    0.000381909    0.000209125    0.000137588
    0.000386435    0.000105911   -0.000026055
    0.000020204    0.000295883   -0.000015999
    0.000032820    0.000118847    0.000001326
    0.000062989    0.000382595   -0.000049779
    0.000268502   -0.000067103   -0.000066006
   -0.000572064   -0.000103031   -0.000513875
    0.000183801    0.000254515   -0.000802901
   -0.000164009    0.000675964    0.001101938
   -0.001074969    0.001641274   -0.000373864
   -0.001796963   -0.000617089   -0.000171551
    0.001003204   -0.001238520    0.000383372
   -0.001641776   -0.000783657    0.000410067
   -0.001547568    0.000633727    0.000175802
    0.000141839    0.000061160   -0.000651600
   -0.000250858   -0.000936924   -0.001008049
   -0.000067286   -0.000036614    0.000123738
   -0.000290489    0.000236459   -0.000172739
   -0.000982040   -0.000639350    0.000215707
    0.000668604    0.001199529   -0.000108699
   -0.000606347   -0.000368928    0.000940215
   -0.000036020   -0.000016730    0.000057001
    0.000307813    0.000048956   -0.000381955
   -0.000315538    0.000243773    0.000136902
   -0.000015496    0.000386252    0.000589891
    0.000444578   -0.000297940    0.000619694
    0.000799016   -0.000150478    0.000641270
   -0.000043699   -0.000064269   -0.000007634
    0.000042968    0.000334325    0.000193994
    0.000299494   -0.000073548    0.000163551
   -0.000070165   -0.000664902    0.000664445
   -0.000694431   -0.000344930    0.000912286
   -0.000647989   -0.000762722   -0.000320063
    0.000031951   -0.000250584    0.000278513
   -0.000066828   -0.000132240   -0.000382001
   -0.000057184    0.000111579   -0.000224940
   -0.000743432    0.000465559    0.000466473
    0.000392834   -0.000681769    0.000493305
   -0.000179413    0.000704441   -0.001471277
    0.000209262   -0.000158158   -0.000292454
    0.000172511    0.000011930    0.000088541
    0.000020752   -0.000049047    0.000280295
   -0.000210084   -0.000276547    0.000095717
   -0.000539381   -0.000301048    0.000049139
    0.000094163    0.001430001    0.000396857
   -0.000069525   -0.000170362    0.000038945
    0.000266080   -0.000118527   -0.000186955
   -0.000371168   -0.000107282   -0.000124241
    0.000258492   -0.000832933   -0.000391874
   -0.000930204   -0.000081273   -0.000664856
    0.001537146    0.000412170    0.002644752
    0.000010102    0.000051515   -0.000154729
    0.000516161    0.000458566    0.000272388
   -0.000209445   -0.000281255   -0.000086941
    0.000384652    0.000398731    0.001878647
   -0.000163963   -0.000373773   -0.000346941
   -0.000153312    0.000462222   -0.001046857
    0.000086804    0.000115830   -0.000444395
    0.000155415    0.000102025    0.000185995
    0.000046122    0.000222381   -0.000068063
    0.000358826   -0.000511452   -0.000869044
    0.000376241   -0.000205422    0.000555243
    0.000448327    0.000298397    0.000603376
    0.000002788    0.000190658   -0.000071445
   -0.000529554    0.000343421   -0.000263657
   -0.000064360    0.000271519    0.000177356
   -0.000080450    0.000598485    0.000918548
    0.000303928    0.001581576   -0.001193953
   -0.000509121   -0.000068245    0.000587469
    0.000075285    0.000114733   -0.000003200
    0.000106094   -0.000033917   -0.000347718
    0.000245967   -0.000160077   -0.000009233
   -0.000077982    0.000650412   -0.001318513
    0.000878415   -0.000807929    0.001131421
   -0.000636881   -0.001666597    0.000905247
    0.000079947    0.000009096   -0.000098049
    0.000268548   -0.000425060   -0.000046396
    0.000094575   -0.000186361   -0.000308910
   -0.000142662   -0.000321343    0.000602873
    0.000793074   -0.000256755   -0.000206245
   -0.000676467    0.000318418    0.000594645
   -0.000155735   -0.000038260    0.000264845
