# Supplementary material for: Photochemistry of an Anti-Bredt Olefin through the Lens of Multistate Multireference Quantum Chemistry
Source: J Am Chem Soc. 2026 Apr 21;148(17):17736–44. doi: 10.1021/jacs.5c22985 (PMC13154192; doi:10.1021/jacs.5c22985)
Supplement: Supplementary file 2 [file ja5c22985_si_002.zip › Snapshots/geom059.velocity.xyz]

   -0.000116241    0.000042785    0.000300728
    0.000082827    0.000563471   -0.000002011
   -0.000072542    0.000315401    0.000014536
   -0.000316407   -0.000073182    0.000064269
   -0.000217718   -0.000098460    0.000213696
    0.000289163    0.000073914   -0.000105362
   -0.000148558    0.000002514    0.000216575
   -0.000193629   -0.000599308   -0.000744758
   -0.000297757    0.001146551    0.000496505
   -0.000263474   -0.000029163    0.000241945
    0.000195503   -0.000237785    0.001167944
    0.000458337    0.001211825    0.000655943
    0.000253875   -0.000331217   -0.000290855
   -0.001322124    0.000672901    0.000679301
    0.000787588    0.000956442   -0.000298671
    0.000251544   -0.000977652   -0.000442521
   -0.000835767    0.000118527    0.000653429
   -0.000117155   -0.000121132    0.000103717
    0.000053984   -0.000104539    0.000085433
   -0.000229511    0.001261970    0.000204919
   -0.000307036   -0.000580064   -0.000326097
    0.000067560    0.000338073    0.000009051
    0.000049321   -0.000064589    0.000195823
    0.000098506   -0.000050098    0.000077068
   -0.000280021   -0.000275450    0.000209445
   -0.000233671    0.001378988    0.000912606
   -0.000158340   -0.000469033   -0.000748140
    0.000205193    0.000286284   -0.000684237
   -0.000273759   -0.000277096   -0.000043059
    0.000150798    0.000297483    0.000314944
   -0.000464462    0.000109156    0.000096220
   -0.001175714   -0.000828362    0.000570739
    0.000029940   -0.000681449    0.001585873
    0.000342873    0.000440190    0.000367465
    0.000412078    0.000105819    0.000079170
    0.000123144    0.000138959   -0.000096449
    0.000083513    0.000015222   -0.000116973
   -0.000384469    0.000142296   -0.000003428
    0.000532068   -0.000435756    0.000584909
   -0.001460764   -0.000484940    0.001092796
   -0.000260640   -0.000166568   -0.000050830
   -0.000446087    0.000363808    0.000032271
   -0.000178133    0.000119852   -0.000121361
   -0.000704396    0.000298397   -0.000128674
    0.000304111   -0.000005120   -0.001434892
    0.000005531   -0.001598626    0.000642458
   -0.000217901   -0.000159300   -0.000110710
   -0.000011930    0.000414729    0.000155689
   -0.000044065   -0.000128492   -0.000172054
    0.000113636   -0.000474244   -0.001054811
   -0.000476347    0.000961562   -0.000703893
    0.000213787    0.000820500   -0.001339906
    0.000065549   -0.000121955   -0.000144764
    0.000287746    0.000235225   -0.000057001
   -0.000379213    0.000057778   -0.000139782
    0.000601136   -0.000544867   -0.000134388
   -0.001613756   -0.000435573    0.000247613
   -0.001700468   -0.000947209   -0.001061484
   -0.000092883   -0.000047356   -0.000150707
   -0.000086438   -0.000231157    0.000194589
   -0.000427117   -0.000199480    0.000044750
   -0.000725651   -0.000468896    0.000139782
   -0.000519863   -0.001042926   -0.000626094
    0.000109293   -0.000896105    0.000980120
   -0.000138639   -0.000189789   -0.000114824
   -0.000204828    0.000033597   -0.000108379
   -0.000187047   -0.000120127    0.000229648
    0.000563974   -0.000471365    0.000131828
    0.001062810   -0.001015591   -0.000298762
    0.001113594    0.000192349   -0.000765784
   -0.000025735   -0.000075651   -0.000231888
    0.000253966   -0.000209765    0.000327560
    0.000200348    0.000455640   -0.000099054
   -0.001080591   -0.001327381   -0.000309550
    0.000439642   -0.000628425   -0.000997536
   -0.000117155    0.000408193   -0.002025149
    0.000120401   -0.000026192    0.000079947
    0.000036340   -0.000036111   -0.000105911
   -0.000324269    0.000108013   -0.000385201
   -0.000044613    0.000175299    0.000919280
    0.000065640   -0.000081913    0.000802353
    0.000125978    0.000535679   -0.000266125
    0.000178773   -0.000228689    0.000107511
