# Supplementary material for: Photochemistry of an Anti-Bredt Olefin through the Lens of Multistate Multireference Quantum Chemistry
Source: J Am Chem Soc. 2026 Apr 21;148(17):17736–44. doi: 10.1021/jacs.5c22985 (PMC13154192; doi:10.1021/jacs.5c22985)
Supplement: Supplementary file 2 [file ja5c22985_si_002.zip › Snapshots/geom005.xyz]

  3155
     1  CT    24.540001   26.630001   25.570000    81     2     4     8     9
     2  CT    25.190001   25.230000   25.320000    81     1     3    10    11
     3  CT    26.719999   25.410000   25.699999    82     2     6     7    12
     4  CM    25.900000   27.330000   25.820000    86     1     5     7
     5  CM    26.310001   27.139999   27.110001    86     4     6    17
     6  CT    26.879999   25.669998   27.209999    81     3     5    13    14
     7  CT    26.910000   26.719999   24.980000    81     3     4    15    16
     8  HC    24.100000   26.650000   26.510000    85     1
     9  HC    23.940001   27.019999   24.820002    85     1
    10  HC    25.039999   25.070000   24.209999    85     2
    11  HC    24.630001   24.449999   25.910000    85     2
    12  HC    27.290001   24.619999   25.369999    85     3
    13  HC    26.189999   24.990002   27.750000    85     6
    14  HC    27.939999   25.520000   27.579998    85     6
    15  HC    26.689999   26.719999   23.889999    85     7
    16  HC    27.820000   27.250000   25.160000    85     7
    17  HC    25.739998   27.430000   27.990000    89     5
    18  CT    25.680000   29.189999   22.850000   696    19    20    21    22
    19  CZ    26.709999   29.980000   22.190001   695    18    23
    20  HC    26.110001   29.090000   23.850000   700    18
    21  HC    25.639999   28.290001   22.330000   700    18
    22  HC    24.770000   29.740000   22.840000   700    18
    23  NZ    27.460001   30.639999   21.610001   694    19
    24  CT    28.740002   29.860001   26.660000   696    25    26    27    28
    25  CZ    29.680000   30.910000   27.010000   695    24    29
    26  HC    28.619999   29.650000   25.629999   700    24
    27  HC    27.780001   30.009998   27.150000   700    24
    28  HC    29.020000   28.889999   27.090000   700    24
    29  NZ    30.350000   31.760002   27.369999   694    25
    30  CT    22.309999   30.299999   23.430000   696    31    32    33    34
    31  CZ    21.779999   29.480000   24.510000   695    30    35
    32  HC    21.619999   30.980000   22.980001   700    30
    33  HC    22.609999   29.690001   22.620001   700    30
    34  HC    23.210001   30.810001   23.810001   700    30
    35  NZ    21.350000   28.940001   25.430000   694    31
    36  CT    21.549999   22.490002   27.340000   696    37    38    39    40
    37  CZ    20.780001   23.730000   27.060001   695    36    41
    38  HC    21.770000   22.250000   28.440001   700    36
    39  HC    22.530001   22.609999   27.000000   700    36
    40  HC    21.140001   21.570000   26.960001   700    36
    41  NZ    20.250000   24.790001   26.900002   694    37
    42  CT    24.160000   30.990000   27.449999   696    43    44    45    46
    43  CZ    24.760000   31.080000   26.129999   695    42    47
    44  HC    23.090000   31.090000   27.400000   700    42
    45  HC    24.560001   31.809999   28.120001   700    42
    46  HC    24.489998   30.030001   27.939999   700    42
    47  NZ    25.270000   31.129999   25.100000   694    43
    48  CT    26.450001   24.920002   31.680000   696    49    50    51    52
    49  CZ    26.250000   23.829998   32.680000   695    48    53
    50  HC    25.950001   24.770000   30.730000   700    48
    51  HC    27.539999   24.969999   31.530001   700    48
    52  HC    26.230000   25.940001   32.009998   700    48
    53  NZ    26.150000   22.990000   33.500000   694    49
    54  CT    29.960001   22.040001   28.389999   696    55    56    57    58
    55  CZ    29.580000   21.280001   29.630001   695    54    59
    56  HC    30.860001   21.570000   27.860001   700    54
    57  HC    30.209999   23.090000   28.610001   700    54
    58  HC    29.189999   22.010000   27.670000   700    54
    59  NZ    29.300001   20.669998   30.570000   694    55
    60  CT    31.029999   24.869999   23.640001   696    61    62    63    64
    61  CZ    30.720001   25.799999   24.680000   695    60    65
    62  HC    32.079998   24.930000   23.369999   700    60
    63  HC    30.220001   25.060001   22.840000   700    60
    64  HC    30.820000   23.800001   23.929998   700    60
    65  NZ    30.500000   26.559999   25.529999   694    61
    66  CT    21.530001   25.100000   21.989998   696    67    68    69    70
    67  CZ    22.270000   24.279999   22.930000   695    66    71
    68  HC    21.980000   25.209999   20.969999   700    66
    69  HC    21.459999   26.140001   22.490002   700    66
    70  HC    20.550001   24.700001   21.900002   700    66
    71  NZ    22.889999   23.590000   23.599998   694    67
    72  CT    20.570000   27.679998   28.730000   696    73    74    75    76
    73  CZ    19.389999   28.290001   28.180000   695    72    77
    74  HC    21.080000   27.230000   27.900000   700    72
    75  HC    20.360001   26.879999   29.449999   700    72
    76  HC    21.199999   28.540001   28.940001   700    72
    77  NZ    18.480000   28.850000   27.700001   694    73
    78  CT    27.420002   24.189999   20.450001   696    79    80    81    82
    79  CZ    28.090000   23.459999   21.570000   695    78    83
    80  HC    28.059999   25.070000   20.309999   700    78
    81  HC    26.429998   24.580000   20.730000   700    78
    82  HC    27.469999   23.599998   19.559999   700    78
    83  NZ    28.710001   22.950001   22.420002   694    79
    84  CT    22.880001   27.390001   31.389999   696    85    86    87    88
    85  CZ    21.680000   28.160000   31.580000   695    84    89
    86  HC    23.139999   26.789999   32.279999   700    84
    87  HC    23.689999   28.099998   31.160000   700    84
    88  HC    22.560001   26.820000   30.500000   700    84
    89  NZ    20.699999   28.800001   31.770000   694    85
    90  CT    18.920000   27.100000   24.869999   696    91    92    93    94
    91  CZ    18.539999   25.959999   24.100000   695    90    95
    92  HC    18.099998   27.279999   25.650002   700    90
    93  HC    19.030001   28.029999   24.279999   700    90
    94  HC    19.880001   26.820000   25.360001   700    90
    95  NZ    18.220001   25.050001   23.490000   694    91
    96  CT    26.350000   19.950001   27.690001   696    97    98    99   100
    97  CZ    27.410000   19.980000   26.660000   695    96   101
    98  HC    25.389999   19.550001   27.330000   700    96
    99  HC    26.240002   21.059999   27.910000   700    96
   100  HC    26.650000   19.360001   28.500000   700    96
   101  NZ    28.230000   20.060001   25.810001   694    97
   102  CT    29.709999   29.730000   30.250000   696   103   104   105   106
   103  CZ    28.350000   29.200001   30.009998   695   102   107
   104  HC    30.330000   29.189999   29.560001   700   102
   105  HC    29.980000   29.540001   31.259998   700   102
   106  HC    29.849998   30.769999   29.939999   700   102
   107  NZ    27.270000   28.770000   29.949999   694   103
   108  CT    23.180000   21.480000   20.639999   696   109   110   111   112
   109  CZ    24.639999   21.350000   20.639999   695   108   113
   110  HC    22.770000   20.940001   19.780001   700   108
   111  HC    22.959999   22.560001   20.669998   700   108
   112  HC    22.790001   21.160000   21.610001   700   108
   113  NZ    25.769999   21.270000   20.590000   694   109
   114  CT    33.440002   24.400002   27.110001   696   115   116   117   118
   115  CZ    33.349998   23.340000   28.110001   695   114   119
   116  HC    34.299999   24.320000   26.480000   700   114
   117  HC    33.360001   25.400000   27.509998   700   114
   118  HC    32.550003   24.279999   26.429998   700   114
   119  NZ    33.320000   22.520000   28.950001   694   115
   120  CT    29.430000   28.959999   19.250000   696   121   122   123   124
   121  CZ    28.260000   28.110001   19.100000   695   120   125
   122  HC    29.020000   29.980000   19.370001   700   120
   123  HC    30.079998   28.970001   18.360001   700   120
   124  HC    30.020000   28.789999   20.130001   700   120
   125  NZ    27.279999   27.509998   18.990000   694   121
   126  CT    26.949999   31.930000   31.530001   696   127   128   129   130
   127  CZ    28.010002   31.540001   32.540001   695   126   131
   128  HC    26.140001   31.180000   31.549999   700   126
   129  HC    27.449999   31.940001   30.580002   700   126
   130  HC    26.559999   32.930000   31.879999   700   126
   131  NZ    28.850000   31.199999   33.270000   694   127
   132  CT    26.570000   19.049999   23.570002   696   133   134   135   136
   133  CZ    25.769999   17.840000   23.210001   695   132   137
   134  HC    26.600000   19.760000   22.750000   700   132
   135  HC    27.560001   18.760000   23.820000   700   132
   136  HC    26.129999   19.559999   24.370001   700   132
   137  NZ    25.120001   16.910000   22.850000   694   133
   138  CT    21.789999   28.350000   19.180000   696   139   140   141   142
   139  CZ    21.000000   28.290001   20.469999   695   138   143
   140  HC    22.449999   27.509998   19.190001   700   138
   141  HC    22.369999   29.230001   19.209999   700   138
   142  HC    21.049999   28.299999   18.380001   700   138
   143  NZ    20.320000   28.210001   21.450001   694   139
   144  CT    29.279999   23.260000   33.730000   696   145   146   147   148
   145  CZ    29.949999   24.130001   32.780003   695   144   149
   146  HC    28.610001   23.970001   34.299999   700   144
   147  HC    30.039999   22.869999   34.439999   700   144
   148  HC    28.789999   22.460001   33.200001   700   144
   149  NZ    30.389999   24.869999   32.060001   694   145
   150  CT    18.639999   31.490000   24.610001   696   151   152   153   154
   151  CZ    17.820000   32.149998   25.720001   695   150   155
   152  HC    19.660000   31.459999   25.009998   700   150
   153  HC    18.539999   32.230000   23.850000   700   150
   154  HC    18.180000   30.559999   24.230001   700   150
   155  NZ    17.170000   32.590000   26.549999   694   151
   156  CT    29.209999   27.090000   34.220001   696   157   158   159   160
   157  CZ    29.830000   26.150000   35.209999   695   156   161
   158  HC    29.709999   26.889999   33.239998   700   156
   159  HC    29.279999   28.129999   34.480000   700   156
   160  HC    28.160000   26.949999   34.059998   700   156
   161  NZ    30.360001   25.369999   35.950001   694   157
   162  CT    32.730000   20.309999   24.770000   696   163   164   165   166
   163  CZ    33.480000   21.490000   24.250000   695   162   167
   164  HC    33.150002   19.990000   25.750000   700   162
   165  HC    32.770000   19.420000   24.110001   700   162
   166  HC    31.660000   20.459999   24.920002   700   162
   167  NZ    34.040001   22.410000   23.789999   694   163
   168  CT    32.070000   32.780003   24.750000   696   169   170   171   172
   169  CZ    32.970001   33.239998   23.730000   695   168   173
   170  HC    31.090000   33.200001   24.650000   700   168
   171  HC    32.340000   33.189999   25.699999   700   168
   172  HC    32.000000   31.689999   24.730000   700   168
   173  NZ    33.759998   33.629997   22.959999   694   169
   174  CT    21.820000   22.400000   32.570000   696   175   176   177   178
   175  CZ    22.509998   23.340000   31.610001   695   174   179
   176  HC    21.879999   21.570000   31.970001   700   174
   177  HC    20.820000   22.720001   32.860001   700   174
   178  HC    22.449999   22.480000   33.440002   700   174
   179  NZ    22.959999   24.130001   30.820000   694   175
   180  CT    30.720001   20.660000   20.680000   696   181   182   183   184
   181  CZ    29.890001   19.670000   20.020000   695   180   185
   182  HC    31.370001   21.080000   19.990000   700   180
   183  HC    31.289999   20.200001   21.490000   700   180
   184  HC    30.060001   21.459999   21.070002   700   180
   185  NZ    29.230001   18.850000   19.529999   694   181
   186  CT    33.849998   29.910000   22.590000   696   187   188   189   190
   187  CZ    32.809998   29.150000   21.930000   695   186   191
   188  HC    33.730000   30.969999   22.290001   700   186
   189  HC    34.900002   29.670000   22.390001   700   186
   190  HC    33.800003   29.770000   23.689999   700   186
   191  NZ    31.970001   28.549999   21.370001   694   187
   192  CT    22.730000   32.490002   31.980000   696   193   194   195   196
   193  CZ    23.360001   31.510000   31.090000   695   192   197
   194  HC    23.590000   33.150002   32.279999   700   192
   195  HC    22.400000   32.020000   32.850002   700   192
   196  HC    21.900002   33.070000   31.510000   700   192
   197  NZ    23.940001   30.750000   30.430000   694   193
   198  CT    26.380001   30.559999   17.719999   696   199   200   201   202
   199  CZ    25.850000   31.910000   17.850000   695   198   203
   200  HC    27.340000   30.590000   17.299999   700   198
   201  HC    25.620001   29.969999   17.080000   700   198
   202  HC    26.329998   30.090000   18.700001   700   198
   203  NZ    25.500000   33.020000   17.949999   694   199
   204  CT    23.529999   17.469999   28.320000   696   205   206   207   208
   205  CZ    23.099998   18.200001   27.110001   695   204   209
   206  HC    24.530001   16.900002   28.180000   700   204
   207  HC    22.740000   16.750000   28.670002   700   204
   208  HC    23.900002   18.040001   29.160000   700   204
   209  NZ    22.720001   18.719999   26.160000   694   205
   210  CT    21.189999   18.410000   23.029999   696   211   212   213   214
   211  CZ    19.740000   18.600000   23.310001   695   210   215
   212  HC    21.329998   17.400000   22.609999   700   210
   213  HC    21.770000   18.580000   23.950001   700   210
   214  HC    21.450001   19.110001   22.290001   700   210
   215  NZ    18.650000   18.780001   23.559999   694   211
   216  CT    26.310001   35.000000   26.059999   696   217   218   219   220
   217  CZ    26.590000   34.200001   27.240000   695   216   221
   218  HC    25.250000   35.280003   25.869999   700   216
   219  HC    26.730001   34.430000   25.179998   700   216
   220  HC    26.989998   35.849998   26.129999   700   216
   221  NZ    26.800001   33.590000   28.210001   694   217
   222  CT    33.410000   30.340000   30.030001   696   223   224   225   226
   223  CZ    33.369999   29.330002   28.980000   695   222   227
   224  HC    32.889999   29.879999   30.820000   700   222
   225  HC    32.889999   31.300001   29.760000   700   222
   226  HC    34.480000   30.389999   30.430000   700   222
   227  NZ    33.349998   28.500000   28.160000   694   223
   228  CT    19.400002   20.420000   29.920002   696   229   230   231   232
   229  CZ    20.710001   19.799999   30.230000   695   228   233
   230  HC    18.549999   19.690001   30.160000   700   228
   231  HC    19.320000   20.750000   28.880001   700   228
   232  HC    19.430000   21.310001   30.490000   700   228
   233  NZ    21.700001   19.270000   30.380001   694   229
   234  CT    16.990000   23.180000   26.250000   696   235   236   237   238
   235  CZ    17.570000   21.840000   26.210001   695   234   239
   236  HC    17.539999   24.000000   26.709999   700   234
   237  HC    16.000000   23.110001   26.760002   700   234
   238  HC    16.610001   23.380001   25.240000   700   234
   239  NZ    17.990000   20.739998   26.189999   694   235
   240  CT    24.840000   25.639999   16.380001   696   241   242   243   244
   241  CZ    23.980000   25.469999   17.520000   695   240   245
   242  HC    25.830000   26.020000   16.750000   700   240
   243  HC    24.400002   26.429998   15.800000   700   240
   244  HC    25.160000   24.760000   15.840000   700   240
   245  NZ    23.280001   25.350000   18.410000   694   241
   246  CT    29.470001   25.200001   16.720001   696   247   248   249   250
   247  CZ    29.809999   24.560001   18.010000   695   246   251
   248  HC    28.559999   24.820002   16.320000   700   246
   249  HC    30.260000   25.030001   15.970000   700   246
   250  HC    29.379999   26.270000   16.790001   700   246
   251  NZ    30.079998   24.030001   18.980000   694   247
   252  CT    23.120001   24.540001   34.980000   696   253   254   255   256
   253  CZ    22.209999   25.669998   34.980000   695   252   257
   254  HC    23.640001   24.379999   34.010002   700   252
   255  HC    22.490002   23.699999   35.250000   700   252
   256  HC    23.810001   24.700001   35.790001   700   252
   257  NZ    21.440001   26.549999   35.000000   694   253
   258  CT    23.840000   34.090000   21.340000   696   259   260   261   262
   259  CZ    23.780001   32.639999   21.029999   695   258   263
   260  HC    22.990000   34.310001   21.989998   700   258
   261  HC    23.859999   34.520000   20.400000   700   258
   262  HC    24.750000   34.240002   21.940001   700   258
   263  NZ    23.750000   31.500000   20.840000   694   259
   264  CT    35.549999   29.180000   25.869999   696   265   266   267   268
   265  CZ    35.320000   30.610001   25.950001   695   264   269
   266  HC    35.450001   28.719999   26.830002   700   264
   267  HC    36.610001   29.080000   25.650002   700   264
   268  HC    34.860001   28.689999   25.150002   700   264
   269  NZ    35.020000   31.709999   26.080000   694   265
   270  CT    22.910000   29.830000   35.099998   696   271   272   273   274
   271  CZ    24.049999   30.580002   34.649998   695   270   275
   272  HC    22.290001   29.650000   34.240002   700   270
   273  HC    22.200001   30.420000   35.590000   700   270
   274  HC    23.099998   28.870001   35.610001   700   270
   275  NZ    24.990002   31.110001   34.230000   694   271
   276  CT    33.020000   26.520000   33.750000   696   277   278   279   280
   277  CZ    32.320000   27.679998   33.110001   695   276   281
   278  HC    33.220001   26.800001   34.770000   700   276
   279  HC    33.919998   26.450001   33.119999   700   276
   280  HC    32.420002   25.650002   33.740002   700   276
   281  NZ    31.760002   28.540001   32.579998   694   277
   282  CT    32.509998   20.550001   32.099998   696   283   284   285   286
   283  CZ    33.870003   20.490000   32.750000   695   282   287
   284  HC    32.509998   19.900000   31.219999   700   282
   285  HC    32.070000   21.490000   31.830002   700   282
   286  HC    31.740000   19.950001   32.660000   700   282
   287  NZ    34.849998   20.459999   33.279999   694   283
   288  CT    17.879999   26.329998   31.730001   696   289   290   291   292
   289  CZ    18.880001   25.309999   31.619999   695   288   293
   290  HC    17.070000   26.090000   32.340000   700   288
   291  HC    17.570000   26.650000   30.730000   700   288
   292  HC    18.309999   27.219999   32.250000   700   288
   293  NZ    19.719999   24.489998   31.570000   694   289
   294  CT    27.959999   19.639999   33.759998   696   295   296   297   298
   295  CZ    28.139999   20.510002   34.920002   695   294   299
   296  HC    26.919998   19.719999   33.320000   700   294
   297  HC    27.990000   18.609999   34.000000   700   294
   298  HC    28.629999   19.789999   32.900002   700   294
   299  NZ    28.389999   21.280001   35.810001   694   295
   300  CT    32.379997   31.930000   19.660000   696   301   302   303   304
   301  CZ    31.340000   32.320000   18.740000   695   300   305
   302  HC    33.150002   32.660000   19.570000   700   300
   303  HC    32.809998   30.950001   19.410000   700   300
   304  HC    31.970001   31.919998   20.710001   700   300
   305  NZ    30.469999   32.579998   17.970001   694   301
   306  CT    19.650000   25.760000   17.450001   696   307   308   309   310
   307  CZ    19.000000   27.110001   17.400000   695   306   311
   308  HC    19.480000   25.240000   16.510000   700   306
   309  HC    19.199999   25.179998   18.279999   700   306
   310  HC    20.730000   25.810001   17.619999   700   306
   311  NZ    18.450001   28.099998   17.359999   694   307
   312  CT    35.340000   24.990002   21.520000   696   313   314   315   316
   313  CZ    35.860001   25.820000   22.650002   695   312   317
   314  HC    35.980000   25.079998   20.660000   700   312
   315  HC    34.380001   25.309999   21.199999   700   312
   316  HC    35.340000   23.900002   21.730001   700   312
   317  NZ    36.209999   26.520000   23.510000   694   313
   318  CT    16.020000   27.100000   21.320000   696   319   320   321   322
   319  CZ    16.180000   28.269999   22.200001   695   318   323
   320  HC    17.010000   27.019999   20.830000   700   318
   321  HC    15.270000   27.170000   20.570000   700   318
   322  HC    15.809999   26.199999   21.830002   700   318
   323  NZ    16.360001   29.189999   22.910000   694   319
   324  CT    30.190001   35.050003   28.230000   696   325   326   327   328
   325  CZ    29.419998   36.270000   28.120001   695   324   329
   326  HC    29.549999   34.250000   28.220001   700   324
   327  HC    30.750000   35.070000   29.130001   700   324
   328  HC    30.810001   34.910000   27.330000   700   324
   329  NZ    28.789999   37.270000   28.029999   694   325
   330  CT    16.970001   21.289999   23.180000   696   331   332   333   334
   331  CZ    15.940000   22.219999   22.620001   695   330   335
   332  HC    16.380001   20.710001   23.950001   700   330
   333  HC    17.750000   22.000000   23.520000   700   330
   334  HC    17.490000   20.730000   22.439999   700   330
   335  NZ    15.150000   22.950001   22.200001   694   331
   336  CT    35.480000   21.010000   27.209999   696   337   338   339   340
   337  CZ    36.450001   19.980000   26.900002   695   336   341
   338  HC    34.639999   20.710001   27.790001   700   336
   339  HC    35.130001   21.380001   26.280001   700   336
   340  HC    35.969997   21.870001   27.720001   700   336
   341  NZ    37.209999   19.110001   26.670000   694   337
   342  CT    24.320000   17.690001   19.450001   696   343   344   345   346
   343  CZ    22.840000   17.510000   19.540001   695   342   347
   344  HC    24.500000   18.020000   18.490000   700   342
   345  HC    24.930000   16.820000   19.709999   700   342
   346  HC    24.610001   18.469999   20.079998   700   342
   347  NZ    21.689999   17.420000   19.630001   694   343
   348  CT    26.119999   28.350000   36.760002   696   349   350   351   352
   349  CZ    25.550001   27.790001   35.520000   695   348   353
   350  HC    26.029999   29.400002   36.610001   700   348
   351  HC    27.110001   27.880001   36.830002   700   348
   352  HC    25.570000   28.000000   37.579998   700   348
   353  NZ    25.100000   27.430000   34.540001   694   349
   354  CT    36.630001   25.810001   29.300001   696   355   356   357   358
   355  CZ    37.000000   24.820002   28.269999   695   354   359
   356  HC    37.070000   26.779999   29.110001   700   354
   357  HC    36.639999   25.280001   30.260000   700   354
   358  HC    35.610001   26.029999   29.059999   700   354
   359  NZ    37.250000   24.059999   27.400000   694   355
   360  CT    21.719999   32.459999   18.020000   696   361   362   363   364
   361  CZ    20.790001   32.060001   19.119999   695   360   365
   362  HC    21.199999   33.010002   17.209999   700   360
   363  HC    21.989998   31.530001   17.560001   700   360
   364  HC    22.600000   32.950001   18.360001   700   360
   365  NZ    20.120001   31.750000   20.009998   694   361
   366  CT    28.780001   34.849998   20.410000   696   367   368   369   370
   367  CZ    29.900000   34.529999   21.270000   695   366   371
   368  HC    28.190001   35.580002   20.980000   700   366
   369  HC    28.129999   34.000000   20.190001   700   366
   370  HC    29.059999   35.369999   19.500000   700   366
   371  NZ    30.780001   34.240002   21.970001   694   367
   372  CT    28.859999   15.570001   25.950001   696   373   374   375   376
   373  CZ    27.630001   16.139999   26.470001   695   372   377
   374  HC    29.330002   14.950000   26.719999   700   372
   375  HC    29.560001   16.400000   25.690001   700   372
   376  HC    28.710001   15.010000   25.030001   700   372
   377  NZ    26.600000   16.580000   26.860001   694   373
   378  CT    22.240000   35.980000   26.429998   696   379   380   381   382
   379  CZ    21.580000   34.790001   25.799999   695   378   383
   380  HC    21.480000   36.510002   26.889999   700   378
   381  HC    22.630001   36.580002   25.620001   700   378
   382  HC    22.880001   35.630001   27.219999   700   378
   383  NZ    21.080000   33.970001   25.240000   694   379
   384  CT    17.879999   22.550001   18.869999   696   385   386   387   388
   385  CZ    19.320000   22.539999   19.100000   695   384   389
   386  HC    17.410000   21.619999   19.129999   700   384
   387  HC    17.570000   22.760000   17.790001   700   384
   388  HC    17.539999   23.430000   19.450001   700   384
   389  NZ    20.459999   22.520000   19.279999   694   385
   390  CT    18.340000   17.600000   27.010000   696   391   392   393   394
   391  CZ    19.010000   16.920000   28.070000   695   390   395
   392  HC    19.049999   17.920000   26.320000   700   390
   393  HC    17.920000   18.480000   27.490002   700   390
   394  HC    17.549999   17.110001   26.440001   700   390
   395  NZ    19.500000   16.350000   28.970001   694   391
   396  CT    14.670000   25.650002   24.869999   696   397   398   399   400
   397  CZ    14.940000   25.699999   26.310001   695   396   401
   398  HC    15.610000   25.529999   24.289999   700   396
   399  HC    14.080000   26.590000   24.580000   700   396
   400  HC    14.010000   24.830000   24.519999   700   396
   401  NZ    15.100000   25.730000   27.469999   694   397
   402  CT    25.780001   36.630001   29.969999   696   403   404   405   406
   403  CZ    26.830002   35.810001   30.610001   695   402   407
   404  HC    25.940001   36.820000   28.900002   700   402
   405  HC    25.680000   37.660000   30.380001   700   402
   406  HC    24.890001   35.989998   30.179998   700   402
   407  NZ    27.660000   35.130001   31.080000   694   403
   408  CT    16.770000   31.650000   29.760000   696   409   410   411   412
   409  CZ    16.840000   33.080002   30.139999   695   408   413
   410  HC    17.799999   31.370001   29.470001   700   408
   411  HC    16.200001   31.540001   28.820000   700   408
   412  HC    16.410000   31.150000   30.629999   700   408
   413  NZ    16.950001   34.180000   30.480001   694   409
   414  CT    22.270000   22.600000   15.420000   696   415   416   417   418
   415  CZ    21.789999   23.940001   15.050000   695   414   419
   416  HC    22.379999   22.049999   14.470000   700   414
   417  HC    21.450001   22.190001   15.970000   700   414
   418  HC    23.199999   22.700001   15.990000   700   414
   419  NZ    21.429998   25.009998   14.650001   694   415
   420  CT    18.969999   28.910000   34.649998   696   421   422   423   424
   421  CZ    17.680000   29.349998   33.940002   695   420   425
   422  HC    19.199999   27.869999   34.260002   700   420
   423  HC    18.710001   29.000000   35.689999   700   420
   424  HC    19.830000   29.610001   34.389999   700   420
   425  NZ    16.730000   29.610001   33.369999   694   421
   426  CT    14.680000   29.360001   26.410000   696   427   428   429   430
   427  CZ    13.360000   29.440001   27.060001   695   426   431
   428  HC    15.500000   28.880001   26.940001   700   426
   429  HC    14.969999   30.350000   26.080000   700   426
   430  HC    14.620000   28.810001   25.439999   700   426
   431  NZ    12.350000   29.500000   27.530001   694   427
   432  CT    27.170000   34.369999   34.739998   696   433   434   435   436
   433  CZ    28.500000   34.860001   35.090000   695   432   437
   434  HC    27.080000   34.430000   33.660000   700   432
   435  HC    26.329998   34.869999   35.169998   700   432
   436  HC    27.160000   33.360001   35.050003   700   432
   437  NZ    29.560001   35.260002   35.340000   694   433
   438  CT    31.719999   16.520000   28.650000   696   439   440   441   442
   439  CZ    32.430000   17.719999   28.150002   695   438   443
   440  HC    30.930000   16.280001   27.930000   700   438
   441  HC    31.219999   16.639999   29.610001   700   438
   442  HC    32.320000   15.610000   28.789999   700   438
   443  NZ    33.020000   18.619999   27.730000   694   439
   444  CT    26.570000   20.090000   15.860000   696   445   446   447   448
   445  CZ    25.990000   21.420000   16.299999   695   444   449
   446  HC    26.020000   19.910000   15.000000   700   444
   447  HC    26.610001   19.320000   16.629999   700   444
   448  HC    27.590000   20.090000   15.530000   700   444
   449  NZ    25.570000   22.430000   16.619999   694   445
   450  CT    28.129999   16.170000   20.130001   696   451   452   453   454
   451  CZ    27.480000   14.870000   20.100000   695   450   455
   452  HC    28.770000   16.390001   20.980000   700   450
   453  HC    27.400000   16.970001   20.070000   700   450
   454  HC    28.870001   16.390001   19.299999   700   450
   455  NZ    26.919998   13.830000   20.139999   694   451
   456  CT    31.630001   29.890001   35.810001   696   457   458   459   460
   457  CZ    30.520000   29.610001   36.750000   695   456   461
   458  HC    32.590000   29.489998   36.189999   700   456
   459  HC    31.830002   30.980000   35.610001   700   456
   460  HC    31.470001   29.289999   34.910000   700   456
   461  NZ    29.719999   29.289999   37.529999   694   457
   462  CT    32.869999   23.699999   16.540001   696   463   464   465   466
   463  CZ    33.989998   24.410000   15.940000   695   462   467
   464  HC    31.960001   24.090000   16.130001   700   462
   465  HC    32.850002   24.040001   17.549999   700   462
   466  HC    32.860001   22.620001   16.430000   700   462
   467  NZ    34.869999   24.980000   15.460000   694   463
   468  CT    34.799999   27.679998   17.770000   696   469   470   471   472
   469  CZ    35.090000   28.490000   18.960001   695   468   473
   470  HC    33.800003   27.240000   17.760000   700   468
   471  HC    35.610001   26.919998   17.640001   700   468
   472  HC    34.830002   28.290001   16.820000   700   468
   473  NZ    35.369999   29.160000   19.830000   694   469
   474  CT    19.330000   35.330002   21.080000   696   475   476   477   478
   475  CZ    20.260000   35.700001   20.000000   695   474   479
   476  HC    18.490000   36.020000   21.129999   700   474
   477  HC    19.939999   35.299999   21.980000   700   474
   478  HC    18.980000   34.230000   21.070002   700   474
   479  NZ    20.930000   36.000000   19.110001   694   475
   480  CT    19.750000   15.210000   25.340000   696   481   482   483   484
   481  CZ    20.220001   14.759999   24.000000   695   480   485
   482  HC    19.059999   14.330000   25.599998   700   480
   483  HC    19.100000   16.049999   25.160000   700   480
   484  HC    20.500000   15.460000   26.140001   700   480
   485  NZ    20.610001   14.420000   22.980001   694   481
   486  CT    28.269999   27.600000   13.550000   696   487   488   489   490
   487  CZ    27.670000   26.350000   13.990001   695   486   491
   488  HC    27.900000   27.860001   12.530001   700   486
   489  HC    29.309999   27.330000   13.230000   700   486
   490  HC    28.260000   28.350000   14.309999   700   486
   491  NZ    27.130001   25.400000   14.290000   694   487
   492  CT    18.619999   22.530001   34.690002   696   493   494   495   496
   493  CZ    18.300001   21.680000   35.840000   695   492   497
   494  HC    17.809999   22.770000   34.000000   700   492
   495  HC    19.340000   22.070000   34.070000   700   492
   496  HC    19.010000   23.380001   35.200001   700   492
   497  NZ    18.040001   21.070002   36.779999   694   493
   498  CT    19.670000   35.919998   29.709999   696   499   500   501   502
   499  CZ    21.049999   36.010002   30.160000   695   498   503
   500  HC    18.990000   35.450001   30.420000   700   498
   501  HC    19.500000   35.410000   28.740002   700   498
   502  HC    19.379999   36.959999   29.619999   700   498
   503  NZ    22.170000   36.139999   30.490000   694   499
   504  CT    34.250000   16.690001   24.410000   696   505   506   507   508
   505  CZ    32.770000   16.920000   24.320000   695   504   509
   506  HC    34.560001   15.690001   24.309999   700   504
   507  HC    34.590000   17.029999   25.389999   700   504
   508  HC    34.669998   17.400000   23.599998   700   504
   509  NZ    31.630001   17.090000   24.170000   694   505
   510  CT    36.770000   20.980000   22.260000   696   511   512   513   514
   511  CZ    37.900002   20.969999   21.300001   695   510   515
   512  HC    36.980000   20.360001   23.169998   700   510
   513  HC    35.899998   20.610001   21.849998   700   510
   514  HC    36.650002   22.019999   22.520000   700   510
   515  NZ    38.810001   20.980000   20.559999   694   511
   516  CT    17.809999   18.370001   20.150002   696   517   518   519   520
   517  CZ    16.600000   19.209999   19.900000   695   516   521
   518  HC    17.510000   17.760000   20.990000   700   516
   519  HC    18.480000   19.209999   20.580002   700   516
   520  HC    18.230000   17.760000   19.340000   700   516
   521  NZ    15.660000   19.869999   19.740000   694   517
   522  CT    17.900000   35.810001   24.530001   696   523   524   525   526
   523  CZ    17.610001   36.750000   25.599998   695   522   527
   524  HC    18.129999   36.489998   23.660000   700   522
   525  HC    17.029999   35.130001   24.410000   700   522
   526  HC    18.780001   35.169998   24.779999   700   522
   527  NZ    17.340000   37.500000   26.459999   694   523
   528  CT    14.030000   25.799999   30.500000   696   529   530   531   532
   529  CZ    13.290000   24.580000   30.500000   695   528   533
   530  HC    14.190001   26.329998   31.350000   700   528
   531  HC    13.620000   26.450001   29.730000   700   528
   532  HC    14.960001   25.469999   30.070000   700   528
   533  NZ    12.710000   23.599998   30.410000   694   529
   534  CT    23.540001   37.290001   21.070002   696   535   536   537   538
   535  CZ    23.699999   38.699997   20.669998   695   534   539
   536  HC    22.500000   37.000000   21.210001   700   534
   537  HC    23.889999   37.239998   22.100000   700   534
   538  HC    24.180000   36.670002   20.430000   700   534
   539  NZ    23.759998   39.799999   20.280001   694   535
   540  CT    22.720001   28.549999   13.789999   696   541   542   543   544
   541  CZ    22.820000   28.980000   15.219999   695   540   545
   542  HC    23.360001   27.730000   13.789999   700   540
   543  HC    23.090000   29.219999   13.049999   700   540
   544  HC    21.700001   28.310001   13.650000   700   540
   545  NZ    22.920000   29.289999   16.360001   694   541
   546  CT    25.459999   15.970000   34.049999   696   547   548   549   550
   547  CZ    24.100000   15.809999   33.570000   695   546   551
   548  HC    25.850000   16.920000   33.750000   700   546
   549  HC    25.910000   15.080000   33.580002   700   546
   550  HC    25.599998   15.880001   35.110001   700   546
   551  NZ    23.000000   15.730000   33.150002   694   547
   552  CT    18.860001   30.760000   15.770000   696   553   554   555   556
   553  CZ    18.220001   30.380001   14.510000   695   552   557
   554  HC    19.309999   31.740000   15.830000   700   552
   555  HC    19.540001   29.900000   15.889999   700   552
   556  HC    18.080000   30.690001   16.530001   700   552
   557  NZ    17.730000   30.050001   13.540000   694   553
   558  CT    27.760000   24.430000   38.670002   696   559   560   561   562
   559  CZ    26.639999   24.650000   39.630001   695   558   563
   560  HC    28.369999   23.660000   38.940002   700   558
   561  HC    28.510000   25.290001   38.639999   700   558
   562  HC    27.420002   24.320000   37.669998   700   558
   563  NZ    25.790001   24.770000   40.380001   694   559
   564  CT    27.880001   34.770000   16.250000   696   565   566   567   568
   565  CZ    28.290001   35.730000   15.190001   695   564   569
   566  HC    28.129999   33.770000   15.910000   700   564
   567  HC    26.789999   34.889999   16.390001   700   564
   568  HC    28.389999   34.980000   17.139999   700   564
   569  NZ    28.640001   36.459999   14.340000   694   565
   570  CT    30.170000   18.400000   16.549999   696   571   572   573   574
   571  CZ    30.959999   19.000000   15.549999   695   570   575
   572  HC    29.449999   19.100000   16.900002   700   570
   573  HC    30.900000   18.309999   17.340000   700   570
   574  HC    29.920002   17.439999   16.299999   700   570
   575  NZ    31.490000   19.470001   14.650001   694   571
   576  CT    25.400000   13.309999   25.340000   696   577   578   579   580
   577  CZ    25.350000   12.650000   26.639999   695   576   581
   578  HC    24.570000   12.840000   24.660000   700   576
   579  HC    26.370001   13.210000   24.830000   700   576
   580  HC    25.240000   14.400001   25.459999   700   576
   581  NZ    25.350000   12.120000   27.660000   694   577
   582  CT    31.320000   22.609999   37.889999   696   583   584   585   586
   583  CZ    32.349998   21.600000   37.690002   695   582   587
   584  HC    30.580002   22.190001   38.599998   700   582
   585  HC    31.040001   22.780001   36.900002   700   582
   586  HC    31.709999   23.540001   38.279999   700   582
   587  NZ    33.139999   20.769999   37.529999   694   583
   588  CT    21.119999   18.530001   35.459999   696   589   590   591   592
   589  CZ    22.379999   19.279999   35.459999   695   588   593
   590  HC    21.259998   17.430000   35.290001   700   588
   591  HC    20.309999   18.830000   34.809998   700   588
   592  HC    20.750000   18.619999   36.480000   700   588
   593  NZ    23.330000   19.889999   35.470001   694   589
   594  CT    24.969999   23.199999   13.059999   696   595   596   597   598
   595  CZ    24.379999   22.840000   11.750000   695   594   599
   596  HC    26.000000   23.260000   12.880000   700   594
   597  HC    24.680000   22.539999   13.780001   700   594
   598  HC    24.630001   24.139999   13.420000   700   594
   599  NZ    23.940001   22.520000   10.720000   694   595
   600  CT    21.029999   27.930000   38.259998   696   601   602   603   604
   601  CZ    19.900000   28.689999   38.820000   695   600   605
   602  HC    20.660000   26.949999   38.130001   700   600
   603  HC    21.900002   28.180000   38.940002   700   600
   604  HC    21.170002   28.400000   37.279999   700   600
   605  NZ    19.030001   29.260002   39.349998   694   601
   606  CT    33.900002   35.130001   19.730000   696   607   608   609   610
   607  CZ    33.950001   36.570000   19.990000   695   606   611
   608  HC    32.889999   34.939999   19.360001   700   606
   609  HC    34.180000   34.599998   20.629999   700   606
   610  HC    34.599998   34.970001   18.900000   700   606
   611  NZ    34.010002   37.720001   20.230000   694   607
   612  CT    34.970001   18.129999   20.079998   696   613   614   615   616
   613  CZ    36.029999   17.990000   21.110001   695   612   617
   614  HC    33.889999   18.340000   20.389999   700   612
   615  HC    35.099998   17.230000   19.510000   700   612
   616  HC    35.350002   18.869999   19.360001   700   612
   617  NZ    36.860001   17.799999   21.919998   694   613
   618  CT    32.290001   31.700001   15.310000   696   619   620   621   622
   619  CZ    33.419998   32.639999   15.170000   695   618   623
   620  HC    32.270000   31.320000   16.330000   700   618
   621  HC    32.480000   30.910000   14.570000   700   618
   622  HC    31.350000   32.130001   15.230000   700   618
   623  NZ    34.330002   33.349998   15.120000   694   619
   624  CT    26.900002   30.710001   38.870003   696   625   626   627   628
   625  CZ    26.789999   32.169998   39.110001   695   624   629
   626  HC    27.880001   30.469999   39.270000   700   624
   627  HC    27.030001   30.580002   37.850002   700   624
   628  HC    26.140001   30.079998   39.430000   700   624
   629  NZ    26.750000   33.320000   39.320000   694   625
   630  CT    36.980000   33.529999   22.480000   696   631   632   633   634
   631  CZ    38.080002   32.910000   21.760002   695   630   635
   632  HC    37.279999   34.180000   23.290001   700   630
   633  HC    36.370003   32.809998   22.910000   700   630
   634  HC    36.340000   34.130001   21.860001   700   630
   635  NZ    38.959999   32.430000   21.129999   694   631
   636  CT    35.860001   32.119999   32.550003   696   637   638   639   640
   637  CZ    36.220001   33.489998   33.090000   695   636   641
   638  HC    36.470001   31.879999   31.689999   700   636
   639  HC    34.799999   32.309998   32.320000   700   636
   640  HC    35.930000   31.329998   33.310001   700   636
   641  NZ    36.410000   34.579998   33.430000   694   637
   642  CT    30.469999   36.730000   32.739998   696   643   644   645   646
   643  CZ    31.450001   37.060001   31.680000   695   642   647
   644  HC    29.500000   36.600002   32.219997   700   642
   645  HC    30.389999   37.579998   33.459999   700   642
   646  HC    30.860001   35.759998   33.200001   700   642
   647  NZ    32.149998   37.260002   30.760000   694   643
   648  CT    36.650002   18.580000   30.490000   696   649   650   651   652
   649  CZ    37.830002   18.080000   31.150000   695   648   653
   650  HC    36.880001   18.940001   29.500000   700   648
   651  HC    36.270000   19.470001   31.040001   700   648
   652  HC    35.919998   17.770000   30.400000   700   648
   653  NZ    38.829998   17.650000   31.619999   694   649
   654  CT    15.360001   21.900002   32.320000   696   655   656   657   658
   655  CZ    16.030001   22.600000   31.240002   695   654   659
   656  HC    14.800000   21.070002   31.919998   700   654
   657  HC    14.620000   22.520000   32.799999   700   654
   658  HC    15.990000   21.540001   33.130001   700   654
   659  NZ    16.600000   23.090000   30.400000   694   655
   660  CT    23.900002   13.490000   22.400000   696   661   662   663   664
   661  CZ    23.810001   12.059999   22.190001   695   660   665
   662  HC    24.969999   13.810000   22.170000   700   660
   663  HC    23.540001   13.740000   23.400000   700   660
   664  HC    23.129999   13.910000   21.719999   700   660
   665  NZ    23.680000   10.940000   21.970001   694   661
   666  CT    32.910000   27.520000   14.170000   696   667   668   669   670
   667  CZ    32.119999   27.679998   15.400000   695   666   671
   668  HC    32.349998   27.219999   13.320000   700   666
   669  HC    33.629997   26.719999   14.290000   700   666
   670  HC    33.329998   28.510000   13.980000   700   666
   671  NZ    31.490000   27.780001   16.360001   694   667
   672  CT    31.480000   13.950000   23.029999   696   673   674   675   676
   673  CZ    31.329998   14.620000   21.719999   695   672   677
   674  HC    32.490002   13.990001   23.350000   700   672
   675  HC    31.250000   12.910000   22.969999   700   672
   676  HC    30.850000   14.450001   23.859999   700   672
   677  NZ    31.210001   15.140000   20.690001   694   673
   678  CT    31.129999   38.130001   22.390001   696   679   680   681   682
   679  CZ    30.400000   39.320000   21.930000   695   678   683
   680  HC    31.580000   37.690002   21.500000   700   678
   681  HC    30.320000   37.500000   22.709999   700   678
   682  HC    31.840000   38.399998   23.220001   700   678
   683  NZ    29.809999   40.250000   21.619999   694   679
   684  CT    34.439999   36.049999   29.150000   696   685   686   687   688
   685  CZ    33.950001   34.840000   29.779999   695   684   689
   686  HC    34.879997   35.750000   28.239998   700   684
   687  HC    35.200001   36.500000   29.790001   700   684
   688  HC    33.720001   36.770000   28.929998   700   684
   689  NZ    33.570000   33.900002   30.270000   694   685
   690  CT    23.559999   33.790001   15.080000   696   691   692   693   694
   691  CZ    24.230001   34.480000   13.980000   695   690   695
   692  HC    22.679998   33.270000   14.700001   700   690
   693  HC    23.360001   34.470001   15.920000   700   690
   694  HC    24.330002   33.080002   15.400000   700   690
   695  NZ    24.760000   35.079998   13.080000   694   691
   696  CT    26.600000   13.500000   30.170000   696   697   698   699   700
   697  CZ    25.280001   14.170000   29.869999   695   696   701
   698  HC    26.980000   13.870000   31.110001   700   696
   699  HC    27.379999   13.680000   29.400002   700   696
   700  HC    26.520000   12.440000   30.450001   700   696
   701  NZ    24.300001   14.750000   29.630001   694   697
   702  CT    39.489998   27.240000   23.710001   696   703   704   705   706
   703  CZ    40.760002   26.570000   23.990000   695   702   707
   704  HC    39.770000   28.290001   23.430000   700   702
   705  HC    38.820000   27.410000   24.570000   700   702
   706  HC    39.010002   26.709999   22.910000   700   702
   707  NZ    41.779999   26.090000   24.170000   694   703
   708  CT    15.330000   27.660000   16.830000   696   709   710   711   712
   709  CZ    14.740000   28.950001   17.230000   695   708   713
   710  HC    14.550000   26.930000   16.559999   700   708
   711  HC    15.840000   27.270000   17.719999   700   708
   712  HC    16.139999   27.720001   16.109999   700   708
   713  NZ    14.250000   29.969999   17.520000   694   709
   714  CT    17.820000   34.660000   18.220001   696   715   716   717   718
   715  CZ    17.190001   33.989998   17.029999   695   714   719
   716  HC    18.890001   34.439999   18.129999   700   714
   717  HC    17.439999   34.240002   19.160000   700   714
   718  HC    17.760000   35.680000   18.160000   700   714
   719  NZ    16.720001   33.510002   16.090000   694   715
   720  CT    13.509999   20.889999   27.930000   696   721   722   723   724
   721  CZ    13.270000   22.060001   27.060001   695   720   725
   722  HC    14.550000   21.029999   28.350000   700   720
   723  HC    13.500000   20.039999   27.240000   700   720
   724  HC    12.770000   20.620001   28.680000   700   720
   725  NZ    13.160000   22.990000   26.359999   694   721
   726  CT    13.099999   29.670000   20.799999   696   727   728   729   730
   727  CZ    12.830000   28.389999   21.219999   695   726   731
   728  HC    13.860001   30.190001   21.359999   700   726
   729  HC    12.200001   30.250000   20.810001   700   726
   730  HC    13.360000   29.430000   19.709999   700   726
   731  NZ    12.520000   27.340000   21.619999   694   727
   732  CT    37.889999   22.650002   33.410000   696   733   734   735   736
   733  CZ    38.139999   23.970001   32.840000   695   732   737
   734  HC    38.699997   22.480000   34.030003   700   732
   735  HC    37.889999   22.049999   32.550003   700   732
   736  HC    36.959999   22.539999   33.889999   700   732
   737  NZ    38.340000   25.009998   32.400002   694   733
   738  CT    39.150002   29.619999   28.580000   696   739   740   741   742
   739  CZ    38.670002   29.650000   29.969999   695   738   743
   740  HC    38.750000   28.759998   28.010002   700   738
   741  HC    40.250000   29.660000   28.689999   700   738
   742  HC    38.950001   30.590000   28.190001   700   738
   743  NZ    38.299999   29.730000   31.059999   694   739
   744  CT    23.380001   37.880001   33.410000   696   745   746   747   748
   745  CZ    24.719999   37.260002   33.459999   695   744   749
   746  HC    22.700001   37.219997   33.800003   700   744
   747  HC    23.190001   38.020000   32.369999   700   744
   748  HC    23.350000   38.849998   33.970001   700   744
   749  NZ    25.799999   36.799999   33.540001   694   745
   750  CT    16.849998   33.340000   33.500000   696   751   752   753   754
   751  CZ    17.770000   34.500000   33.520000   695   750   755
   752  HC    16.940001   32.570000   32.730000   700   750
   753  HC    15.809999   33.590000   33.599998   700   750
   754  HC    16.950001   32.739998   34.389999   700   750
   755  NZ    18.510000   35.389999   33.540001   694   751
   756  CT    22.509998   32.900002   38.259998   696   757   758   759   760
   757  CZ    23.010002   31.510000   38.399998   695   756   761
   758  HC    23.090000   33.430000   37.459999   700   756
   759  HC    22.600000   33.469997   39.240002   700   756
   760  HC    21.520000   32.840000   37.900002   700   756
   761  NZ    23.389999   30.450001   38.570000   694   757
   762  CT    35.750000   36.440002   24.820002   696   763   764   765   766
   763  CZ    36.910000   36.799999   23.970001   695   762   767
   764  HC    35.869999   36.900002   25.769999   700   762
   765  HC    35.720001   35.340000   24.990002   700   762
   766  HC    34.900002   36.670002   24.189999   700   762
   767  NZ    37.799999   37.130001   23.310001   694   763
   768  CT    30.079998   14.570000   32.660000   696   769   770   771   772
   769  CZ    28.959999   15.580000   32.669998   695   768   773
   770  HC    30.340000   14.320001   31.630001   700   768
   771  HC    29.840000   13.610000   33.150002   700   768
   772  HC    31.000000   15.010000   33.139999   700   768
   773  NZ    28.099998   16.299999   32.590000   694   769
   774  CT    13.090000   24.260002   20.060001   696   775   776   777   778
   775  CZ    14.190001   24.650000   19.299999   695   774   779
   776  HC    13.380001   24.340000   21.119999   700   774
   777  HC    12.920000   23.199999   19.740000   700   774
   778  HC    12.200001   24.949999   19.960001   700   774
   779  NZ    15.070000   24.939999   18.630001   694   775
   780  CT    36.860001   23.059999   17.970001   696   781   782   783   784
   781  CZ    36.000000   22.299999   18.820000   695   780   785
   782  HC    37.219997   22.410000   17.110001   700   780
   783  HC    37.750000   23.360001   18.480000   700   780
   784  HC    36.530003   24.040001   17.610001   700   780
   785  NZ    35.340000   21.680000   19.529999   694   781
   786  CT    31.610001   38.790001   26.510000   696   787   788   789   790
   787  CZ    31.949999   37.639999   25.629999   695   786   791
   788  HC    30.750000   38.660000   27.139999   700   786
   789  HC    31.580000   39.709999   25.959999   700   786
   790  HC    32.500000   38.910000   27.170000   700   786
   791  NZ    32.139999   36.730000   24.969999   694   787
   792  CT    39.639999   22.170000   26.160000   696   793   794   795   796
   793  CZ    39.330002   22.609999   24.809999   695   792   797
   794  HC    38.790001   21.709999   26.619999   700   792
   795  HC    40.019997   22.950001   26.820000   700   792
   796  HC    40.270000   21.280001   26.219999   700   792
   797  NZ    39.070000   23.000000   23.740002   694   793
   798  CT    21.870001   12.790001   28.480000   696   799   800   801   802
   799  CZ    21.809999   12.450000   27.040001   695   798   803
   800  HC    22.520000   12.070000   28.900002   700   798
   801  HC    20.910000   12.710000   28.980000   700   798
   802  HC    22.270000   13.850000   28.559999   700   798
   803  NZ    21.760002   12.190000   25.940001   694   799
   804  CT    14.950000   34.820000   27.930000   696   805   806   807   808
   805  CZ    14.099999   35.439999   26.910000   695   804   809
   806  HC    16.039999   34.830002   27.770000   700   804
   807  HC    14.650001   33.849998   28.350000   700   804
   808  HC    14.740000   35.410000   28.820000   700   804
   809  NZ    13.470000   35.919998   26.010000   694   805
   810  CT    27.260000   38.389999   19.859999   696   811   812   813   814
   811  CZ    26.610001   37.470001   18.930000   695   810   815
   812  HC    28.139999   37.900002   20.240000   700   810
   813  HC    26.570000   38.680000   20.699999   700   810
   814  HC    27.570000   39.320000   19.340000   700   810
   815  NZ    26.090000   36.750000   18.180000   694   811
   816  CT    38.759998   29.680000   19.869999   696   817   818   819   820
   817  CZ    40.070000   29.059999   20.299999   695   816   821
   818  HC    38.880001   30.340000   18.990000   700   816
   819  HC    38.290001   30.170000   20.720001   700   816
   820  HC    38.160000   28.880001   19.450001   700   816
   821  NZ    41.100002   28.580000   20.610001   694   817
   822  CT    32.060001   27.809999   39.209999   696   823   824   825   826
   823  CZ    31.270000   26.910000   40.019997   695   822   827
   824  HC    32.090000   27.410000   38.239998   700   822
   825  HC    33.090000   28.010002   39.649998   700   822
   826  HC    31.630001   28.750000   39.130001   700   822
   827  NZ    30.580002   26.230000   40.650002   694   823
   828  CT    32.349998   22.820000   13.290000   696   829   830   831   832
   829  CZ    31.639999   23.910000   12.670000   695   828   833
   830  HC    33.180000   23.160000   13.860001   700   828
   831  HC    32.790001   22.250000   12.490000   700   828
   832  HC    31.559999   22.209999   13.780001   700   828
   833  NZ    31.110001   24.740000   12.080000   694   829
   834  CT    22.590000   20.130001   38.919998   696   835   836   837   838
   835  CZ    21.719999   21.270000   38.619999   695   834   839
   836  HC    22.600000   20.139999   40.060001   700   834
   837  HC    23.660000   20.260000   38.670002   700   834
   838  HC    22.360001   19.139999   38.610001   700   834
   839  NZ    21.040001   22.150000   38.349998   694   835
   840  CT    30.190001   33.389999   38.389999   696   841   842   843   844
   841  CZ    31.630001   33.320000   38.480000   695   840   845
   842  HC    29.690001   34.290001   38.820000   700   840
   843  HC    29.770000   32.420002   38.670002   700   840
   844  HC    30.020000   33.450001   37.270000   700   840
   845  NZ    32.790001   33.230000   38.549999   694   841
   846  CT    11.320000   25.920000   27.070000   696   847   848   849   850
   847  CZ    11.020000   25.959999   25.639999   695   846   851
   848  HC    10.590000   26.610001   27.590000   700   846
   849  HC    12.280001   26.210001   27.449999   700   846
   850  HC    11.120000   24.869999   27.299999   700   846
   851  NZ    10.800000   26.049999   24.519999   694   847
   852  CT    38.320000   28.260000   34.719997   696   853   854   855   856
   853  CZ    36.889999   28.710001   34.579998   695   852   857
   854  HC    38.840000   28.290001   33.790001   700   852
   855  HC    38.250000   27.250000   35.009998   700   852
   856  HC    38.840000   28.859999   35.540001   700   852
   857  NZ    35.820000   29.049999   34.520000   694   853
   858  CT    20.139999   39.340000   25.369999   696   859   860   861   862
   859  CZ    20.760000   38.399998   24.449999   695   858   863
   860  HC    20.250000   38.940002   26.300001   700   858
   861  HC    18.990000   39.270000   25.170000   700   858
   862  HC    20.430000   40.320000   25.200001   700   858
   863  NZ    21.219999   37.599998   23.699999   694   859
   864  CT    13.320000   19.610001   22.010000   696   865   866   867   868
   865  CZ    12.750000   18.260000   21.779999   695   864   869
   866  HC    14.410000   19.690001   22.219999   700   864
   867  HC    12.640000   20.070000   22.799999   700   864
   868  HC    13.220000   20.179998   21.080000   700   864
   869  NZ    12.230000   17.260000   21.570000   694   865
   870  CT    16.590000   15.500000   30.599998   696   871   872   873   874
   871  CZ    16.510000   14.450001   31.639999   695   870   875
   872  HC    17.570000   16.039999   30.769999   700   870
   873  HC    15.700001   16.109999   30.580002   700   870
   874  HC    16.760000   15.080000   29.630001   700   870
   875  NZ    16.540001   13.600000   32.430000   694   871
   876  CT    21.320000   16.730000   15.039999   696   877   878   879   880
   877  CZ    22.119999   17.940001   14.770000   695   876   881
   878  HC    21.879999   16.240000   15.840000   700   876
   879  HC    21.350000   16.210001   14.049999   700   876
   880  HC    20.280001   17.040001   15.330000   700   876
   881  NZ    22.799999   18.880001   14.540000   694   877
   882  CT    18.600000   31.949999   37.799999   696   883   884   885   886
   883  CZ    19.379999   32.060001   36.489998   695   882   887
   884  HC    17.650000   32.410000   37.850002   700   882
   885  HC    19.160000   32.260002   38.699997   700   882
   886  HC    18.400000   30.930000   37.880001   700   882
   887  NZ    19.939999   32.149998   35.490002   694   883
   888  CT    24.180000   40.260002   26.270000   696   889   890   891   892
   889  CZ    24.690001   38.889999   26.210001   695   888   893
   890  HC    23.080002   40.349998   26.210001   700   888
   891  HC    24.660000   40.790001   25.400000   700   888
   892  HC    24.500000   40.799999   27.219999   700   888
   893  NZ    25.090000   37.830002   26.199999   694   889
   894  CT    40.739998   25.799999   30.130001   696   895   896   897   898
   895  CZ    40.989998   25.950001   28.730000   695   894   899
   896  HC    41.630001   25.450001   30.710001   700   894
   897  HC    39.930000   25.020000   30.280001   700   894
   898  HC    40.410000   26.789999   30.410000   700   894
   899  NZ    41.230003   26.119999   27.630001   694   895
   900  CT    39.949997   24.470001   21.020000   696   901   902   903   904
   901  CZ    39.100002   25.430000   20.369999   695   900   905
   902  HC    40.070000   24.630001   22.070000   700   900
   903  HC    41.040001   24.470001   20.799999   700   900
   904  HC    39.619999   23.490000   20.669998   700   900
   905  NZ    38.450001   26.240002   19.910000   694   901
   906  CT    15.650001   21.029999   15.920000   696   907   908   909   910
   907  CZ    15.540000   19.610001   15.679999   695   906   911
   908  HC    15.430000   21.320000   16.930000   700   906
   909  HC    14.910001   21.500000   15.260000   700   906
   910  HC    16.690001   21.259998   15.679999   700   906
   911  NZ    15.390000   18.500000   15.510000   694   907
   912  CT    26.630001   32.590000   12.070000   696   913   914   915   916
   913  CZ    26.580000   31.380001   12.880000   695   912   917
   914  HC    25.680000   32.910000   11.640000   700   912
   915  HC    27.290001   32.449997   11.250000   700   912
   916  HC    26.949999   33.399998   12.750000   700   912
   917  NZ    26.520000   30.469999   13.540000   694   913
   918  CT    20.880001   23.959999   11.640000   696   919   920   921   922
   919  CZ    20.610001   22.609999   12.050000   695   918   923
   920  HC    20.240000   24.660000   12.100000   700   918
   921  HC    20.930000   24.100000   10.590000   700   918
   922  HC    21.840000   24.139999   12.100000   700   918
   923  NZ    20.380001   21.530001   12.360000   694   919
   924  CT    36.989998   31.429998   16.460001   696   925   926   927   928
   925  CZ    36.150002   31.910000   17.600000   695   924   929
   926  HC    36.459999   30.570000   15.970000   700   924
   927  HC    37.910000   31.000000   16.820000   700   924
   928  HC    37.190002   32.270000   15.820000   700   924
   929  NZ    35.599998   32.330002   18.530001   694   925
   930  CT    36.610001   18.180000   34.560001   696   931   932   933   934
   931  CZ    36.830002   17.080000   35.490002   695   930   935
   932  HC    36.380001   19.100000   35.060001   700   930
   933  HC    35.889999   17.920000   33.810001   700   930
   934  HC    37.470001   18.420000   34.010002   700   930
   935  NZ    37.040001   16.250000   36.230000   694   931
   936  CT    14.759999   29.370001   35.689999   696   937   938   939   940
   937  CZ    14.759999   30.830000   36.029999   695   936   941
   938  HC    15.700001   28.820000   35.799999   700   936
   939  HC    14.340000   29.180000   34.779999   700   936
   940  HC    13.950000   29.059999   36.340000   700   936
   941  NZ    14.759999   31.989998   36.250000   694   937
   942  CT    39.139999   34.430000   25.590000   696   943   944   945   946
   943  CZ    38.950001   35.580002   26.450001   695   942   947
   944  HC    39.549999   34.700001   24.590000   700   942
   945  HC    38.189999   33.840000   25.469999   700   942
   946  HC    39.830002   33.699997   26.059999   700   942
   947  NZ    38.779999   36.510002   27.170000   694   943
   948  CT    27.400000   18.350000   39.380001   696   949   950   951   952
   949  CZ    28.010002   17.120001   39.869999   695   948   953
   950  HC    28.210001   19.049999   39.150002   700   948
   951  HC    26.740000   18.860001   40.009998   700   948
   952  HC    27.060001   18.240000   38.320000   700   948
   953  NZ    28.570002   16.160000   40.219997   694   949
   954  CT    17.530001   14.480000   20.160000   696   955   956   957   958
   955  CZ    18.110001   15.000000   18.969999   695   954   959
   956  HC    17.770000   13.480000   20.280001   700   954
   957  HC    16.450001   14.709999   20.160000   700   954
   958  HC    17.920000   14.950000   21.049999   700   954
   959  NZ    18.520000   15.500000   18.020000   694   955
   960  CT    22.609999   38.220001   17.160000   696   961   962   963   964
   961  CZ    21.259998   38.430000   16.580000   695   960   965
   962  HC    23.059999   37.320000   16.760000   700   960
   963  HC    22.490002   38.029999   18.260000   700   960
   964  HC    23.260000   39.130001   17.029999   700   960
   965  NZ    20.250000   38.689999   16.070000   694   961
   966  CT    28.510000   22.530001   11.020000   696   967   968   969   970
   967  CZ    27.969999   21.689999   12.110000   695   966   971
   968  HC    27.720001   22.630001   10.360001   700   966
   969  HC    29.309999   22.060001   10.500000   700   966
   970  HC    28.829998   23.510000   11.410000   700   966
   971  NZ    27.570000   21.070002   12.980000   694   967
   972  CT    18.230000   24.160000   38.919998   696   973   974   975   976
   973  CZ    17.369999   25.340000   38.650002   695   972   977
   974  HC    17.650000   23.230000   38.950001   700   972
   975  HC    18.530001   24.150000   39.970001   700   972
   976  HC    19.049999   24.090000   38.090000   700   972
   977  NZ    16.760000   26.270000   38.440002   694   973
   978  CT    17.840000   16.910000   35.079998   696   979   980   981   982
   979  CZ    17.500000   18.040001   34.230000   695   978   983
   980  HC    18.430000   17.320000   35.930000   700   978
   981  HC    18.340000   16.070000   34.560001   700   978
   982  HC    16.940001   16.540001   35.590000   700   978
   983  NZ    17.240000   18.910000   33.570000   694   979
   984  CT    19.799999   38.529999   33.580002   696   985   986   987   988
   985  CZ    18.350000   38.689999   33.549999   695   984   989
   986  HC    20.350000   39.270000   33.060001   700   984
   987  HC    20.109999   37.529999   33.250000   700   984
   988  HC    20.109999   38.660000   34.669998   700   984
   989  NZ    17.250000   38.759998   33.529999   694   985
   990  CT    25.850000   15.340000   14.450001   696   991   992   993   994
   991  CZ    25.270000   15.800000   15.730000   695   990   995
   992  HC    26.930000   15.110001   14.610000   700   990
   993  HC    25.750000   16.039999   13.580000   700   990
   994  HC    25.450001   14.440001   14.130000   700   990
   995  NZ    24.740000   16.200001   16.660000   694   991
   996  CT    22.260000   23.980000   40.970001   696   997   998   999  1000
   997  CZ    22.230000   25.450001   41.240002   695   996  1001
   998  HC    21.580000   23.610001   40.130001   700   996
   999  HC    22.010000   23.369999   41.849998   700   996
  1000  HC    23.239998   23.759998   40.639999   700   996
  1001  NZ    22.230000   26.630001   41.450001   694   997
  1002  CT    24.519999   27.299999   10.230000   696  1003  1004  1005  1006
  1003  CZ    23.369999   26.840000   10.950001   695  1002  1007
  1004  HC    24.760000   28.299999   10.599999   700  1002
  1005  HC    24.289999   27.279999    9.139999   700  1002
  1006  HC    25.369999   26.650000   10.480000   700  1002
  1007  NZ    22.400000   26.510000   11.490001   694  1003
  1008  CT    13.980000   25.550001   35.950001   696  1009  1010  1011  1012
  1009  CZ    14.670000   26.140001   34.830002   695  1008  1013
  1010  HC    14.049999   24.440001   35.750000   700  1008
  1011  HC    12.930000   25.790001   36.029999   700  1008
  1012  HC    14.600000   25.780001   36.910000   700  1008
  1013  NZ    15.190001   26.570000   33.870003   694  1009
  1014  CT    10.610000   22.780001   24.240000   696  1015  1016  1017  1018
  1015  CZ    10.219999   21.380001   24.070000   695  1014  1019
  1016  HC    10.410000   23.410000   23.369999   700  1014
  1017  HC    11.660000   22.750000   24.279999   700  1014
  1018  HC    10.280000   23.199999   25.139999   700  1014
  1019  NZ     9.980000   20.240000   24.030001   694  1015
  1020  CT    13.110000   16.500000   25.160000   696  1021  1022  1023  1024
  1021  CZ    14.530000   16.139999   25.050001   695  1020  1025
  1022  HC    12.730000   16.610001   24.130001   700  1020
  1023  HC    12.940001   17.490000   25.620001   700  1020
  1024  HC    12.589999   15.800000   25.780001   700  1020
  1025  NZ    15.640000   15.809999   24.930000   694  1021
  1026  CT    21.689999   12.490000   32.610001   696  1027  1028  1029  1030
  1027  CZ    22.750000   11.570000   32.130001   695  1026  1031
  1028  HC    21.450001   13.220000   31.840000   700  1026
  1029  HC    21.930000   12.980000   33.540001   700  1026
  1030  HC    20.730000   11.929999   32.730000   700  1026
  1031  NZ    23.599998   10.940000   31.730001   694  1027
  1032  CT    33.590000   36.150002   35.689999   696  1033  1034  1035  1036
  1033  CZ    34.599998   36.849998   36.510002   695  1032  1037
  1034  HC    32.690002   36.799999   35.739998   700  1032
  1035  HC    33.440002   35.209999   36.170002   700  1032
  1036  HC    34.030003   36.040001   34.750000   700  1032
  1037  NZ    35.410000   37.430000   37.110001   694  1033
  1038  CT    32.820000   36.950001   16.270000   696  1039  1040  1041  1042
  1039  CZ    31.470001   36.980000   16.910000   695  1038  1043
  1040  HC    33.010002   37.939999   15.720000   700  1038
  1041  HC    32.959999   36.119999   15.580000   700  1038
  1042  HC    33.529999   36.860001   17.090000   700  1038
  1043  NZ    30.410000   37.000000   17.380001   694  1039
  1044  CT    37.869999   15.410000   26.900002   696  1045  1046  1047  1048
  1045  CZ    36.709999   15.590000   27.860001   695  1044  1049
  1046  HC    38.680000   16.100000   27.130001   700  1044
  1047  HC    37.529999   15.730000   25.950001   700  1044
  1048  HC    38.220001   14.370001   26.849998   700  1044
  1049  NZ    35.810001   15.780000   28.580000   694  1045
  1050  CT    38.279999   26.289999   15.660000   696  1051  1052  1053  1054
  1051  CZ    38.239998   25.860001   14.299999   695  1050  1055
  1052  HC    37.379997   25.940001   16.160000   700  1050
  1053  HC    38.450001   27.330000   15.730000   700  1050
  1054  HC    39.090000   25.750000   16.090000   700  1050
  1055  NZ    38.189999   25.529999   13.190001   694  1051
  1056  CT    33.599998   15.430000   35.790001   696  1057  1058  1059  1060
  1057  CZ    33.750000   15.690001   34.349998   695  1056  1061
  1058  HC    33.559998   16.369999   36.470001   700  1056
  1059  HC    34.299999   14.750000   36.259998   700  1056
  1060  HC    32.669998   14.960001   35.849998   700  1056
  1061  NZ    33.849998   15.930000   33.200001   694  1057
  1062  CT    29.619999   12.280001   18.770000   696  1063  1064  1065  1066
  1063  CZ    29.869999   12.770000   17.369999   695  1062  1067
  1064  HC    29.779999   13.099999   19.430000   700  1062
  1065  HC    30.400000   11.490001   19.010000   700  1062
  1066  HC    28.640001   11.770000   18.900000   700  1062
  1067  NZ    30.100000   13.230000   16.280001   694  1063
  1068  CT    19.780001   39.739998   20.100000   696  1069  1070  1071  1072
  1069  CZ    19.220001   40.130001   21.370001   695  1068  1073
  1070  HC    20.050001   38.689999   20.139999   700  1068
  1071  HC    20.699999   40.349998   20.030001   700  1068
  1072  HC    19.090000   40.060001   19.290001   700  1068
  1073  NZ    18.799999   40.500000   22.369999   694  1069
  1074  CT    11.180000   33.020000   26.680000   696  1075  1076  1077  1078
  1075  CZ    10.889999   33.730000   27.910000   695  1074  1079
  1076  HC    11.740000   33.559998   25.969999   700  1074
  1077  HC    10.410000   32.529999   26.150000   700  1074
  1078  HC    11.730000   32.190002   27.100000   700  1074
  1079  NZ    10.740000   34.389999   28.889999   694  1075
  1080  CT    28.549999   41.389999   26.580000   696  1081  1082  1083  1084
  1081  CZ    27.650002   41.770000   27.740000   695  1080  1085
  1082  HC    29.150000   42.210003   26.300001   700  1080
  1083  HC    27.900000   41.290001   25.669998   700  1080
  1084  HC    29.130001   40.459999   26.719999   700  1080
  1085  NZ    26.970001   42.080002   28.629999   694  1081
  1086  CT    19.220001   39.980000   29.660000   696  1087  1088  1089  1090
  1087  CZ    20.480001   39.299999   29.219999   695  1086  1091
  1088  HC    18.410000   39.380001   30.020000   700  1086
  1089  HC    18.820000   40.720001   28.959999   700  1086
  1090  HC    19.590000   40.489998   30.590000   700  1086
  1091  NZ    21.470001   38.730000   28.900002   694  1087
  1092  CT    24.090000   18.900000   11.300000   696  1093  1094  1095  1096
  1093  CZ    25.260000   18.570000   10.520000   695  1092  1097
  1094  HC    23.310001   18.209999   11.070000   700  1092
  1095  HC    23.929998   20.020000   11.380000   700  1092
  1096  HC    24.379999   18.719999   12.350000   700  1092
  1097  NZ    26.210001   18.340000    9.880000   694  1093
  1098  CT     9.820000   29.279999   23.500000   696  1099  1100  1101  1102
  1099  CZ     9.170000   29.890001   22.320002   695  1098  1103
  1100  HC     9.150001   29.630001   24.340000   700  1098
  1101  HC    10.770000   29.860001   23.510000   700  1098
  1102  HC    10.020000   28.210001   23.469999   700  1098
  1103  NZ     8.670000   30.369999   21.400002   694  1099
  1104  CT    26.960001   39.579998   35.770000   696  1105  1106  1107  1108
  1105  CZ    27.709999   39.529999   37.029999   695  1104  1109
  1106  HC    25.940001   39.809998   36.160000   700  1104
  1107  HC    26.970001   38.570000   35.299999   700  1104
  1108  HC    27.190001   40.410000   35.099998   700  1104
  1109  NZ    28.330000   39.430000   37.959999   694  1105
  1110  CT    32.550003   31.400002   11.480000   696  1111  1112  1113  1114
  1111  CZ    31.779999   30.209999   11.830000   695  1110  1115
  1112  HC    32.260002   31.800001   10.470000   700  1110
  1113  HC    33.610001   31.219999   11.420000   700  1110
  1114  HC    32.660000   32.190002   12.259999   700  1110
  1115  NZ    31.219999   29.230001   12.139999   694  1111
  1116  CT    18.820000   35.799999   14.349999   696  1117  1118  1119  1120
  1117  CZ    19.920000   35.239998   15.050000   695  1116  1121
  1118  HC    18.850000   36.900002   14.370001   700  1116
  1119  HC    17.860001   35.369999   14.690000   700  1116
  1120  HC    18.840000   35.459999   13.300000   700  1116
  1121  NZ    20.820000   34.760002   15.620001   694  1117
  1122  CT    12.880000   17.520000   31.140001   696  1123  1124  1125  1126
  1123  CZ    13.960000   18.290001   30.520000   695  1122  1127
  1124  HC    13.160000   17.260000   32.130001   700  1122
  1125  HC    12.680000   16.610001   30.550001   700  1122
  1126  HC    11.970000   18.080000   31.180000   700  1122
  1127  NZ    14.830000   18.880001   30.020000   694  1123
  1128  CT    31.070002   10.510000   24.580000   696  1129  1130  1131  1132
  1129  CZ    31.750000   11.440001   25.459999   695  1128  1133
  1130  HC    30.120001   10.889999   24.110001   700  1128
  1131  HC    30.880001    9.550000   25.150002   700  1128
  1132  HC    31.820000   10.299999   23.859999   700  1128
  1133  NZ    32.219997   12.209999   26.119999   694  1129
  1134  CT    37.029999   35.290001   17.059999   696  1135  1136  1137  1138
  1135  CZ    38.459999   35.120003   16.930000   695  1134  1139
  1136  HC    36.430000   34.410000   16.740000   700  1134
  1137  HC    36.730000   36.119999   16.400000   700  1134
  1138  HC    36.720001   35.669998   18.029999   700  1134
  1139  NZ    39.560001   34.849998   16.849998   694  1135
  1140  CT    32.709999   40.250000   29.910000   696  1141  1142  1143  1144
  1141  CZ    31.440001   40.730000   29.519999   695  1140  1145
  1142  HC    32.799999   40.070000   30.969999   700  1140
  1143  HC    33.459999   40.930000   29.540001   700  1140
  1144  HC    32.900002   39.340000   29.340000   700  1140
  1145  NZ    30.350000   41.079998   29.200001   694  1141
  1146  CT    28.380001   41.180000   32.410000   696  1147  1148  1149  1150
  1147  CZ    29.719999   40.680000   32.660000   695  1146  1151
  1148  HC    27.760000   40.689999   33.099998   700  1146
  1149  HC    27.920000   40.960003   31.429998   700  1146
  1150  HC    28.340000   42.230000   32.650002   700  1146
  1151  NZ    30.820000   40.279999   32.930000   694  1147
  1152  CT    24.260002    9.790000   25.090000   696  1153  1154  1155  1156
  1153  CZ    25.639999   10.080000   24.639999   695  1152  1157
  1154  HC    24.100000    8.719999   25.090000   700  1152
  1155  HC    23.619999   10.160000   24.349998   700  1152
  1156  HC    24.230001   10.200000   26.090000   700  1152
  1157  NZ    26.740000   10.250000   24.370001   694  1153
  1158  CT    36.290001   20.739998   38.740002   696  1159  1160  1161  1162
  1159  CZ    36.980000   21.310001   37.579998   695  1158  1163
  1160  HC    35.669998   19.969999   38.480000   700  1158
  1161  HC    35.709999   21.540001   39.310001   700  1158
  1162  HC    37.040001   20.389999   39.489998   700  1158
  1163  NZ    37.540001   21.760002   36.700001   694  1159
  1164  CT    33.189999   21.630001   40.790001   696  1165  1166  1167  1168
  1165  CZ    32.049999   20.660000   40.790001   695  1164  1169
  1166  HC    32.760002   22.400000   41.550003   700  1164
  1167  HC    33.349998   22.110001   39.809998   700  1164
  1168  HC    34.139999   21.340000   41.199997   700  1164
  1169  NZ    31.199999   19.850000   40.700001   694  1165
  1170  CT    38.619999   35.580002   30.750000   696  1171  1172  1173  1174
  1171  CZ    37.900002   36.840000   30.580002   695  1170  1175
  1172  HC    38.070000   34.770000   30.340000   700  1170
  1173  HC    38.720001   35.459999   31.820000   700  1170
  1174  HC    39.590000   35.570000   30.260000   700  1170
  1175  NZ    37.299999   37.809998   30.480001   694  1171
  1176  CT    14.720000   29.879999   13.660001   696  1177  1178  1179  1180
  1177  CZ    14.600000   31.370001   13.580000   695  1176  1181
  1178  HC    15.190001   29.670000   14.600000   700  1176
  1179  HC    15.390000   29.570000   12.849999   700  1176
  1180  HC    13.770000   29.330002   13.500000   700  1176
  1181  NZ    14.420000   32.480000   13.530001   694  1177
  1182  CT    28.420000   28.280001   42.529999   696  1183  1184  1185  1186
  1183  CZ    29.449999   29.010000   43.250000   695  1182  1187
  1184  HC    28.719999   27.349998   42.259998   700  1182
  1185  HC    28.080002   28.910000   41.690002   700  1182
  1186  HC    27.600000   28.120001   43.180000   700  1182
  1187  NZ    30.340000   29.460001   43.810001   694  1183
  1188  CT    11.680000   21.949999   33.080002   696  1189  1190  1191  1192
  1189  CZ    11.900001   21.270000   34.349998   695  1188  1193
  1190  HC    12.020000   21.350000   32.239998   700  1188
  1191  HC    12.160000   22.880001   33.080002   700  1188
  1192  HC    10.629999   22.260000   33.090000   700  1188
  1193  NZ    12.120000   20.769999   35.350002   694  1189
  1194  CT    16.160000   23.599998   12.440000   696  1195  1196  1197  1198
  1195  CZ    17.100000   22.990000   13.380001   695  1194  1199
  1196  HC    16.540001   23.619999   11.469999   700  1194
  1197  HC    15.870000   24.519999   12.860001   700  1194
  1198  HC    15.240001   23.050001   12.420000   700  1194
  1199  NZ    17.850000   22.539999   14.130000   694  1195
  1200  CT    22.170000   14.690000   37.639999   696  1201  1202  1203  1204
  1201  CZ    23.199999   15.730000   37.480000   695  1200  1205
  1202  HC    21.549999   14.880000   38.559998   700  1200
  1203  HC    22.700001   13.750000   37.639999   700  1200
  1204  HC    21.520000   14.790000   36.750000   700  1200
  1205  NZ    24.010000   16.520000   37.360001   694  1201
  1206  CT    36.900002   22.590000   13.880000   696  1207  1208  1209  1210
  1207  CZ    35.849998   21.650000   14.340000   695  1206  1211
  1208  HC    37.850002   22.110001   13.770000   700  1206
  1209  HC    37.009998   23.440001   14.520000   700  1206
  1210  HC    36.639999   22.920000   12.830000   700  1206
  1211  NZ    34.980000   20.980000   14.670000   694  1207
  1212  CT    17.840000   18.680000   12.799999   696  1213  1214  1215  1216
  1213  CZ    17.560001   17.799999   11.700000   695  1212  1217
  1214  HC    18.520000   18.340000   13.570000   700  1212
  1215  HC    16.790001   18.760000   13.230000   700  1212
  1216  HC    18.110001   19.670000   12.520000   700  1212
  1217  NZ    17.369999   17.110001   10.800000   694  1213
  1218  CT    18.139999   27.959999   11.090000   696  1219  1220  1221  1222
  1219  CZ    17.180000   29.000000   10.750000   695  1218  1223
  1220  HC    19.030001   28.360001   11.590000   700  1218
  1221  HC    18.500000   27.400000   10.270000   700  1218
  1222  HC    17.630001   27.279999   11.820001   700  1218
  1223  NZ    16.380001   29.790001   10.470000   694  1219
  1224  CT    26.329998   41.900002   22.460001   696  1225  1226  1227  1228
  1225  CZ    26.129999   40.450001   22.799999   695  1224  1229
  1226  HC    25.520000   42.299999   21.870001   700  1224
  1227  HC    27.270000   41.989998   21.870001   700  1224
  1228  HC    26.380001   42.430000   23.380001   700  1224
  1229  NZ    25.850000   39.360001   23.080002   694  1225
  1230  CT    31.809999   11.059999   29.809999   696  1231  1232  1233  1234
  1231  CZ    31.250000   12.360000   29.600000   695  1230  1235
  1232  HC    32.860001   11.150000   29.860001   700  1230
  1233  HC    31.450001   10.390000   28.959999   700  1230
  1234  HC    31.329998   10.690001   30.730000   700  1230
  1235  NZ    30.760000   13.370000   29.430000   694  1231
  1236  CT    22.840000   11.530000   18.139999   696  1237  1238  1239  1240
  1237  CZ    21.820000   10.520000   18.630001   695  1236  1241
  1238  HC    22.520000   12.530001   18.370001   700  1236
  1239  HC    22.930000   11.540001   17.010000   700  1236
  1240  HC    23.859999   11.360001   18.520000   700  1236
  1241  NZ    21.029999    9.780000   19.010000   694  1237
  1242  CT    25.880001   38.619999   14.780001   696  1243  1244  1245  1246
  1243  CZ    24.449999   38.430000   14.510000   695  1242  1247
  1244  HC    25.969999   39.660000   14.860000   700  1242
  1245  HC    26.410000   38.180000   13.930000   700  1242
  1246  HC    26.150000   38.099998   15.750000   700  1242
  1247  NZ    23.350000   38.290001   14.230000   694  1243
  1248  CT    30.639999   27.850000    9.440001   696  1249  1250  1251  1252
  1249  CZ    29.600000   28.640001    8.679999   695  1248  1253
  1250  HC    31.059999   27.040001    8.890000   700  1248
  1251  HC    30.240000   27.410000   10.400000   700  1248
  1252  HC    31.450001   28.510000    9.790000   700  1248
  1253  NZ    28.800001   29.260002    8.130000   694  1249
  1254  CT    23.980000   38.410000   38.110001   696  1255  1256  1257  1258
  1255  CZ    23.619999   36.989998   38.380001   695  1254  1259
  1256  HC    24.779999   38.740002   38.800003   700  1254
  1257  HC    23.110001   39.070000   38.209999   700  1254
  1258  HC    24.419998   38.619999   37.160000   700  1254
  1259  NZ    23.340000   35.880001   38.629997   694  1255
  1260  CT    20.250000   31.219999   10.850000   696  1261  1262  1263  1264
  1261  CZ    20.790001   31.660000   12.080000   695  1260  1265
  1262  HC    20.030001   32.090000   10.170000   700  1260
  1263  HC    19.340000   30.660000   11.059999   700  1260
  1264  HC    20.940001   30.559999   10.280000   700  1260
  1265  NZ    21.219999   32.000000   13.129999   694  1261
  1266  CT    41.709999   21.689999   22.180000   696  1267  1268  1269  1270
  1267  CZ    42.940002   20.930000   22.070000   695  1266  1271
  1268  HC    40.840000   20.990000   22.180000   700  1266
  1269  HC    41.550003   22.390001   21.359999   700  1266
  1270  HC    41.690002   22.299999   23.139999   700  1266
  1271  NZ    43.889999   20.330000   21.949999   694  1267
  1272  CT    36.930000   14.020000   31.300001   696  1273  1274  1275  1276
  1273  CZ    37.230000   12.690001   31.809999   695  1272  1277
  1274  HC    36.540001   14.590000   32.250000   700  1272
  1275  HC    36.199997   14.119999   30.559999   700  1272
  1276  HC    37.889999   14.330000   30.889999   700  1272
  1277  NZ    37.520000   11.630000   32.190002   694  1273
  1278  CT    42.160000   22.539999   31.600000   696  1279  1280  1281  1282
  1279  CZ    40.890003   22.439999   30.910000   695  1278  1283
  1280  HC    42.930000   23.280001   31.199999   700  1278
  1281  HC    42.540001   21.530001   31.719999   700  1278
  1282  HC    41.869999   22.840000   32.550003   700  1278
  1283  NZ    39.900002   22.420002   30.330000   694  1279
  1284  CT    27.180000   13.620000   37.599998   696  1285  1286  1287  1288
  1285  CZ    28.280001   13.890000   36.720001   695  1284  1289
  1286  HC    27.040001   12.560000   37.770000   700  1284
  1287  HC    26.250000   14.080000   37.169998   700  1284
  1288  HC    27.369999   13.930000   38.639999   700  1284
  1289  NZ    29.160000   14.119999   35.989998   694  1285
  1290  CT    21.250000   29.799999   42.250000   696  1291  1292  1293  1294
  1291  CZ    21.020000   31.230000   41.680000   695  1290  1295
  1292  HC    22.290001   29.540001   42.169998   700  1290
  1293  HC    20.730000   29.020000   41.660000   700  1290
  1294  HC    20.959999   29.920002   43.239998   700  1290
  1295  NZ    20.790001   32.230000   41.199997   694  1291
  1296  CT    21.960001   41.849998   22.360001   696  1297  1298  1299  1300
  1297  CZ    22.430000   42.360001   23.640001   695  1296  1301
  1298  HC    22.639999   42.230000   21.580000   700  1296
  1299  HC    20.920000   42.250000   22.190001   700  1296
  1300  HC    21.830002   40.760002   22.439999   700  1296
  1301  NZ    22.790001   42.750000   24.639999   694  1297
  1302  CT    24.389999   32.959999   42.080002   696  1303  1304  1305  1306
  1303  CZ    25.209999   31.750000   42.230000   695  1302  1307
  1304  HC    23.299999   32.669998   41.910000   700  1302
  1305  HC    24.660000   33.629997   41.250000   700  1302
  1306  HC    24.330002   33.510002   43.040001   700  1302
  1307  NZ    25.790001   30.760000   42.399998   694  1303
  1308  CT    27.139999    9.470000   27.679998   696  1309  1310  1311  1312
  1309  CZ    28.280001    8.960000   28.350000   695  1308  1313
  1310  HC    26.500000    8.600000   27.509998   700  1308
  1311  HC    27.530001    9.940001   26.740000   700  1308
  1312  HC    26.559999   10.050000   28.410000   700  1308
  1313  NZ    29.209999    8.580000   28.880001   694  1309
  1314  CT    41.070000   17.730000   26.540001   696  1315  1316  1317  1318
  1315  CZ    41.730000   18.850000   25.820000   695  1314  1319
  1316  HC    41.129997   16.830000   25.950001   700  1314
  1317  HC    40.040001   18.040001   26.480000   700  1314
  1318  HC    41.459999   17.570000   27.490002   700  1314
  1319  NZ    42.259998   19.719999   25.320000   694  1315
  1320  CT    30.920000   37.200001   38.570000   696  1321  1322  1323  1324
  1321  CZ    31.370001   38.440002   37.880001   695  1320  1325
  1322  HC    31.689999   36.470001   38.369999   700  1320
  1323  HC    30.079998   36.840000   38.010002   700  1320
  1324  HC    30.739998   37.230000   39.590000   700  1320
  1325  NZ    31.740000   39.410000   37.309998   694  1321
  1326  CT    26.219999   11.280001   34.590000   696  1327  1328  1329  1330
  1327  CZ    24.990002   11.849999   35.079998   695  1326  1331
  1328  HC    26.559999   12.120000   33.950001   700  1326
  1329  HC    26.129999   10.340000   34.040001   700  1326
  1330  HC    26.910000   11.100000   35.430000   700  1326
  1331  NZ    24.030001   12.280001   35.510002   694  1327
  1332  CT    25.850000   22.620001   42.930000   696  1333  1334  1335  1336
  1333  CZ    25.220001   21.660000   41.980000   695  1332  1337
  1334  HC    26.840000   22.869999   42.649998   700  1332
  1335  HC    25.940001   22.130001   43.889999   700  1332
  1336  HC    25.240000   23.570002   43.040001   700  1332
  1337  NZ    24.660000   20.950001   41.269997   694  1333
  1338  CT    27.609999    9.830000   21.199999   696  1339  1340  1341  1342
  1339  CZ    28.900002   10.380000   21.480000   695  1338  1343
  1340  HC    26.970001   10.549999   20.699999   700  1338
  1341  HC    27.180000    9.540000   22.150000   700  1338
  1342  HC    27.650002    8.990000   20.500000   700  1338
  1343  NZ    29.920002   10.880001   21.750000   694  1339
  1344  CT    23.490000   33.119999   10.280000   696  1345  1346  1347  1348
  1345  CZ    24.630001   33.810001    9.680000   695  1344  1349
  1346  HC    23.410000   33.389999   11.300000   700  1344
  1347  HC    23.770000   32.110001   10.270000   700  1344
  1348  HC    22.620001   33.430000    9.710000   700  1344
  1349  NZ    25.500000   34.360001    9.139999   694  1345
  1350  CT    15.110001   18.930000   36.689999   696  1351  1352  1353  1354
  1351  CZ    14.639999   17.600000   36.799999   695  1350  1355
  1352  HC    14.349999   19.690001   36.869999   700  1350
  1353  HC    15.330000   19.129999   35.650002   700  1350
  1354  HC    16.039999   19.100000   37.260002   700  1350
  1355  NZ    14.340000   16.510000   36.910000   694  1351
  1356  CT    22.889999   41.869999   32.700001   696  1357  1358  1359  1360
  1357  CZ    24.150000   41.290001   33.060001   695  1356  1361
  1358  HC    23.020000   42.840000   32.270000   700  1356
  1359  HC    22.190001   41.910000   33.489998   700  1356
  1360  HC    22.469999   41.269997   31.949999   700  1356
  1361  NZ    25.150002   40.790001   33.340000   694  1357
  1362  CT    11.330000   23.629999   16.540001   696  1363  1364  1365  1366
  1363  CZ    10.390000   23.469999   15.450000   695  1362  1367
  1364  HC    11.190000   22.750000   17.209999   700  1362
  1365  HC    11.270000   24.639999   17.110001   700  1362
  1366  HC    12.330000   23.580000   16.170000   700  1362
  1367  NZ     9.680000   23.369999   14.540000   694  1363
  1368  CT    32.700001   17.170000   39.700001   696  1369  1370  1371  1372
  1369  CZ    32.860001   15.760000   39.320000   695  1368  1373
  1370  HC    33.000000   17.850000   38.810001   700  1368
  1371  HC    33.279999   17.430000   40.529999   700  1368
  1372  HC    31.689999   17.320000   40.100002   700  1368
  1373  NZ    33.090000   14.690000   39.070000   694  1369
  1374  CT    15.340000   39.410000   21.350000   696  1375  1376  1377  1378
  1375  CZ    15.760000   38.000000   21.219999   695  1374  1379
  1376  HC    15.100000   39.809998   20.430000   700  1374
  1377  HC    15.970000   39.959999   22.049999   700  1374
  1378  HC    14.450001   39.410000   21.940001   700  1374
  1379  NZ    16.070000   36.900002   21.189999   694  1375
  1380  CT    40.079998   32.750000   33.959999   696  1381  1382  1383  1384
  1381  CZ    41.479996   33.239998   33.840000   695  1380  1385
  1382  HC    39.719997   32.930000   35.000000   700  1380
  1383  HC    40.050003   31.639999   33.790001   700  1380
  1384  HC    39.430000   33.220001   33.270000   700  1380
  1385  NZ    42.600002   33.629997   33.860001   694  1381
  1386  CT    16.039999   11.940001   22.700001   696  1387  1388  1389  1390
  1387  CZ    16.940001   11.360001   21.689999   695  1386  1391
  1388  HC    15.840000   11.230000   23.440001   700  1386
  1389  HC    15.080000   12.370000   22.349998   700  1386
  1390  HC    16.680000   12.730000   23.220001   700  1386
  1391  NZ    17.640001   10.920000   20.940001   694  1387
  1392  CT    36.370003   17.580000   14.889999   696  1393  1394  1395  1396
  1393  CZ    35.660000   16.820000   15.880001   695  1392  1397
  1394  HC    35.940002   18.600000   14.550000   700  1392
  1395  HC    36.370003   16.980000   13.960000   700  1392
  1396  HC    37.369999   17.700001   15.340000   700  1392
  1397  NZ    35.070000   16.240000   16.680000   694  1393
  1398  CT    41.360001   32.369999   19.459999   696  1399  1400  1401  1402
  1399  CZ    42.649998   32.340000   18.770000   695  1398  1403
  1400  HC    41.290001   31.570000   20.130001   700  1398
  1401  HC    40.370003   32.230000   18.940001   700  1398
  1402  HC    41.269997   33.340000   19.880001   700  1398
  1403  NZ    43.680000   32.309998   18.220001   694  1399
  1404  CT    11.280001   33.130001   32.520000   696  1405  1406  1407  1408
  1405  CZ    12.170000   33.689999   33.469997   695  1404  1409
  1406  HC    10.920000   33.900002   31.889999   700  1404
  1407  HC    10.450000   32.579998   33.010002   700  1404
  1408  HC    11.799999   32.379997   31.860001   700  1404
  1409  NZ    12.910000   34.070000   34.240002   694  1405
  1410  CT    14.320001   36.849998   33.090000   696  1411  1412  1413  1414
  1411  CZ    13.410000   37.599998   32.270000   695  1410  1415
  1412  HC    14.410000   35.910000   32.509998   700  1410
  1413  HC    13.839999   36.639999   34.080002   700  1410
  1414  HC    15.340000   37.239998   33.270000   700  1410
  1415  NZ    12.660000   38.209999   31.660000   694  1411
  1416  CT    17.740000   20.480001   40.060001   696  1417  1418  1419  1420
  1417  CZ    18.580000   19.459999   39.360001   695  1416  1421
  1418  HC    16.980000   19.960001   40.720001   700  1416
  1419  HC    17.090000   21.040001   39.360001   700  1416
  1420  HC    18.270000   21.250000   40.669998   700  1416
  1421  NZ    19.299999   18.670000   38.810001   694  1417
  1422  CT    12.220000   37.190002   22.790001   696  1423  1424  1425  1426
  1423  CZ    12.120000   36.810001   21.359999   695  1422  1427
  1424  HC    11.860000   38.270000   22.900000   700  1422
  1425  HC    13.200001   37.149998   23.220001   700  1422
  1426  HC    11.590000   36.489998   23.410000   700  1422
  1427  NZ    12.020000   36.540001   20.190001   694  1423
  1428  CT    10.690001   33.230000   19.170000   696  1429  1430  1431  1432
  1429  CZ    10.080000   33.060001   17.840000   695  1428  1433
  1430  HC    10.299999   32.309998   19.730000   700  1428
  1431  HC    10.440001   34.240002   19.630001   700  1428
  1432  HC    11.799999   33.270000   19.230000   700  1428
  1433  NZ     9.570000   32.920002   16.779999   694  1429
  1434  CT    14.670000   35.950001   15.830000   696  1435  1436  1437  1438
  1435  CZ    14.030000   36.889999   14.960001   695  1434  1439
  1436  HC    14.870000   36.370003   16.809999   700  1434
  1437  HC    15.420000   35.309998   15.410000   700  1434
  1438  HC    13.800000   35.340000   16.000000   700  1434
  1439  NZ    13.450001   37.639999   14.270000   694  1435
  1440  CT    17.469999   37.529999   36.720001   696  1441  1442  1443  1444
  1441  CZ    17.570000   36.110001   37.139999   695  1440  1445
  1442  HC    18.330000   38.090000   37.090000   700  1440
  1443  HC    16.520000   37.880001   37.190002   700  1440
  1444  HC    17.420000   37.560001   35.599998   700  1440
  1445  NZ    17.650000   35.029999   37.550003   694  1441
  1446  CT    42.889999   31.689999   24.530001   696  1447  1448  1449  1450
  1447  CZ    41.720001   31.070002   25.150002   695  1446  1451
  1448  HC    42.919998   32.760002   24.860001   700  1446
  1449  HC    42.770000   31.820000   23.440001   700  1446
  1450  HC    43.899998   31.180000   24.670000   700  1446
  1451  NZ    40.790001   30.539999   25.620001   694  1447
  1452  CT    10.150000   26.870001   33.770000   696  1453  1454  1455  1456
  1453  CZ    10.150000   25.510002   34.380001   695  1452  1457
  1454  HC    11.040000   26.940001   33.160000   700  1452
  1455  HC    10.080000   27.570000   34.619999   700  1452
  1456  HC     9.250000   27.010000   33.209999   700  1452
  1457  NZ    10.219999   24.410000   34.779999   694  1453
  1458  CT    22.420002    8.960000   28.340000   696  1459  1460  1461  1462
  1459  CZ    23.490000    7.950000   28.230000   695  1458  1463
  1460  HC    22.809999    9.950000   28.640001   700  1458
  1461  HC    21.660000    8.580000   28.940001   700  1458
  1462  HC    21.940001    8.990000   27.360001   700  1458
  1463  NZ    24.309999    7.140000   28.139999   694  1459
  1464  CT    16.490000   28.670002   40.840000   696  1465  1466  1467  1468
  1465  CZ    15.310000   28.920000   41.639999   695  1464  1469
  1466  HC    16.210001   28.859999   39.830002   700  1464
  1467  HC    16.910000   27.609999   40.960003   700  1464
  1468  HC    17.330000   29.230001   41.119999   700  1464
  1469  NZ    14.400001   29.209999   42.299999   694  1465
  1470  CT    23.800001   43.250000   28.549999   696  1471  1472  1473  1474
  1471  CZ    22.920000   43.909996   29.540001   695  1470  1475
  1472  HC    24.549999   43.959999   28.239998   700  1470
  1473  HC    23.199999   43.010002   27.670000   700  1470
  1474  HC    24.370001   42.410004   28.929998   700  1470
  1475  NZ    22.200001   44.410000   30.290001   694  1471
  1476  CT    38.200001   13.090000   23.330000   696  1477  1478  1479  1480
  1477  CZ    36.980000   13.309999   24.110001   695  1476  1481
  1478  HC    38.209999   12.100000   22.959999   700  1476
  1479  HC    39.090000   13.040000   23.920000   700  1476
  1480  HC    38.340000   13.860001   22.539999   700  1476
  1481  NZ    36.020000   13.490000   24.700001   694  1477
  1482  CT    42.119999   32.980000   29.519999   696  1483  1484  1485  1486
  1483  CZ    40.760002   32.869999   28.929998   695  1482  1487
  1484  HC    42.280003   32.410000   30.400000   700  1482
  1485  HC    42.299999   34.090000   29.809999   700  1482
  1486  HC    42.940002   32.790001   28.810001   700  1482
  1487  NZ    39.719997   32.790001   28.380001   694  1483
  1488  CT    30.480001   41.570000   18.500000   696  1489  1490  1491  1492
  1489  CZ    29.799999   42.040001   17.330000   695  1488  1493
  1490  HC    30.260000   42.210003   19.320000   700  1488
  1491  HC    31.540001   41.440002   18.410000   700  1488
  1492  HC    30.150002   40.570000   18.770000   700  1488
  1493  NZ    29.230001   42.420002   16.369999   694  1489
  1494  CT    43.790001   27.500000   26.410000   696  1495  1496  1497  1498
  1495  CZ    44.730000   26.919998   27.369999   695  1494  1499
  1496  HC    44.310001   28.220001   25.820000   700  1494
  1497  HC    42.940002   27.990000   27.010000   700  1494
  1498  HC    43.430000   26.719999   25.739998   700  1494
  1499  NZ    45.459999   26.490000   28.150002   694  1495
  1500  CT    43.820000   23.740002   26.170002   696  1501  1502  1503  1504
  1501  CZ    45.149998   23.880001   25.559999   695  1500  1505
  1502  HC    43.239998   23.029999   25.660000   700  1500
  1503  HC    43.449997   24.760000   26.040001   700  1500
  1504  HC    43.969997   23.400000   27.180000   700  1500
  1505  NZ    46.209999   23.980000   25.120001   694  1501
  1506  CT    18.900000    9.390000   26.380001   696  1507  1508  1509  1510
  1507  CZ    17.920000    9.049999   25.420000   695  1506  1511
  1508  HC    18.580000   10.230000   26.980000   700  1506
  1509  HC    19.740000    9.860000   25.930000   700  1506
  1510  HC    19.190001    8.530000   26.949999   700  1506
  1511  NZ    17.139999    8.719999   24.650000   694  1507
  1512  CT    33.440002   31.450001   41.590000   696  1513  1514  1515  1516
  1513  CZ    34.220001   30.260000   41.259998   695  1512  1517
  1514  HC    34.049999   32.040001   42.309998   700  1512
  1515  HC    32.509998   31.029999   42.000000   700  1512
  1516  HC    33.160000   32.119999   40.840000   700  1512
  1517  NZ    34.840000   29.340000   40.960003   694  1513
  1518  CT    15.280000   11.730000   29.309999   696  1519  1520  1521  1522
  1519  CZ    15.549999   11.900001   27.880001   695  1518  1523
  1520  HC    16.080000   11.240000   29.860001   700  1518
  1521  HC    14.360000   11.320000   29.670000   700  1518
  1522  HC    15.190001   12.719999   29.660000   700  1518
  1523  NZ    15.760000   12.010000   26.719999   694  1519
  1524  CT    10.410000   27.439999   16.010000   696  1525  1526  1527  1528
  1525  CZ    10.000000   27.279999   17.439999   695  1524  1529
  1526  HC     9.590000   27.390001   15.340000   700  1524
  1527  HC    11.030001   26.590000   15.809999   700  1524
  1528  HC    11.050000   28.310001   15.840000   700  1524
  1529  NZ     9.750000   27.209999   18.590000   694  1525
  1530  CT     9.090000   30.480001   31.119999   696  1531  1532  1533  1534
  1531  CZ    10.320000   30.170000   31.870001   695  1530  1535
  1532  HC     8.700000   31.420000   31.470001   700  1530
  1533  HC     8.450001   29.650000   31.259998   700  1530
  1534  HC     9.410000   30.599998   30.100000   700  1530
  1535  NZ    11.260000   29.900000   32.379997   694  1531
  1536  CT    36.980000   40.570000   25.439999   696  1537  1538  1539  1540
  1537  CZ    35.860001   40.320000   26.280001   695  1536  1541
  1538  HC    37.739998   41.079998   25.990000   700  1536
  1539  HC    36.619999   41.279999   24.650000   700  1536
  1540  HC    37.260002   39.570000   25.039999   700  1536
  1541  NZ    34.879997   40.180000   26.949999   694  1537
  1542  CT    34.410000   11.310000   19.570000   696  1543  1544  1545  1546
  1543  CZ    33.410000   10.299999   19.349998   695  1542  1547
  1544  HC    33.870003   12.050000   20.160000   700  1542
  1545  HC    34.840000   11.680000   18.650000   700  1542
  1546  HC    35.270000   10.930000   20.179998   700  1542
  1547  NZ    32.650002    9.420000   19.129999   694  1543
  1548  CT    32.760002   42.049999   20.910000   696  1549  1550  1551  1552
  1549  CZ    32.639999   43.520004   20.830000   695  1548  1553
  1550  HC    33.450001   41.799999   21.689999   700  1548
  1551  HC    33.239998   41.709999   19.950001   700  1548
  1552  HC    31.830002   41.560001   21.040001   700  1548
  1553  NZ    32.540001   44.669998   20.790001   694  1549
  1554  CT    37.389999   28.599998   11.900001   696  1555  1556  1557  1558
  1555  CZ    36.279999   28.940001   12.820000   695  1554  1559
  1556  HC    37.790001   29.590000   11.660000   700  1554
  1557  HC    37.110001   28.029999   11.040000   700  1554
  1558  HC    38.099998   28.000000   12.440000   700  1554
  1559  NZ    35.510002   29.209999   13.620000   694  1555
  1560  CT    33.800003   19.740000   11.139999   696  1561  1562  1563  1564
  1561  CZ    32.730000   20.480001   10.420000   695  1560  1565
  1562  HC    33.559998   18.689999   11.200000   700  1560
  1563  HC    33.900002   20.220001   12.110000   700  1560
  1564  HC    34.730000   19.950001   10.620001   700  1560
  1565  NZ    31.910000   21.070002    9.929999   694  1561
  1566  CT    30.869999   35.139999   10.710000   696  1567  1568  1569  1570
  1567  CZ    29.700001   34.419998   10.260000   695  1566  1571
  1568  HC    31.639999   34.459999   11.059999   700  1566
  1569  HC    30.720001   35.940002   11.380000   700  1566
  1570  HC    31.230000   35.619999    9.820000   700  1566
  1571  NZ    28.810001   33.779999    9.940001   694  1567
  1572  CT    34.130001   13.290000   16.030001   696  1573  1574  1575  1576
  1573  CZ    34.770000   13.030000   14.730000   695  1572  1577
  1574  HC    33.590000   14.210000   16.039999   700  1572
  1575  HC    34.869999   13.430000   16.809999   700  1572
  1576  HC    33.480000   12.450000   16.180000   700  1572
  1577  NZ    35.299999   12.780000   13.710001   694  1573
  1578  CT    31.630001   15.490000   12.710000   696  1579  1580  1581  1582
  1579  CZ    30.130001   15.430000   12.750000   695  1578  1583
  1580  HC    31.970001   15.580000   11.710000   700  1578
  1581  HC    31.919998   14.460000   13.140000   700  1578
  1582  HC    32.099998   16.270000   13.330000   700  1578
  1583  NZ    28.970001   15.320000   12.750000   694  1579
  1584  CT     9.040000   33.399998   23.290001   696  1585  1586  1587  1588
  1585  CZ    10.450000   33.090000   23.129999   695  1584  1589
  1586  HC     8.370000   32.739998   22.780001   700  1584
  1587  HC     8.850000   34.410000   23.059999   700  1584
  1588  HC     8.670000   33.349998   24.340000   700  1584
  1589  NZ    11.599999   32.860001   23.090000   694  1585
  1590  CT    14.940000   40.560001   26.590000   696  1591  1592  1593  1594
  1591  CZ    15.150000   41.779999   25.820000   695  1590  1595
  1592  HC    15.190001   40.760002   27.639999   700  1590
  1593  HC    15.470000   39.709999   26.150000   700  1590
  1594  HC    13.880000   40.300003   26.510000   700  1590
  1595  NZ    15.369999   42.740002   25.230000   694  1591
  1596  CT    40.260002   36.750000   20.350000   696  1597  1598  1599  1600
  1597  CZ    39.410000   37.540001   19.410000   695  1596  1601
  1598  HC    39.520000   36.250000   21.049999   700  1596
  1599  HC    40.860001   37.330002   20.940001   700  1596
  1600  HC    40.890003   36.010002   19.900000   700  1596
  1601  NZ    38.779999   38.139999   18.639999   694  1597
  1602  CT    18.980000   35.689999   40.430000   696  1603  1604  1605  1606
  1603  CZ    17.750000   36.470001   40.300003   695  1602  1607
  1604  HC    19.139999   35.160000   41.360001   700  1602
  1605  HC    19.820000   36.290001   40.240002   700  1602
  1606  HC    19.110001   34.889999   39.649998   700  1602
  1607  NZ    16.840000   37.119999   40.209999   694  1603
  1608  CT    41.030003   16.240000   22.110001   696  1609  1610  1611  1612
  1609  CZ    41.009998   14.770000   22.360001   695  1608  1613
  1610  HC    41.469997   16.830000   22.900000   700  1608
  1611  HC    39.949997   16.390001   22.000000   700  1608
  1612  HC    41.650002   16.210001   21.250000   700  1608
  1613  NZ    41.030003   13.610000   22.590000   694  1609
  1614  CT    40.500000   22.720001   37.869999   696  1615  1616  1617  1618
  1615  CZ    41.849998   23.199999   38.220001   695  1614  1619
  1616  HC    40.470001   21.590000   37.690002   700  1614
  1617  HC    40.130001   23.299999   37.000000   700  1614
  1618  HC    39.910000   22.900000   38.829998   700  1614
  1619  NZ    42.910000   23.549999   38.540001   694  1615
  1620  CT    27.250000   25.980000    7.420000   696  1621  1622  1623  1624
  1621  CZ    27.590000   26.300001    8.830000   695  1620  1625
  1622  HC    26.210001   25.900000    7.230000   700  1620
  1623  HC    27.740000   25.039999    7.270000   700  1620
  1624  HC    27.690001   26.770000    6.770000   700  1620
  1625  NZ    27.880001   26.549999    9.900000   694  1621
  1626  CT    19.770000   12.010000   15.490000   696  1627  1628  1629  1630
  1627  CZ    19.529999   13.309999   14.700001   695  1626  1631
  1628  HC    19.170000   12.100000   16.460001   700  1626
  1629  HC    20.820000   11.820001   15.720000   700  1626
  1630  HC    19.440001   11.170000   14.910001   700  1626
  1631  NZ    19.320000   14.309999   14.150000   694  1627
  1632  CT    16.650000   32.850002   11.130000   696  1633  1634  1635  1636
  1633  CZ    16.080000   34.150002   11.490001   695  1632  1637
  1634  HC    15.980000   32.309998   10.470000   700  1632
  1635  HC    16.920000   32.309998   12.070000   700  1632
  1636  HC    17.549999   33.110001   10.549999   700  1632
  1637  NZ    15.670000   35.220001   11.760000   694  1633
  1638  CT    40.000000   17.110001   35.260002   696  1639  1640  1641  1642
  1639  CZ    39.630001   18.279999   36.049999   695  1638  1643
  1640  HC    39.669998   16.150000   35.790001   700  1638
  1641  HC    41.070000   17.010000   35.120003   700  1638
  1642  HC    39.630001   17.170000   34.220001   700  1638
  1643  NZ    39.349998   19.230000   36.700001   694  1639
  1644  CT    30.170000   39.799999   14.250000   696  1645  1646  1647  1648
  1645  CZ    31.600000   40.050003   14.280000   695  1644  1649
  1646  HC    29.910000   39.040001   13.530001   700  1644
  1647  HC    29.600000   40.700001   13.969999   700  1644
  1648  HC    29.939999   39.540001   15.240001   700  1644
  1649  NZ    32.709999   40.219997   14.210000   694  1645
  1650  CT    29.440001   17.520000   10.070000   696  1651  1652  1653  1654
  1651  CZ    30.820000   17.350000    9.690000   695  1650  1655
  1652  HC    29.010000   18.370001    9.470000   700  1650
  1653  HC    29.449999   17.820000   11.090000   700  1650
  1654  HC    28.800001   16.629999    9.969999   700  1650
  1655  NZ    31.889999   17.150000    9.380000   694  1651
  1656  CT    30.769999   25.459999   44.000000   696  1657  1658  1659  1660
  1657  CZ    31.259998   24.080000   44.120003   695  1656  1661
  1658  HC    29.809999   25.620001   43.579998   700  1656
  1659  HC    31.420000   26.140001   43.410000   700  1656
  1660  HC    30.790001   25.869999   45.040001   700  1656
  1661  NZ    31.680000   22.980001   44.239998   694  1657
  1662  CT    25.660000    8.550000   30.810001   696  1663  1664  1665  1666
  1663  CZ    26.709999    9.370000   31.340000   695  1662  1667
  1664  HC    25.930000    7.700000   30.039999   700  1662
  1665  HC    25.050001    9.280000   30.290001   700  1662
  1666  HC    25.139999    8.160000   31.709999   700  1662
  1667  NZ    27.490002   10.039999   31.789999   694  1663
  1668  CT    41.779999   22.209999   17.469999   696  1669  1670  1671  1672
  1669  CZ    40.570000   22.560001   16.770000   695  1668  1673
  1670  HC    42.439999   21.730001   16.760000   700  1668
  1671  HC    41.399998   21.440001   18.209999   700  1668
  1672  HC    42.290001   23.110001   17.980000   700  1668
  1673  NZ    39.570000   22.780001   16.260000   694  1669
  1674  CT    34.830002    9.710000   25.910000   696  1675  1676  1677  1678
  1675  CZ    35.139999    9.929999   24.489998   695  1674  1679
  1676  HC    34.700001    8.600000   26.150000   700  1674
  1677  HC    34.010002   10.299999   26.259998   700  1674
  1678  HC    35.580002   10.150000   26.500000   700  1674
  1679  NZ    35.410000   10.100000   23.410000   694  1675
  1680  CT     8.590000   21.549999   21.090000   696  1681  1682  1683  1684
  1681  CZ     9.910000   21.709999   20.469999   695  1680  1685
  1682  HC     7.840000   21.619999   20.309999   700  1680
  1683  HC     8.380000   22.400000   21.740000   700  1680
  1684  HC     8.530000   20.620001   21.610001   700  1680
  1685  NZ    10.990000   21.820000   20.009998   694  1681
  1686  CT     7.570000   25.350000   21.590000   696  1687  1688  1689  1690
  1687  CZ     7.770000   24.890001   22.950001   695  1686  1691
  1688  HC     6.920000   24.540001   21.170002   700  1686
  1689  HC     8.420000   25.309999   20.940001   700  1686
  1690  HC     7.080000   26.400002   21.549999   700  1686
  1691  NZ     7.920000   24.440001   24.000000   694  1687
  1692  CT    35.299999   25.320000   42.649998   696  1693  1694  1695  1696
  1693  CZ    35.660000   24.279999   41.690002   695  1692  1697
  1694  HC    34.389999   25.810001   42.299999   700  1692
  1695  HC    36.020000   26.110001   42.830002   700  1692
  1696  HC    35.139999   25.060001   43.639999   700  1692
  1697  NZ    35.950001   23.430000   40.939999   694  1693
  1698  CT    24.349998   21.080000    7.910000   696  1699  1700  1701  1702
  1699  CZ    25.320000   22.190001    8.100000   695  1698  1703
  1700  HC    23.699999   21.210001    6.980000   700  1698
  1701  HC    23.710001   20.869999    8.780001   700  1698
  1702  HC    25.039999   20.280001    7.760000   700  1698
  1703  NZ    26.110001   23.020000    8.280000   694  1699
  1704  CT    20.299999    8.490000   22.809999   696  1705  1706  1707  1708
  1705  CZ    20.920000    8.110000   24.090000   695  1704  1709
  1706  HC    19.370001    7.980000   22.630001   700  1704
  1707  HC    21.000000    8.170000   22.060001   700  1704
  1708  HC    20.139999    9.559999   22.740000   700  1704
  1709  NZ    21.389999    7.800000   25.090000   694  1705
  1710  CT    33.049999   37.219997   12.350000   696  1711  1712  1713  1714
  1711  CZ    33.580002   35.980000   12.010000   695  1710  1715
  1712  HC    33.740002   37.990002   11.940001   700  1710
  1713  HC    33.010002   37.279999   13.420000   700  1710
  1714  HC    32.130001   37.320000   11.849999   700  1710
  1715  NZ    34.059998   34.980000   11.730000   694  1711
  1716  CT    34.020000   10.559999   32.490002   696  1717  1718  1719  1720
  1717  CZ    33.110001   11.640000   32.799999   695  1716  1721
  1718  HC    33.480000    9.700001   32.099998   700  1716
  1719  HC    34.560001   10.110001   33.340000   700  1716
  1720  HC    34.779999   10.930000   31.840000   700  1716
  1721  NZ    32.439999   12.550000   33.029999   694  1717
  1722  CT    10.700001   19.080000   17.619999   696  1723  1724  1725  1726
  1723  CZ    11.700000   19.910000   16.889999   695  1722  1727
  1724  HC     9.900000   18.760000   16.940001   700  1722
  1725  HC    10.330000   19.740000   18.389999   700  1722
  1726  HC    11.170000   18.150002   18.120001   700  1722
  1727  NZ    12.440000   20.599998   16.280001   694  1723
  1728  CT    18.380001   22.880001    8.809999   696  1729  1730  1731  1732
  1729  CZ    17.450001   21.840000    9.200000   695  1728  1733
  1730  HC    18.440001   23.740002    9.550000   700  1728
  1731  HC    18.220001   23.290001    7.830000   700  1728
  1732  HC    19.379999   22.539999    8.860000   700  1728
  1733  NZ    16.680000   21.070002    9.470000   694  1729
  1734  CT    12.600000   24.799999   12.450000   696  1735  1736  1737  1738
  1735  CZ    13.559999   25.669998   13.140000   695  1734  1739
  1736  HC    11.960000   25.270000   11.770000   700  1734
  1737  HC    12.000000   24.270000   13.179999   700  1734
  1738  HC    13.049999   24.070000   11.840000   700  1734
  1739  NZ    14.360000   26.329998   13.639999   694  1735
  1740  CT    15.990000   15.180000   13.870000   696  1741  1742  1743  1744
  1741  CZ    14.930000   14.180000   14.010000   695  1740  1745
  1742  HC    16.920000   14.580000   13.789999   700  1740
  1743  HC    16.020000   16.039999   14.480000   700  1740
  1744  HC    16.000000   15.440001   12.840000   700  1740
  1745  NZ    14.160000   13.340000   14.099999   694  1741
  1746  CT    20.350000   17.920000    9.570000   696  1747  1748  1749  1750
  1747  CZ    20.780001   18.950001    8.690001   695  1746  1751
  1748  HC    19.309999   17.570000    9.450000   700  1746
  1749  HC    20.480001   18.279999   10.570001   700  1746
  1750  HC    20.900000   16.910000    9.510000   700  1746
  1751  NZ    21.090000   19.820000    7.940001   694  1747
  1752  CT    28.250000   33.080002   43.779999   696  1753  1754  1755  1756
  1753  CZ    29.090000   33.919998   44.680000   695  1752  1757
  1754  HC    28.239998   33.619999   42.760002   700  1752
  1755  HC    27.250000   33.110001   44.130001   700  1752
  1756  HC    28.610001   32.029999   43.619999   700  1752
  1757  NZ    29.779999   34.549999   45.330002   694  1753
  1758  CT    11.270000   31.820000   36.329998   696  1759  1760  1761  1762
  1759  CZ    10.840000   30.389999   36.380001   695  1758  1763
  1760  HC    11.830000   31.930000   35.369999   700  1758
  1761  HC    11.990000   32.160000   37.020000   700  1758
  1762  HC    10.510000   32.529999   36.220001   700  1758
  1763  NZ    10.590000   29.289999   36.470001   694  1759
  1764  CT    18.559999   24.980000   43.169998   696  1765  1766  1767  1768
  1765  CZ    19.370001   24.150000   43.979996   695  1764  1769
  1766  HC    17.520000   24.779999   43.290001   700  1764
  1767  HC    18.860001   24.879999   42.150002   700  1764
  1768  HC    18.760000   26.020000   43.369999   700  1764
  1769  NZ    20.079998   23.480000   44.619999   694  1765
  1770  CT    14.600000   13.509999   17.439999   696  1771  1772  1773  1774
  1771  CZ    14.340000   13.330000   18.880001   695  1770  1775
  1772  HC    15.450000   12.960000   17.090000   700  1770
  1773  HC    14.740000   14.580000   17.240000   700  1770
  1774  HC    13.690000   13.049999   16.970001   700  1770
  1775  NZ    14.180000   13.190001   20.009998   694  1771
  1776  CT    36.610001   13.040000   35.180000   696  1777  1778  1779  1780
  1777  CZ    35.889999   12.539999   36.389999   695  1776  1781
  1778  HC    35.919998   13.400001   34.380001   700  1776
  1779  HC    37.320000   12.250000   34.820000   700  1776
  1780  HC    37.270000   13.870000   35.529999   700  1776
  1781  NZ    35.299999   12.230000   37.340000   694  1777
  1782  CT    33.580002   40.830002   34.949997   696  1783  1784  1785  1786
  1783  CZ    34.290001   42.059998   34.690002   695  1782  1787
  1784  HC    34.189999   40.149998   34.340000   700  1782
  1785  HC    32.570000   40.799999   34.470001   700  1782
  1786  HC    33.529999   40.610001   36.049999   700  1782
  1787  NZ    34.860001   43.060001   34.389999   694  1783
  1788  CT    20.480001   18.270000   42.309998   696  1789  1790  1791  1792
  1789  CZ    20.179998   16.950001   41.910000   695  1788  1793
  1790  HC    21.559999   18.270000   42.610001   700  1788
  1791  HC    20.030001   18.549999   43.260002   700  1788
  1792  HC    20.250000   18.960001   41.510002   700  1788
  1793  NZ    19.950001   15.820000   41.650002   694  1789
  1794  CT    24.570000    8.010000   21.470001   696  1795  1796  1797  1798
  1795  CZ    23.889999    6.790000   21.809999   695  1794  1799
  1796  HC    25.550001    7.770000   20.950001   700  1794
  1797  HC    24.779999    8.600000   22.349998   700  1794
  1798  HC    23.959999    8.580000   20.820000   700  1794
  1799  NZ    23.269999    5.850000   22.180000   694  1795
  1800  CT    37.550003   35.020000   13.520000   696  1801  1802  1803  1804
  1801  CZ    37.930000   33.680000   13.040000   695  1800  1805
  1802  HC    36.450001   35.130001   13.400001   700  1800
  1803  HC    38.110001   35.810001   12.930000   700  1800
  1804  HC    37.650002   35.050003   14.590000   700  1800
  1805  NZ    38.180000   32.620003   12.680000   694  1801
  1806  CT    14.220000   34.900002   38.139999   696  1807  1808  1809  1810
  1807  CZ    12.780000   34.849998   38.469997   695  1806  1811
  1808  HC    14.670000   35.389999   39.010002   700  1806
  1809  HC    14.360000   35.439999   37.239998   700  1806
  1810  HC    14.630001   33.870003   37.900002   700  1806
  1811  NZ    11.599999   34.849998   38.699997   694  1807
  1812  CT    29.300001   19.859999   43.829998   696  1813  1814  1815  1816
  1813  CZ    29.139999   18.980000   45.019997   695  1812  1817
  1814  HC    28.320000   20.250000   43.530003   700  1812
  1815  HC    29.790001   19.260000   43.049999   700  1812
  1816  HC    29.980000   20.599998   43.959999   700  1812
  1817  NZ    29.000000   18.300001   45.949997   694  1813
  1818  CT    22.490002   37.160000   41.760002   696  1819  1820  1821  1822
  1819  CZ    21.470001   36.590000   42.610001   695  1818  1823
  1820  HC    22.690001   36.410000   40.960003   700  1818
  1821  HC    23.420000   37.169998   42.259998   700  1818
  1822  HC    22.150000   38.150002   41.399998   700  1818
  1823  NZ    20.610001   36.080002   43.230000   694  1819
  1824  CT    41.570000   15.520000   30.639999   696  1825  1826  1827  1828
  1825  CZ    40.599998   14.709999   29.770000   695  1824  1829
  1826  HC    41.129997   15.480000   31.619999   700  1824
  1827  HC    41.599998   16.549999   30.360001   700  1824
  1828  HC    42.579998   15.170000   30.699999   700  1824
  1829  NZ    39.900002   14.080000   29.110001   694  1825
  1830  CT     7.010000   26.540001   28.469999   696  1831  1832  1833  1834
  1831  CZ     8.130000   26.500000   29.470001   695  1830  1835
  1832  HC     7.250000   27.360001   27.790001   700  1830
  1833  HC     6.030000   26.680000   28.940001   700  1830
  1834  HC     6.810000   25.650002   27.830000   700  1830
  1835  NZ     9.139999   26.429998   30.130001   694  1831
  1836  CT    24.480000   14.670000   10.420000   696  1837  1838  1839  1840
  1837  CZ    23.330000   15.310000   11.080000   695  1836  1841
  1838  HC    24.430000   13.620000   10.480000   700  1836
  1839  HC    25.480001   14.990000   10.809999   700  1836
  1840  HC    24.460001   14.930000    9.400000   700  1836
  1841  NZ    22.449999   15.830000   11.549999   694  1837
  1842  CT    30.400000   22.809999    7.430000   696  1843  1844  1845  1846
  1843  CZ    30.750000   24.219999    7.310000   695  1842  1847
  1844  HC    31.230000   22.290001    7.960000   700  1842
  1845  HC    30.280001   22.420002    6.370000   700  1842
  1846  HC    29.540001   22.660000    8.080000   700  1842
  1847  NZ    30.980000   25.340000    7.180000   694  1843
  1848  CT    10.590000   37.730000   27.500000   696  1849  1850  1851  1852
  1849  CZ     9.520000   38.419998   28.150002   695  1848  1853
  1850  HC    10.450000   36.700001   27.119999   700  1848
  1851  HC    11.440001   37.750000   28.120001   700  1848
  1852  HC    10.930000   38.349998   26.590000   700  1848
  1853  NZ     8.580000   38.910000   28.680000   694  1849
  1854  CT    38.670002   38.040001   33.290001   696  1855  1856  1857  1858
  1855  CZ    39.119999   38.099998   34.709999   695  1854  1859
  1856  HC    37.739998   37.560001   33.220001   700  1854
  1857  HC    39.290001   37.610001   32.590000   700  1854
  1858  HC    38.480000   39.080002   32.980000   700  1854
  1859  NZ    39.439999   38.099998   35.820000   694  1855
  1860  CT    12.490000   22.820000   38.880001   696  1861  1862  1863  1864
  1861  CZ    13.830000   22.869999   38.270000   695  1860  1865
  1862  HC    12.420000   23.660000   39.630001   700  1860
  1863  HC    12.330000   21.879999   39.410000   700  1860
  1864  HC    11.750000   22.850000   38.130001   700  1860
  1865  NZ    14.870000   22.869999   37.760002   694  1861
  1866  CT    44.650002   28.810001   21.010000   696  1867  1868  1869  1870
  1867  CZ    45.580002   29.960001   21.230000   695  1866  1871
  1868  HC    44.430000   28.740002   19.939999   700  1866
  1869  HC    43.730003   28.740002   21.580000   700  1866
  1870  HC    45.310001   28.039999   21.400002   700  1866
  1871  NZ    46.370003   30.840000   21.400002   694  1867
  1872  CT    44.279999   29.760000   31.900002   696  1873  1874  1875  1876
  1873  CZ    43.720001   29.869999   30.559999   695  1872  1877
  1874  HC    45.070000   30.430000   32.020000   700  1872
  1875  HC    44.739998   28.780001   32.000000   700  1872
  1876  HC    43.309998   29.879999   32.509998   700  1872
  1877  NZ    43.299999   29.939999   29.489998   694  1873
  1878  CT    34.200001   43.460003   25.790001   696  1879  1880  1881  1882
  1879  CZ    33.189999   42.639999   25.120001   695  1878  1883
  1880  HC    33.790001   44.400002   26.000000   700  1878
  1881  HC    35.120003   43.430000   25.170000   700  1878
  1882  HC    34.400002   43.010002   26.719999   700  1878
  1883  NZ    32.369999   42.000000   24.630001   694  1879
  1884  CT    40.100002   39.240002   28.480000   696  1885  1886  1887  1888
  1885  CZ    41.290001   39.209999   27.579998   695  1884  1889
  1886  HC    39.200001   39.630001   27.950001   700  1884
  1887  HC    40.419998   39.939999   29.279999   700  1884
  1888  HC    39.900002   38.220001   28.680000   700  1884
  1889  NZ    42.210003   39.150002   26.830002   694  1885
  1890  CT    14.590000   19.420000   11.330000   696  1891  1892  1893  1894
  1891  CZ    13.780001   20.539999   10.900001   695  1890  1895
  1892  HC    14.190001   18.880001   12.160000   700  1890
  1893  HC    15.570001   19.809999   11.570000   700  1890
  1894  HC    14.880000   18.840000   10.430000   700  1890
  1895  NZ    13.120001   21.410000   10.540000   694  1891
  1896  CT    40.830002   32.070000   37.570000   696  1897  1898  1899  1900
  1897  CZ    41.100002   30.920000   36.760002   695  1896  1901
  1898  HC    41.770000   32.279999   37.990002   700  1896
  1899  HC    40.070000   31.919998   38.279999   700  1896
  1900  HC    40.549999   32.830002   36.840000   700  1896
  1901  NZ    41.339996   29.949999   36.180000   694  1897
  1902  CT    35.500000   32.449997    9.800000   696  1903  1904  1905  1906
  1903  CZ    34.690002   31.359999    9.170000   695  1902  1907
  1904  HC    35.630001   33.200001    9.010000   700  1902
  1905  HC    36.430000   31.949999   10.120000   700  1902
  1906  HC    35.120003   32.900002   10.679999   700  1902
  1907  NZ    34.110001   30.480001    8.670000   694  1903
  1908  CT    18.320000    8.990000   31.440001   696  1909  1910  1911  1912
  1909  CZ    19.220001    9.790000   30.699999   695  1908  1913
  1910  HC    18.440001    7.900000   31.350000   700  1908
  1911  HC    17.340000    9.139999   31.010000   700  1908
  1912  HC    18.150002    9.220000   32.490002   700  1908
  1913  NZ    19.980000   10.380000   30.060001   694  1909
  1914  CT    14.480000   26.900002    9.980000   696  1915  1916  1917  1918
  1915  CZ    15.629999   26.020000   10.010000   695  1914  1919
  1916  HC    14.550000   27.550001    9.170000   700  1914
  1917  HC    14.450001   27.410000   11.000000   700  1914
  1918  HC    13.500000   26.310001    9.969999   700  1914
  1919  NZ    16.610001   25.430000    9.910000   694  1915
  1920  CT    13.719999   31.420000   40.240002   696  1921  1922  1923  1924
  1921  CZ    15.089999   31.940001   40.380001   695  1920  1925
  1922  HC    13.070001   31.700001   39.400002   700  1920
  1923  HC    13.190001   31.500000   41.160004   700  1920
  1924  HC    13.830000   30.350000   40.170002   700  1920
  1925  NZ    16.180000   32.330002   40.480000   694  1921
  1926  CT    28.740002   11.610001   13.430000   696  1927  1928  1929  1930
  1927  CZ    29.400002   10.809999   14.420000   695  1926  1931
  1928  HC    27.790001   11.920000   13.820000   700  1926
  1929  HC    28.549999   11.139999   12.440000   700  1926
  1930  HC    29.330002   12.480000   13.179999   700  1926
  1931  NZ    29.900000   10.170000   15.230000   694  1927
  1932  CT    36.660000   41.329998   31.049999   696  1933  1934  1935  1936
  1933  CZ    37.279999   41.730000   29.760000   695  1932  1937
  1934  HC    37.480000   40.820000   31.530001   700  1932
  1935  HC    35.820000   40.709999   30.869999   700  1932
  1936  HC    36.270000   42.189999   31.680000   700  1932
  1937  NZ    37.760002   41.970001   28.730000   694  1933
  1938  CT    17.439999   12.080000   36.230000   696  1939  1940  1941  1942
  1939  CZ    18.510000   11.139999   36.410000   695  1938  1943
  1940  HC    16.460001   11.520000   36.250000   700  1938
  1941  HC    17.469999   12.550000   35.270000   700  1938
  1942  HC    17.450001   12.780000   37.070000   700  1938
  1943  NZ    19.340000   10.340000   36.559998   694  1939
  1944  CT    32.049999   10.830000   36.540001   696  1945  1946  1947  1948
  1945  CZ    31.619999    9.790000   35.639999   695  1944  1949
  1946  HC    31.800001   10.760000   37.610001   700  1944
  1947  HC    31.600000   11.750000   36.160000   700  1944
  1948  HC    33.139999   10.640000   36.590000   700  1944
  1949  NZ    31.280001    8.900000   34.949997   694  1945
  1950  CT    17.359999   14.780001   39.180000   696  1951  1952  1953  1954
  1951  CZ    18.240000   14.759999   38.029999   695  1950  1955
  1952  HC    16.250000   15.010000   39.030003   700  1950
  1953  HC    17.690001   15.640000   39.779999   700  1950
  1954  HC    17.490000   13.930000   39.910000   700  1950
  1955  NZ    18.969999   14.720000   37.119999   694  1951
  1956  CT    22.160000   26.320000   45.289997   696  1957  1958  1959  1960
  1957  CZ    23.529999   26.010000   45.289997   695  1956  1961
  1958  HC    21.540001   25.599998   45.770000   700  1956
  1959  HC    21.719999   26.500000   44.349998   700  1956
  1960  HC    22.030001   27.299999   45.849998   700  1956
  1961  NZ    24.630001   25.739998   45.300003   694  1957
  1962  CT    12.990000   14.070000   34.290001   696  1963  1964  1965  1966
  1963  CZ    11.910000   14.870000   33.750000   695  1962  1967
  1964  HC    13.170000   13.140000   33.750000   700  1962
  1965  HC    12.780000   13.850000   35.350002   700  1962
  1966  HC    13.940001   14.630001   34.270000   700  1962
  1967  NZ    11.040000   15.510000   33.320000   694  1963
  1968  CT    30.720001   44.430000   28.929998   696  1969  1970  1971  1972
  1969  CZ    30.920000   45.419998   30.030001   695  1968  1973
  1970  HC    29.809999   43.779999   29.090000   700  1968
  1971  HC    31.639999   43.850002   28.910000   700  1968
  1972  HC    30.610001   44.959999   27.990000   700  1968
  1973  NZ    31.140001   46.170002   30.889999   694  1969
  1974  CT     8.640000   17.209999   23.210001   696  1975  1976  1977  1978
  1975  CZ     8.000000   15.940000   23.420000   695  1974  1979
  1976  HC     8.059999   17.930000   22.609999   700  1974
  1977  HC     9.510000   17.120001   22.609999   700  1974
  1978  HC     8.960000   17.570000   24.180000   700  1974
  1979  NZ     7.460000   14.930000   23.660000   694  1975
  1980  CT    38.629997   30.100000   41.020004   696  1981  1982  1983  1984
  1981  CZ    39.709999   29.430000   40.279999   695  1980  1985
  1982  HC    38.959999   30.510002   41.939999   700  1980
  1983  HC    37.830002   29.440001   41.329998   700  1980
  1984  HC    38.230000   30.950001   40.419998   700  1980
  1985  NZ    40.580002   28.929998   39.709999   694  1981
  1986  CT    25.529999   15.000000   42.470001   696  1987  1988  1989  1990
  1987  CZ    25.079998   15.050000   43.829998   695  1986  1991
  1988  HC    24.900000   14.809999   41.669998   700  1986
  1989  HC    26.440001   14.429999   42.369999   700  1986
  1990  HC    25.780001   16.010000   42.169998   700  1986
  1991  NZ    24.750000   15.039999   44.959999   694  1987
  1992  CT    24.289999   43.349998   17.640001   696  1993  1994  1995  1996
  1993  CZ    23.619999   42.889999   16.420000   695  1992  1997
  1994  HC    23.730000   43.670002   18.450001   700  1992
  1995  HC    25.100000   44.090000   17.469999   700  1992
  1996  HC    24.700001   42.410004   18.029999   700  1992
  1997  NZ    23.080002   42.519997   15.440001   694  1993
  1998  CT    43.509998   21.199999   35.169998   696  1999  2000  2001  2002
  1999  CZ    43.220001   19.869999   35.739998   695  1998  2003
  2000  HC    44.260002   20.990000   34.439999   700  1998
  2001  HC    43.940002   21.700001   36.020000   700  1998
  2002  HC    42.630001   21.719999   34.739998   700  1998
  2003  NZ    43.060001   18.820000   36.240002   694  1999
  2004  CT     6.100000   27.509998   24.180000   696  2005  2006  2007  2008
  2005  CZ     6.630000   28.389999   25.200001   695  2004  2009
  2006  HC     6.530000   27.709999   23.220001   700  2004
  2007  HC     4.990000   27.609999   24.130001   700  2004
  2008  HC     6.310000   26.450001   24.430000   700  2004
  2009  NZ     7.070000   29.100000   26.000000   694  2005
  2010  CT    42.350002   28.689999   14.780001   696  2011  2012  2013  2014
  2011  CZ    41.149998   28.810001   15.660000   695  2010  2015
  2012  HC    42.870003   29.680000   14.790000   700  2010
  2013  HC    42.059998   28.529999   13.760000   700  2010
  2014  HC    43.049999   27.840000   15.089999   700  2010
  2015  NZ    40.229996   28.950001   16.330000   694  2011
  2016  CT    18.830000   44.190002   24.570000   696  2017  2018  2019  2020
  2017  CZ    19.400002   43.410000   25.610001   695  2016  2021
  2018  HC    17.780001   44.200001   24.709999   700  2016
  2019  HC    19.059999   43.839996   23.610001   700  2016
  2020  HC    19.110001   45.190002   24.519999   700  2016
  2021  NZ    19.789999   42.770000   26.500000   694  2017
  2022  CT    23.070000   38.520000   10.900001   696  2023  2024  2025  2026
  2023  CZ    24.030001   39.610001   11.050000   695  2022  2027
  2024  HC    23.050001   38.060001    9.900000   700  2022
  2025  HC    22.090000   38.759998   11.150000   700  2022
  2026  HC    23.420000   37.760002   11.590000   700  2022
  2027  NZ    24.809999   40.480000   11.190000   694  2023
  2028  CT    38.910000   40.770000   21.240002   696  2029  2030  2031  2032
  2029  CZ    38.110001   41.810001   21.940001   695  2028  2033
  2030  HC    39.030003   39.900002   21.860001   700  2028
  2031  HC    39.910000   41.100002   21.119999   700  2028
  2032  HC    38.290001   40.389999   20.410000   700  2028
  2033  NZ    37.550003   42.659996   22.469999   694  2029
  2034  CT    27.750000    8.770000   16.930000   696  2035  2036  2037  2038
  2035  CZ    26.610001    8.900000   17.869999   695  2034  2039
  2036  HC    28.750000    8.950000   17.380001   700  2034
  2037  HC    27.460001    9.470000   16.160000   700  2034
  2038  HC    27.830000    7.720000   16.490000   700  2034
  2039  NZ    25.720001    9.040000   18.590000   694  2035
  2040  CT    27.320002   37.639999    9.620000   696  2041  2042  2043  2044
  2041  CZ    28.220001   38.510002   10.410000   695  2040  2045
  2042  HC    27.700001   36.630001    9.680000   700  2040
  2043  HC    27.290001   37.830002    8.540000   700  2040
  2044  HC    26.340000   37.660000   10.089999   700  2040
  2045  NZ    28.940001   39.130001   11.030001   694  2041
  2046  CT    22.880001   43.010002   36.520000   696  2047  2048  2049  2050
  2047  CZ    22.840000   41.580002   36.230000   695  2046  2051
  2048  HC    23.389999   43.480000   35.700001   700  2046
  2049  HC    23.320000   43.239998   37.540001   700  2046
  2050  HC    21.949999   43.520004   36.610001   700  2046
  2051  NZ    22.830000   40.500000   35.950001   694  2047
  2052  CT    23.070000   25.060001    6.310000   696  2053  2054  2055  2056
  2053  CZ    22.620001   24.000000    7.220000   695  2052  2057
  2054  HC    22.939999   25.980000    6.850000   700  2052
  2055  HC    22.349998   25.270000    5.560000   700  2052
  2056  HC    24.059999   24.840000    5.920000   700  2052
  2057  NZ    22.230000   23.220001    7.900000   694  2053
  2058  CT    27.990000    6.620000   25.050001   696  2059  2060  2061  2062
  2059  CZ    27.790001    5.230000   24.650000   695  2058  2063
  2060  HC    28.440001    7.120000   24.209999   700  2058
  2061  HC    28.610001    6.690001   25.959999   700  2058
  2062  HC    27.080000    7.140000   25.209999   700  2058
  2063  NZ    27.679998    4.080000   24.320000   694  2059
  2064  CT    22.630001   10.340000   37.660000   696  2065  2066  2067  2068
  2065  CZ    22.200001    9.040000   37.009998   695  2064  2069
  2066  HC    22.600000   10.240001   38.750000   700  2064
  2067  HC    21.889999   11.020000   37.309998   700  2064
  2068  HC    23.640001   10.760000   37.400002   700  2064
  2069  NZ    21.809999    8.050000   36.559998   694  2065
  2070  CT     7.940001   22.460001   33.410000   696  2071  2072  2073  2074
  2071  CZ     6.480000   22.679998   33.150002   695  2070  2075
  2072  HC     8.220000   22.880001   34.349998   700  2070
  2073  HC     8.410000   23.029999   32.590000   700  2070
  2074  HC     8.010000   21.340000   33.259998   700  2070
  2075  NZ     5.320000   22.770000   33.020000   694  2071
  2076  CT    18.110001   33.080002   43.369999   696  2077  2078  2079  2080
  2077  CZ    17.520000   33.320000   44.660000   695  2076  2081
  2078  HC    18.469999   34.040001   42.849998   700  2076
  2079  HC    17.410000   32.550003   42.729996   700  2076
  2080  HC    18.930000   32.420002   43.500000   700  2076
  2081  NZ    17.050001   33.459999   45.739998   694  2077
  2082  CT    12.180000   11.690001   28.940001   696  2083  2084  2085  2086
  2083  CZ    12.340000   12.630000   30.020000   695  2082  2087
  2084  HC    12.810000   12.050000   28.160000   700  2082
  2085  HC    11.200000   11.630000   28.629999   700  2082
  2086  HC    12.490000   10.710000   29.360001   700  2082
  2087  NZ    12.490000   13.410000   30.799999   694  2083
  2088  CT    30.529999   13.470000   41.030003   696  2089  2090  2091  2092
  2089  CZ    29.419998   12.580000   41.170002   695  2088  2093
  2090  HC    30.599998   13.400001   39.980000   700  2088
  2091  HC    31.350000   13.080000   41.560001   700  2088
  2092  HC    30.270000   14.480000   41.339996   700  2088
  2093  NZ    28.559999   11.840000   41.420002   694  2089
  2094  CT    20.179998   13.459999   11.180000   696  2095  2096  2097  2098
  2095  CZ    21.090000   12.280001   11.240000   695  2094  2099
  2096  HC    20.100000   13.969999   10.200000   700  2094
  2097  HC    20.469999   14.240000   11.870001   700  2094
  2098  HC    19.170000   13.170000   11.390000   700  2094
  2099  NZ    21.760002   11.339999   11.300000   694  2095
  2100  CT    21.930000    8.170000   33.389999   696  2101  2102  2103  2104
  2101  CZ    22.010000    7.640000   32.049999   695  2100  2105
  2102  HC    20.860001    8.440000   33.619999   700  2100
  2103  HC    22.490002    9.100000   33.580002   700  2100
  2104  HC    22.190001    7.370000   34.110001   700  2100
  2105  NZ    22.100000    7.210000   30.990000   694  2101
  2106  CT    30.769999   45.110001   23.810001   696  2107  2108  2109  2110
  2107  CZ    31.199999   45.840000   25.020000   695  2106  2111
  2108  HC    30.690001   44.000000   23.929998   700  2106
  2109  HC    31.340000   45.349998   22.980001   700  2106
  2110  HC    29.770000   45.480000   23.520000   700  2106
  2111  NZ    31.540001   46.420002   25.940001   694  2107
  2112  CT    43.029999   36.910000   22.820000   696  2113  2114  2115  2116
  2113  CZ    42.420002   35.599998   22.780001   695  2112  2117
  2114  HC    42.649998   37.470001   23.640001   700  2112
  2115  HC    42.789997   37.369999   21.820000   700  2112
  2116  HC    44.109997   36.880001   22.860001   700  2112
  2117  NZ    41.910000   34.570000   22.740000   694  2113
  2118  CT    40.370003   25.360001   40.849998   696  2119  2120  2121  2122
  2119  CZ    39.260002   26.029999   41.529999   695  2118  2123
  2120  HC    40.170002   24.289999   40.879997   700  2118
  2121  HC    41.259998   25.469999   41.479996   700  2118
  2122  HC    40.590000   25.840000   39.869999   700  2118
  2123  NZ    38.299999   26.530001   41.980000   694  2119
  2124  CT    36.530003   39.809998   15.290001   696  2125  2126  2127  2128
  2125  CZ    35.869999   38.580002   14.910001   695  2124  2129
  2126  HC    35.810001   40.560001   15.590000   700  2124
  2127  HC    37.320000   40.130001   14.639999   700  2124
  2128  HC    37.079998   39.529999   16.210001   700  2124
  2129  NZ    35.369999   37.620003   14.570000   694  2125
  2130  CT    43.909996   27.889999   36.020000   696  2131  2132  2133  2134
  2131  CZ    43.959999   27.320002   37.340000   695  2130  2135
  2132  HC    44.660000   27.330000   35.480000   700  2130
  2133  HC    43.979996   29.010000   35.989998   700  2130
  2134  HC    43.010002   27.530001   35.599998   700  2130
  2135  NZ    43.990002   26.830002   38.369999   694  2131
  2136  CT    12.280001   16.119999   14.759999   696  2137  2138  2139  2140
  2137  CZ    11.860000   15.390000   15.920000   695  2136  2141
  2138  HC    12.650000   15.549999   13.900000   700  2136
  2139  HC    13.099999   16.809999   15.050000   700  2136
  2140  HC    11.350000   16.670000   14.349999   700  2136
  2141  NZ    11.520000   14.740000   16.830000   694  2137
  2142  CT    16.400000   42.090000   17.869999   696  2143  2144  2145  2146
  2143  CZ    15.060000   41.609997   17.570000   695  2142  2147
  2144  HC    16.340000   43.189999   17.700001   700  2142
  2145  HC    17.170000   41.580002   17.219999   700  2142
  2146  HC    16.650000   42.020000   18.930000   700  2142
  2147  NZ    14.020000   41.189999   17.330000   694  2143
  2148  CT    45.669998   25.120001   31.830002   696  2149  2150  2151  2152
  2149  CZ    45.520000   23.699999   32.149998   695  2148  2153
  2150  HC    46.380001   25.639999   32.500000   700  2148
  2151  HC    44.739998   25.639999   32.060001   700  2148
  2152  HC    45.830002   25.340000   30.730000   700  2148
  2153  NZ    45.410000   22.560001   32.400002   694  2149
  2154  CT    23.759998   30.599998   45.840000   696  2155  2156  2157  2158
  2155  CZ    25.000000   30.469999   46.590000   695  2154  2159
  2156  HC    23.029999   29.879999   46.119999   700  2154
  2157  HC    24.070000   30.369999   44.809998   700  2154
  2158  HC    23.350000   31.639999   46.030003   700  2154
  2159  NZ    25.990000   30.350000   47.160000   694  2155
  2160  CT    31.789999   36.910000   42.369999   696  2161  2162  2163  2164
  2161  CZ    31.370001   35.520000   41.880001   695  2160  2165
  2162  HC    31.639999   37.720001   41.639999   700  2160
  2163  HC    32.770000   36.869999   42.740002   700  2160
  2164  HC    31.150000   37.079998   43.220001   700  2160
  2165  NZ    31.000000   34.480000   41.550003   694  2161
  2166  CT    31.140001   32.400002    7.120000   696  2167  2168  2169  2170
  2167  CZ    32.160000   33.290001    7.760000   695  2166  2171
  2168  HC    31.400002   31.380001    7.190000   700  2166
  2169  HC    31.029999   32.620003    6.080000   700  2166
  2170  HC    30.120001   32.590000    7.590000   700  2166
  2171  NZ    32.889999   34.040001    8.270000   694  2167
  2172  CT    38.919998   10.930000   28.660000   696  2173  2174  2175  2176
  2173  CZ    39.100002   11.289999   27.260000   695  2172  2177
  2174  HC    38.510002   11.599999   29.419998   700  2172
  2175  HC    39.939999   10.790000   28.959999   700  2172
  2176  HC    38.430000    9.929999   28.590000   700  2172
  2177  NZ    39.189999   11.580000   26.129999   694  2173
  2178  CT    18.480000   44.039997   30.459999   696  2179  2180  2181  2182
  2179  CZ    18.780001   43.080002   31.549999   695  2178  2183
  2180  HC    18.250000   43.530003   29.470001   700  2178
  2181  HC    19.420000   44.610001   30.240000   700  2178
  2182  HC    17.760000   44.829998   30.669998   700  2178
  2183  NZ    19.000000   42.379997   32.490002   694  2179
  2184  CT    24.920002   45.599998   25.450001   696  2185  2186  2187  2188
  2185  CZ    26.199999   44.990002   25.030001   695  2184  2189
  2186  HC    24.100000   45.430000   24.750000   700  2184
  2187  HC    24.930000   46.630001   25.620001   700  2184
  2188  HC    24.430000   45.270000   26.359999   700  2184
  2189  NZ    27.150000   44.549999   24.630001   694  2185
  2190  CT    44.330002   18.250000   31.370001   696  2191  2192  2193  2194
  2191  CZ    43.520004   17.530001   32.349998   695  2190  2195
  2192  HC    44.699997   17.460001   30.720001   700  2190
  2193  HC    45.149998   18.820000   31.849998   700  2190
  2194  HC    43.699997   19.010000   30.820000   700  2190
  2195  NZ    42.800003   16.959999   33.060001   694  2191
  2196  CT    45.489998   23.369999   22.110001   696  2197  2198  2199  2200
  2197  CZ    44.410000   23.789999   21.219999   695  2196  2201
  2198  HC    46.020004   22.390001   21.809999   700  2196
  2199  HC    45.079998   23.110001   23.090000   700  2196
  2200  HC    46.199997   24.240000   22.219999   700  2196
  2201  NZ    43.520004   24.049999   20.500000   694  2197
  2202  CT    33.349998   43.720001   31.639999   696  2203  2204  2205  2206
  2203  CZ    33.820000   43.709999   30.250000   695  2202  2207
  2204  HC    33.910000   44.410000   32.230000   700  2202
  2205  HC    33.520000   42.750000   32.110001   700  2202
  2206  HC    32.320000   44.080002   31.700001   700  2202
  2207  NZ    34.320000   43.680000   29.219999   694  2203
  2208  CT    35.480000   34.540001   41.840000   696  2209  2210  2211  2212
  2209  CZ    36.660000   35.420002   42.059998   695  2208  2213
  2210  HC    35.739998   33.790001   41.079998   700  2208
  2211  HC    34.560001   34.970001   41.590000   700  2208
  2212  HC    35.230000   34.040001   42.779999   700  2208
  2213  NZ    37.540001   36.150002   42.220001   694  2209
  2214  CT    24.540001   30.750000    6.090000   696  2215  2216  2217  2218
  2215  CZ    23.990000   30.309999    7.380000   695  2214  2219
  2216  HC    25.620001   30.940001    6.230000   700  2214
  2217  HC    24.080000   31.700001    5.809999   700  2214
  2218  HC    24.480000   29.949999    5.320000   700  2214
  2219  NZ    23.570002   29.960001    8.430000   694  2215
  2220  CT    19.789999   42.169998   15.190001   696  2221  2222  2223  2224
  2221  CZ    19.850000   42.350002   16.580000   695  2220  2225
  2222  HC    18.850000   42.560001   14.889999   700  2220
  2223  HC    19.750000   41.129997   14.920000   700  2220
  2224  HC    20.590000   42.639999   14.610000   700  2220
  2225  NZ    19.889999   42.509998   17.719999   694  2221
  2226  CT    44.340000   26.010000   17.010000   696  2227  2228  2229  2230
  2227  CZ    44.879997   27.320002   17.139999   695  2226  2231
  2228  HC    43.200001   26.210001   16.889999   700  2226
  2229  HC    44.500000   25.290001   17.830000   700  2226
  2230  HC    44.629997   25.610001   16.059999   700  2226
  2231  NZ    45.250000   28.400000   17.250000   694  2227
  2232  CT    34.990002   23.369999    7.700000   696  2233  2234  2235  2236
  2233  CZ    33.989998   22.780001    6.810000   695  2232  2237
  2234  HC    34.610001   23.110001    8.710000   700  2232
  2235  HC    35.230000   24.460001    7.530000   700  2232
  2236  HC    35.880001   22.780001    7.530000   700  2232
  2237  NZ    33.250000   22.240000    6.060000   694  2233
  2238  CT    18.820000   40.330002   39.310001   696  2239  2240  2241  2242
  2239  CZ    19.840000   39.310001   38.970001   695  2238  2243
  2240  HC    18.860001   41.269997   38.820000   700  2238
  2241  HC    19.020000   40.480000   40.340000   700  2238
  2242  HC    17.850000   39.949997   39.330002   700  2238
  2243  NZ    20.639999   38.489998   38.750000   694  2239
  2244  CT     8.180000   16.970001   29.920002   696  2245  2246  2247  2248
  2245  CZ     9.230000   16.720001   28.940001   695  2244  2249
  2246  HC     7.260000   16.500000   29.600000   700  2244
  2247  HC     8.100000   18.110001   29.790001   700  2244
  2248  HC     8.480000   16.900002   30.969999   700  2244
  2249  NZ    10.080000   16.500000   28.190001   694  2245
  2250  CT    29.680000    7.390000   32.389999   696  2251  2252  2253  2254
  2251  CZ    28.430000    6.620000   32.439999   695  2250  2255
  2252  HC    29.969999    7.670000   31.329998   700  2250
  2253  HC    30.439999    6.650000   32.720001   700  2250
  2254  HC    29.700001    8.340000   32.910000   700  2250
  2255  NZ    27.430000    6.020000   32.439999   694  2251
  2256  CT    30.170000   43.810001   35.630001   696  2257  2258  2259  2260
  2257  CZ    28.750000   43.360001   35.720001   695  2256  2261
  2258  HC    30.660000   43.260002   34.830002   700  2256
  2259  HC    30.680000   43.759998   36.630001   700  2256
  2260  HC    30.150002   44.840004   35.320000   700  2256
  2261  NZ    27.639999   43.040001   35.739998   694  2257
  2262  CT    18.180000   30.760000    7.520000   696  2263  2264  2265  2266
  2263  CZ    17.619999   29.500000    6.910000   695  2262  2267
  2264  HC    19.040001   30.469999    8.010000   700  2262
  2265  HC    17.570000   31.240002    8.270000   700  2262
  2266  HC    18.340000   31.420000    6.670000   700  2262
  2267  NZ    17.120001   28.549999    6.490000   694  2263
  2268  CT    15.480000   42.449997   31.989998   696  2269  2270  2271  2272
  2269  CZ    15.760000   42.299999   30.570000   695  2268  2273
  2270  HC    14.530000   42.880001   32.160000   700  2268
  2271  HC    16.219999   43.110001   32.459999   700  2268
  2272  HC    15.620001   41.459999   32.509998   700  2268
  2273  NZ    16.039999   42.239998   29.440001   694  2269
  2274  CT     6.630000   31.210001   19.360001   696  2275  2276  2277  2278
  2275  CZ     6.750000   32.590000   19.440001   695  2274  2279
  2276  HC     6.620000   30.869999   20.340000   700  2274
  2277  HC     7.500000   30.760000   18.840000   700  2274
  2278  HC     5.690000   31.029999   18.910000   700  2274
  2279  NZ     6.910000   33.779999   19.529999   694  2275
  2280  CT     6.420000   27.080000   18.410000   696  2281  2282  2283  2284
  2281  CZ     5.590000   26.849998   19.570000   695  2280  2285
  2282  HC     5.860000   27.230000   17.430000   700  2280
  2283  HC     7.160000   26.329998   18.240000   700  2280
  2284  HC     6.960000   28.039999   18.670000   700  2280
  2285  NZ     4.910000   26.779999   20.510002   694  2281
  2286  CT     6.250000   21.029999   25.250000   696  2287  2288  2289  2290
  2287  CZ     6.190000   20.209999   24.030001   695  2286  2291
  2288  HC     5.720000   20.639999   26.070002   700  2286
  2289  HC     6.050000   22.080000   24.969999   700  2286
  2290  HC     7.300000   20.959999   25.469999   700  2286
  2291  NZ     6.160000   19.520000   23.110001   694  2287
  2292  CT    23.010002   22.150000   45.970001   696  2293  2294  2295  2296
  2293  CZ    22.630001   20.889999   45.279999   695  2292  2297
  2294  HC    22.320002   22.930000   45.750000   700  2292
  2295  HC    23.959999   22.480000   45.500000   700  2292
  2296  HC    23.070000   21.930000   47.020000   700  2292
  2297  NZ    22.330000   19.939999   44.699997   694  2293
  2298  CT    28.599998   13.500000    9.920000   696  2299  2300  2301  2302
  2299  CZ    28.039999   13.160000    8.530000   695  2298  2303
  2300  HC    27.860001   13.140000   10.629999   700  2298
  2301  HC    28.889999   14.540000   10.260000   700  2298
  2302  HC    29.510000   12.860001    9.929999   700  2298
  2303  NZ    27.700001   12.930000    7.430000   694  2299
  2304  CT    29.700001   15.970000   43.790001   696  2305  2306  2307  2308
  2305  CZ    31.040001   16.559999   43.570000   695  2304  2309
  2306  HC    29.540001   15.679999   44.820000   700  2304
  2307  HC    29.619999   15.190001   43.070000   700  2304
  2308  HC    28.950001   16.699999   43.500000   700  2304
  2309  NZ    32.060001   17.000000   43.460003   694  2305
  2310  CT    42.570000   17.029999   17.490000   696  2311  2312  2313  2314
  2311  CZ    42.740002   18.049999   16.580000   695  2310  2315
  2312  HC    42.579998   17.500000   18.469999   700  2310
  2313  HC    43.369999   16.369999   17.289999   700  2310
  2314  HC    41.609997   16.490000   17.369999   700  2310
  2315  NZ    42.840000   18.890001   15.790000   694  2311
  2316  CT    10.369999   35.369999   14.850000   696  2317  2318  2319  2320
  2317  CZ    10.100000   34.680000   13.559999   695  2316  2321
  2318  HC    10.970000   34.669998   15.490000   700  2316
  2319  HC     9.440001   35.660000   15.380000   700  2316
  2320  HC    11.020000   36.250000   14.759999   700  2316
  2321  NZ     9.880000   34.200001   12.530001   694  2317
  2322  CT    27.410000   33.740002    6.410000   696  2323  2324  2325  2326
  2323  CZ    28.080002   32.850002    5.510000   695  2322  2327
  2324  HC    26.350000   33.699997    6.270000   700  2322
  2325  HC    27.780001   34.779999    6.240000   700  2322
  2326  HC    27.679998   33.430000    7.440000   700  2322
  2327  NZ    28.619999   32.110001    4.750000   694  2323
  2328  CT    38.840000   14.490000   38.310001   696  2329  2330  2331  2332
  2329  CZ    40.209999   14.580000   37.860001   695  2328  2333
  2330  HC    38.369999   13.550000   38.040001   700  2328
  2331  HC    38.279999   15.320000   37.939999   700  2328
  2332  HC    38.860001   14.520000   39.330002   700  2328
  2333  NZ    41.290001   14.690000   37.439999   694  2329
  2334  CT    27.480000    8.260000   36.370003   696  2335  2336  2337  2338
  2335  CZ    26.870001    9.210000   37.309998   695  2334  2339
  2336  HC    27.840000    7.380000   36.900002   700  2334
  2337  HC    28.350000    8.730000   35.930000   700  2334
  2338  HC    26.870001    7.810000   35.639999   700  2334
  2339  NZ    26.359999    9.950000   38.049999   694  2335
  2340  CT     7.710000   30.100000   15.599999   696  2341  2342  2343  2344
  2341  CZ     6.220000   30.150002   15.710000   695  2340  2345
  2342  HC     8.130000   31.119999   15.620001   700  2340
  2343  HC     8.059999   29.500000   14.780001   700  2340
  2344  HC     8.010000   29.510000   16.450001   700  2340
  2345  NZ     5.070000   30.160000   15.850000   694  2341
  2346  CT     8.320000   36.129997   30.900000   696  2347  2348  2349  2350
  2347  CZ     8.050000   36.889999   32.110001   695  2346  2351
  2348  HC     7.530000   36.380001   30.160000   700  2346
  2349  HC     8.470000   35.079998   31.000000   700  2346
  2350  HC     9.220000   36.470001   30.360001   700  2346
  2351  NZ     7.840000   37.520000   33.060001   694  2347
  2352  CT    33.279999   31.610001   44.850002   696  2353  2354  2355  2356
  2353  CZ    33.270000   33.080002   44.820000   695  2352  2357
  2354  HC    32.820000   31.320000   45.790001   700  2352
  2355  HC    34.380001   31.329998   44.820000   700  2352
  2356  HC    32.690002   31.210001   44.039997   700  2352
  2357  NZ    33.220001   34.209999   44.790001   694  2353
  2358  CT    37.920002   14.470000   13.410000   696  2359  2360  2361  2362
  2359  CZ    38.730000   15.010000   14.450001   695  2358  2363
  2360  HC    38.150002   14.840000   12.469999   700  2358
  2361  HC    36.869999   14.750000   13.520000   700  2358
  2362  HC    38.119999   13.380001   13.459999   700  2358
  2363  NZ    39.380001   15.400000   15.330000   694  2359
  2364  CT    30.760000   41.139999   40.070000   696  2365  2366  2367  2368
  2365  CZ    30.170000   42.449997   39.719997   695  2364  2369
  2366  HC    31.650000   40.869999   39.489998   700  2364
  2367  HC    30.020000   40.320000   39.920002   700  2364
  2368  HC    31.040001   41.070000   41.199997   700  2364
  2369  NZ    29.670000   43.489998   39.500000   694  2365
  2370  CT    25.920000   42.449997   39.549999   696  2371  2372  2373  2374
  2371  CZ    24.500000   42.210003   39.680000   695  2370  2375
  2372  HC    26.270000   43.309998   39.000000   700  2370
  2373  HC    26.520000   41.570000   39.209999   700  2370
  2374  HC    26.310001   42.589996   40.599998   700  2370
  2375  NZ    23.430000   41.919998   39.840000   694  2371
  2376  CT    13.360000   26.280001   42.320000   696  2377  2378  2379  2380
  2377  CZ    12.430000   25.109999   42.459999   695  2376  2381
  2378  HC    13.500000   26.639999   41.310001   700  2376
  2379  HC    14.270000   26.029999   42.789997   700  2376
  2380  HC    13.010000   27.160000   42.870003   700  2376
  2381  NZ    11.720000   24.200001   42.620003   694  2377
  2382  CT    41.389999   18.880001   39.220001   696  2383  2384  2385  2386
  2383  CZ    40.869999   17.690001   39.920002   695  2382  2387
  2384  HC    40.480000   19.490000   39.010002   700  2382
  2385  HC    41.880001   18.730000   38.279999   700  2382
  2386  HC    42.080002   19.440001   39.849998   700  2382
  2387  NZ    40.450001   16.770000   40.510002   694  2383
  2388  CT     9.139999   22.820000   37.560001   696  2389  2390  2391  2392
  2389  CZ     9.400000   24.230001   37.869999   695  2388  2393
  2390  HC     8.980000   22.309999   38.540001   700  2388
  2391  HC    10.110001   22.449999   37.009998   700  2388
  2392  HC     8.300000   22.550001   36.959999   700  2388
  2393  NZ     9.680000   25.290001   38.139999   694  2389
  2394  CT     9.840000   18.020000   36.040001   696  2395  2396  2397  2398
  2395  CZ     9.810000   16.950001   37.040001   695  2394  2399
  2396  HC     9.390000   18.930000   36.459999   700  2394
  2397  HC     9.460000   17.730000   35.050003   700  2394
  2398  HC    10.959999   18.290001   35.849998   700  2394
  2399  NZ     9.790000   16.090000   37.840000   694  2395
  2400  CT    27.820000   45.980000   31.849998   696  2401  2402  2403  2404
  2401  CZ    27.959999   47.369999   32.149998   695  2400  2405
  2402  HC    27.410000   45.389999   32.660000   700  2400
  2403  HC    28.789999   45.599998   31.600000   700  2400
  2404  HC    27.060001   45.930000   30.990000   700  2400
  2405  NZ    28.020000   48.489998   32.459999   694  2401
  2406  CT    26.940001   24.489998   46.790001   696  2407  2408  2409  2410
  2407  CZ    27.620001   23.450001   46.020004   695  2406  2411
  2408  HC    25.959999   24.090000   47.129997   700  2406
  2409  HC    26.830002   25.380001   46.180000   700  2406
  2410  HC    27.630001   24.730000   47.610001   700  2406
  2411  NZ    28.160000   22.639999   45.440002   694  2407
  2412  CT    38.220001   22.260000   43.320000   696  2413  2414  2415  2416
  2413  CZ    38.689999   21.879999   41.939999   695  2412  2417
  2414  HC    37.680000   21.450001   43.839996   700  2412
  2415  HC    37.490002   23.050001   43.160000   700  2412
  2416  HC    38.940002   22.690001   43.930000   700  2412
  2417  NZ    39.100002   21.570000   40.930000   694  2413
  2418  CT    26.230000   42.959999   13.880000   696  2419  2420  2421  2422
  2419  CZ    26.590000   44.120003   14.700001   695  2418  2423
  2420  HC    26.709999   42.070000   14.299999   700  2418
  2421  HC    26.709999   43.110001   12.849999   700  2418
  2422  HC    25.120001   42.989998   13.880000   700  2418
  2423  NZ    26.930000   45.029999   15.349999   694  2419
  2424  CT    37.980000   26.389999    8.500000   696  2425  2426  2427  2428
  2425  CZ    39.369999   25.959999    8.710000   695  2424  2429
  2426  HC    37.889999   26.900002    7.470000   700  2424
  2427  HC    37.750000   27.180000    9.230000   700  2424
  2428  HC    37.139999   25.720001    8.510000   700  2424
  2429  NZ    40.459999   25.660000    8.910000   694  2425
  2430  CT    14.880000   21.389999   42.740002   696  2431  2432  2433  2434
  2431  CZ    15.230000   22.770000   42.340004   695  2430  2435
  2432  HC    13.960000   21.340000   43.410000   700  2430
  2433  HC    15.700001   20.959999   43.230000   700  2430
  2434  HC    14.530000   20.900000   41.860001   700  2430
  2435  NZ    15.540000   23.840000   42.010002   694  2431
  2436  CT    14.250000    8.430000   27.019999   696  2437  2438  2439  2440
  2437  CZ    13.240000    9.120000   26.210001   695  2436  2441
  2438  HC    14.690000    7.620000   26.420000   700  2436
  2439  HC    13.960000    8.290000   28.070000   700  2436
  2440  HC    15.120000    9.080000   27.160000   700  2436
  2441  NZ    12.389999    9.730000   25.650002   694  2437
  2442  CT    25.039999   11.680000   41.469997   696  2443  2444  2445  2446
  2443  CZ    23.950001   12.370000   40.770000   695  2442  2447
  2444  HC    25.990000   12.250000   41.510002   700  2442
  2445  HC    25.290001   10.830000   40.770000   700  2442
  2446  HC    24.779999   11.410000   42.570000   700  2442
  2447  NZ    23.090000   12.940001   40.219997   694  2443
  2448  CT    32.209999    6.530000   21.459999   696  2449  2450  2451  2452
  2449  CZ    31.219999    5.450000   21.709999   695  2448  2453
  2450  HC    33.239998    6.290000   21.630001   700  2448
  2451  HC    32.060001    7.320000   22.250000   700  2448
  2452  HC    32.099998    6.810000   20.389999   700  2448
  2453  NZ    30.480001    4.600000   21.989998   694  2449
  2454  CT    45.489998   18.209999   25.070000   696  2455  2456  2457  2458
  2455  CZ    46.320000   17.160000   24.600000   695  2454  2459
  2456  HC    44.480000   17.750000   25.200001   700  2454
  2457  HC    45.599998   19.059999   24.460001   700  2454
  2458  HC    45.739998   18.400000   26.049999   700  2454
  2459  NZ    47.010002   16.270000   24.230001   694  2455
  2460  CT    26.470001   22.570000    5.140000   696  2461  2462  2463  2464
  2461  CZ    25.299999   22.799999    4.330000   695  2460  2465
  2462  HC    26.590000   23.450001    5.760000   700  2460
  2463  HC    27.360001   22.400000    4.480000   700  2460
  2464  HC    26.280001   21.779999    5.790000   700  2460
  2465  NZ    24.360001   22.980001    3.620000   694  2461
  2466  CT     7.410000   21.440001   16.790001   696  2467  2468  2469  2470
  2467  CZ     6.810000   22.360001   17.750000   695  2466  2471
  2468  HC     7.410000   21.800001   15.750000   700  2466
  2469  HC     6.880000   20.490000   16.680000   700  2466
  2470  HC     8.440000   21.250000   17.080000   700  2466
  2471  NZ     6.310000   23.070000   18.510000   694  2467
  2472  CT    38.980000   36.360001   38.959999   696  2473  2474  2475  2476
  2473  CZ    38.209999   35.070000   38.959999   695  2472  2477
  2474  HC    38.570000   37.200001   39.520000   700  2472
  2475  HC    39.170002   36.600002   37.920002   700  2472
  2476  HC    39.990002   36.160000   39.400002   700  2472
  2477  NZ    37.579998   34.080002   39.020000   694  2473
  2478  CT    35.940002    7.960000   21.289999   696  2479  2480  2481  2482
  2479  CZ    35.350002    7.110000   20.200001   695  2478  2483
  2480  HC    35.860001    7.470000   22.240000   700  2478
  2481  HC    35.380001    8.920000   21.170002   700  2478
  2482  HC    37.040001    8.050000   21.150000   700  2478
  2483  NZ    34.939999    6.470000   19.309999   694  2479
  2484  CT     9.720000   12.370000   24.960001   696  2485  2486  2487  2488
  2485  CZ     9.620000   11.490001   23.770000   695  2484  2489
  2486  HC    10.640000   12.170000   25.480001   700  2484
  2487  HC     8.780001   12.400000   25.550001   700  2484
  2488  HC     9.740000   13.440000   24.600000   700  2484
  2489  NZ     9.580000   10.809999   22.830000   694  2485
  2490  CT    41.560001   31.320000   12.360000   696  2491  2492  2493  2494
  2491  CZ    42.820000   31.590000   13.099999   695  2490  2495
  2492  HC    40.919998   30.669998   12.940001   700  2490
  2493  HC    41.830002   30.820000   11.450000   700  2490
  2494  HC    40.949997   32.230000   12.209999   700  2490
  2495  NZ    43.779999   31.740000   13.719999   694  2491
  2496  CT    10.299999   31.129999   11.900001   696  2497  2498  2499  2500
  2497  CZ    10.420000   29.799999   12.600000   695  2496  2501
  2498  HC     9.210000   31.300001   11.799999   700  2496
  2499  HC    10.690001   30.980000   10.920000   700  2496
  2500  HC    10.809999   31.930000   12.450000   700  2496
  2501  NZ    10.510000   28.850000   13.190001   694  2497
  2502  CT    12.010000   41.079998   30.480001   696  2503  2504  2505  2506
  2503  CZ    11.310000   42.369999   30.400000   695  2502  2507
  2504  HC    13.020000   41.230003   30.299999   700  2502
  2505  HC    11.510000   40.549999   29.650000   700  2502
  2506  HC    11.890000   40.540001   31.410000   700  2502
  2507  NZ    10.700001   43.330002   30.340000   694  2503
  2508  CT    15.340000    8.880000   19.119999   696  2509  2510  2511  2512
  2509  CZ    14.090000    9.020000   19.900000   695  2508  2513
  2510  HC    16.049999    9.639999   19.410000   700  2508
  2511  HC    15.010000    9.070000   18.110001   700  2508
  2512  HC    15.800000    7.910000   19.139999   700  2508
  2513  NZ    13.179999    9.139999   20.480001   694  2509
  2514  CT    28.540001   45.370003   18.360001   696  2515  2516  2517  2518
  2515  CZ    28.369999   44.410000   19.349998   695  2514  2519
  2516  HC    27.550001   45.650002   18.000000   700  2514
  2517  HC    29.020000   45.040001   17.510000   700  2514
  2518  HC    29.130001   46.129997   18.780001   700  2514
  2519  NZ    28.260000   43.680000   20.240000   694  2515
  2520  CT    22.190001   46.180000   22.260000   696  2521  2522  2523  2524
  2521  CZ    21.989998   45.270000   21.090000   695  2520  2525
  2522  HC    22.330000   47.220001   22.100000   700  2520
  2523  HC    23.000000   45.700001   22.869999   700  2520
  2524  HC    21.230000   46.119999   22.880001   700  2520
  2525  NZ    21.789999   44.660000   20.120001   694  2521
  2526  CT    36.070000   38.520000   40.149998   696  2527  2528  2529  2530
  2527  CZ    34.660000   38.770000   40.310001   695  2526  2531
  2528  HC    36.459999   38.239998   41.090004   700  2526
  2529  HC    36.440002   39.520000   40.009998   700  2526
  2530  HC    36.389999   37.830002   39.400002   700  2526
  2531  NZ    33.540001   38.950001   40.370003   694  2527
  2532  CT     5.190000   31.099998   28.090000   696  2533  2534  2535  2536
  2533  CZ     6.390000   31.820000   28.640001   695  2532  2537
  2534  HC     4.670000   30.880001   28.990000   700  2532
  2535  HC     5.510000   30.179998   27.560001   700  2532
  2536  HC     4.620000   31.849998   27.530001   700  2532
  2537  NZ     7.260000   32.349998   29.119999   694  2533
  2538  CT    46.409996   32.090000   28.320000   696  2539  2540  2541  2542
  2539  CZ    46.840000   31.000000   27.369999   695  2538  2543
  2540  HC    46.860001   31.860001   29.289999   700  2538
  2541  HC    45.300003   32.090000   28.330000   700  2538
  2542  HC    46.660000   33.049999   27.799999   700  2538
  2543  NZ    47.180000   30.139999   26.670000   694  2539
  2544  CT    27.250000   36.939999   44.959999   696  2545  2546  2547  2548
  2545  CZ    27.480000   37.930000   43.920002   695  2544  2549
  2546  HC    26.170002   36.900002   45.359997   700  2544
  2547  HC    27.939999   37.040001   45.809998   700  2544
  2548  HC    27.460001   35.930000   44.580002   700  2544
  2549  NZ    27.660000   38.810001   43.169998   694  2545
  2550  CT    41.450001   23.859999   11.440001   696  2551  2552  2553  2554
  2551  CZ    41.840000   24.719999   12.570000   695  2550  2555
  2552  HC    41.599998   22.780001   11.510000   700  2550
  2553  HC    42.059998   24.130001   10.570001   700  2550
  2554  HC    40.389999   24.130001   11.339999   700  2550
  2555  NZ    42.140003   25.389999   13.450001   694  2551
  2556  CT    23.590000    9.020000   13.190001   696  2557  2558  2559  2560
  2557  CZ    22.530001    9.370000   14.090000   695  2556  2561
  2558  HC    24.289999    8.349999   13.750000   700  2556
  2559  HC    24.070000    9.920000   12.849999   700  2556
  2560  HC    23.210001    8.450001   12.350000   700  2556
  2561  NZ    21.700001    9.680000   14.800000   694  2557
  2562  CT    24.920002   46.930000   28.900002   696  2563  2564  2565  2566
  2563  CZ    26.090000   46.079998   28.570002   695  2562  2567
  2564  HC    25.100000   47.490002   29.790001   700  2562
  2565  HC    24.059999   46.339996   29.180000   700  2562
  2566  HC    24.760000   47.659996   28.090000   700  2562
  2567  NZ    26.989998   45.430000   28.239998   694  2563
  2568  CT     7.130000   36.930000   26.210001   696  2569  2570  2571  2572
  2569  CZ     7.280000   36.950001   24.730000   695  2568  2573
  2570  HC     6.990000   37.939999   26.559999   700  2568
  2571  HC     8.059999   36.540001   26.719999   700  2568
  2572  HC     6.260000   36.389999   26.580000   700  2568
  2573  NZ     7.330000   36.830002   23.599998   694  2569
  2574  CT    11.330000   39.949997   17.270000   696  2575  2576  2577  2578
  2575  CZ    10.889999   40.980000   16.380001   695  2574  2579
  2576  HC    11.599999   40.450001   18.150002   700  2574
  2577  HC    12.120000   39.389999   16.910000   700  2574
  2578  HC    10.440001   39.419998   17.400000   700  2574
  2579  NZ    10.559999   41.790001   15.620001   694  2575
  2580  CT    43.099998   38.489998   30.030001   696  2581  2582  2583  2584
  2581  CZ    42.700001   37.520000   31.070002   695  2580  2585
  2582  HC    43.709999   39.220001   30.520000   700  2580
  2583  HC    42.180000   38.880001   29.770000   700  2580
  2584  HC    43.369999   38.110001   29.100000   700  2580
  2585  NZ    42.340004   36.770000   31.910000   694  2581
  2586  CT    21.370001    6.320000   19.170000   696  2587  2588  2589  2590
  2587  CZ    20.020000    6.380000   19.780001   695  2586  2591
  2588  HC    21.389999    5.440001   18.459999   700  2586
  2589  HC    22.209999    6.160000   19.830000   700  2586
  2590  HC    21.590000    7.220000   18.650000   700  2586
  2591  NZ    18.969999    6.390000   20.299999   694  2587
  2592  CT    40.860001   38.740002   16.039999   696  2593  2594  2595  2596
  2593  CZ    39.959999   38.629997   14.910001   695  2592  2597
  2594  HC    41.119999   37.730000   16.380001   700  2592
  2595  HC    40.570000   39.290001   16.940001   700  2592
  2596  HC    41.889999   39.100002   15.720000   700  2592
  2597  NZ    39.349998   38.450001   13.940001   694  2593
  2598  CT    18.940001    7.820000   17.050001   696  2599  2600  2601  2602
  2599  CZ    18.590000    6.390000   16.820000   695  2598  2603
  2600  HC    18.609999    8.110000   18.070000   700  2598
  2601  HC    18.260000    8.420000   16.380001   700  2598
  2602  HC    19.930000    8.040000   16.779999   700  2598
  2603  NZ    18.309999    5.310000   16.600000   694  2599
  2604  CT    36.240002   28.789999    6.840000   696  2605  2606  2607  2608
  2605  CZ    36.959999   29.340000    7.990000   695  2604  2609
  2606  HC    36.910000   28.210001    6.240000   700  2604
  2607  HC    35.739998   29.590000    6.310000   700  2604
  2608  HC    35.459999   28.029999    7.070000   700  2604
  2609  NZ    37.470001   29.719999    8.930000   694  2605
  2610  CT    11.059999   11.940001   19.119999   696  2611  2612  2613  2614
  2611  CZ     9.920000   11.599999   18.279999   695  2610  2615
  2612  HC    11.380000   12.990000   18.980000   700  2610
  2613  HC    11.960000   11.370000   18.789999   700  2610
  2614  HC    10.920000   11.780000   20.170000   700  2610
  2615  NZ     9.070000   11.250000   17.590000   694  2611
  2616  CT    28.950001   29.510000   47.299999   696  2617  2618  2619  2620
  2617  CZ    30.380001   29.510000   47.579998   695  2616  2621
  2618  HC    28.380001   28.959999   48.099998   700  2616
  2619  HC    28.710001   28.959999   46.370003   700  2616
  2620  HC    28.740002   30.590000   47.210003   700  2616
  2621  NZ    31.530001   29.470001   47.740002   694  2617
  2622  CT    11.929999   42.639999   24.799999   696  2623  2624  2625  2626
  2623  CZ    12.460001   41.380001   24.309999   695  2622  2627
  2624  HC    12.820000   43.189999   24.879999   700  2622
  2625  HC    11.640000   42.509998   25.820000   700  2622
  2626  HC    11.170000   43.020000   24.090000   700  2622
  2627  NZ    12.820000   40.370003   23.959999   694  2623
  2628  CT    12.570000   17.730000   40.009998   696  2629  2630  2631  2632
  2629  CZ    13.830000   18.260000   40.510002   695  2628  2633
  2630  HC    12.640000   16.720001   40.349998   700  2628
  2631  HC    12.370000   17.520000   39.000000   700  2628
  2632  HC    11.830000   18.220001   40.660000   700  2628
  2633  NZ    14.840000   18.680000   40.849998   694  2629
  2634  CT    13.010000   31.420000    9.000000   696  2635  2636  2637  2638
  2635  CZ    12.570000   30.039999    9.190001   695  2634  2639
  2636  HC    13.630000   31.630001    9.840000   700  2634
  2637  HC    12.150001   32.149998    8.920000   700  2634
  2638  HC    13.590000   31.320000    8.110000   700  2634
  2639  NZ    12.180000   28.929998    9.290000   694  2635
  2640  CT    30.050001   28.110001    4.500000   696  2641  2642  2643  2644
  2641  CZ    29.799999   26.610001    4.410000   695  2640  2645
  2642  HC    30.260000   28.369999    5.540000   700  2640
  2643  HC    29.139999   28.559999    4.170000   700  2640
  2644  HC    30.840000   28.420000    3.770000   700  2640
  2645  NZ    29.570000   25.450001    4.360000   694  2641
  2646  CT    12.740001   36.410000   11.560000   696  2647  2648  2649  2650
  2647  CZ    12.510000   35.790001   10.250000   695  2646  2651
  2648  HC    12.970000   35.580002   12.209999   700  2646
  2649  HC    11.840000   36.860001   11.960000   700  2646
  2650  HC    13.550000   37.160000   11.570000   700  2646
  2651  NZ    12.370000   35.200001    9.250000   694  2647
  2652  CT    15.820000   40.529999   12.880000   696  2653  2654  2655  2656
  2653  CZ    14.850000   41.240002   12.059999   695  2652  2657
  2654  HC    15.369999   40.089996   13.820000   700  2652
  2655  HC    16.730000   41.070000   13.120001   700  2652
  2656  HC    16.210001   39.730000   12.190000   700  2652
  2657  NZ    14.070000   41.779999   11.350000   694  2653
  2658  CT    26.370001   18.490000    5.610000   696  2659  2660  2661  2662
  2659  CZ    27.430000   19.139999    6.300000   695  2658  2663
  2660  HC    25.880001   17.889999    6.350000   700  2658
  2661  HC    26.740000   17.799999    4.860000   700  2658
  2662  HC    25.690001   19.250000    5.230000   700  2658
  2663  NZ    28.340000   19.660000    6.810000   694  2659
  2664  CT    18.680000   35.950001    7.970000   696  2665  2666  2667  2668
  2665  CZ    19.520000   34.869999    8.490000   695  2664  2669
  2666  HC    18.320000   36.580002    8.800000   700  2664
  2667  HC    17.850000   35.420002    7.470000   700  2664
  2668  HC    19.250000   36.639999    7.350000   700  2664
  2669  NZ    20.170000   34.049999    8.910000   694  2665
  2670  CT    37.480000   15.580000   41.779999   696  2671  2672  2673  2674
  2671  CZ    36.259998   14.790000   41.880001   695  2670  2675
  2672  HC    38.349998   14.950000   41.989998   700  2670
  2673  HC    37.459999   16.390001   42.519997   700  2670
  2674  HC    37.540001   16.039999   40.830002   700  2670
  2675  NZ    35.309998   14.200000   41.910000   694  2671
  2676  CT    42.320000   13.670000   34.330002   696  2677  2678  2679  2680
  2677  CZ    40.849998   13.630000   34.059998   695  2676  2681
  2678  HC    42.670002   14.530000   34.840000   700  2676
  2679  HC    42.910000   13.600000   33.410000   700  2676
  2680  HC    42.570000   12.920000   35.090000   700  2676
  2681  NZ    39.730000   13.700000   33.900002   694  2677
  2682  CT    25.139999   17.980000   46.259998   696  2683  2684  2685  2686
  2683  CZ    25.529999   18.969999   45.240002   695  2682  2687
  2684  HC    24.260002   17.439999   46.049999   700  2682
  2685  HC    25.070000   18.559999   47.210003   700  2682
  2686  HC    25.930000   17.260000   46.320000   700  2682
  2687  NZ    25.940001   19.760000   44.450001   694  2683
  2688  CT    33.380001   25.940001    5.240000   696  2689  2690  2691  2692
  2689  CZ    34.750000   26.070002    5.310000   695  2688  2693
  2690  HC    33.020000   25.070000    5.720000   700  2688
  2691  HC    33.000000   25.850000    4.270000   700  2688
  2692  HC    32.990002   26.830002    5.720000   700  2688
  2693  NZ    35.940002   26.099998    5.340000   694  2689
  2694  CT    19.299999   30.620001   46.500000   696  2695  2696  2697  2698
  2695  CZ    19.550001   29.400002   45.660000   695  2694  2699
  2696  HC    18.360001   31.189999   46.290001   700  2694
  2697  HC    20.060001   31.310001   46.520000   700  2694
  2698  HC    19.209999   30.200001   47.490002   700  2694
  2699  NZ    19.780001   28.520000   44.970001   694  2695
  2700  CT    38.880001    8.460000   24.840000   696  2701  2702  2703  2704
  2701  CZ    38.440002    8.140000   26.219999   695  2700  2705
  2702  HC    39.139999    7.550000   24.270000   700  2700
  2703  HC    39.799999    9.040000   24.910000   700  2700
  2704  HC    38.169998    9.030000   24.320000   700  2700
  2705  NZ    38.080002    7.850000   27.260000   694  2701
  2706  CT    38.410000   18.080000   10.219999   696  2707  2708  2709  2710
  2707  CZ    39.480000   18.340000    9.280000   695  2706  2711
  2708  HC    37.470001   17.770000    9.690000   700  2706
  2709  HC    38.209999   19.000000   10.900001   700  2706
  2710  HC    38.779999   17.359999   10.959999   700  2706
  2711  NZ    40.279999   18.520000    8.440000   694  2707
  2712  CT    31.310001    5.550000   29.389999   696  2713  2714  2715  2716
  2713  CZ    30.990000    4.120000   29.410000   695  2712  2717
  2714  HC    31.680000    5.720000   28.420000   700  2712
  2715  HC    31.910000    5.930000   30.139999   700  2712
  2716  HC    30.350000    6.120000   29.449999   700  2712
  2717  NZ    30.739998    3.020000   29.419998   694  2713
  2718  CT    45.149998   34.879997   31.289999   696  2719  2720  2721  2722
  2719  CZ    46.329998   35.099998   30.420000   695  2718  2723
  2720  HC    44.869999   35.919998   31.549999   700  2718
  2721  HC    45.440002   34.209999   32.090000   700  2718
  2722  HC    44.400002   34.400002   30.690001   700  2718
  2723  NZ    47.270004   35.299999   29.779999   694  2719
  2724  CT     8.670000   28.970001   38.880001   696  2725  2726  2727  2728
  2725  CZ     8.340000   28.220001   40.100002   695  2724  2729
  2726  HC     9.630000   29.419998   38.989998   700  2724
  2727  HC     7.950000   29.760000   38.730000   700  2724
  2728  HC     8.590000   28.369999   37.990002   700  2724
  2729  NZ     8.070000   27.550001   41.040001   694  2725
  2730  CT    32.700001    5.450000   24.860001   696  2731  2732  2733  2734
  2731  CZ    32.299999    6.520000   25.799999   695  2730  2735
  2732  HC    33.810001    5.230000   24.930000   700  2730
  2733  HC    32.579998    5.660000   23.820000   700  2730
  2734  HC    32.209999    4.550000   25.090000   700  2730
  2735  NZ    31.889999    7.330000   26.520000   694  2731
  2736  CT    39.299999   22.250000    9.120000   696  2737  2738  2739  2740
  2737  CZ    38.189999   23.000000    9.540000   695  2736  2741
  2738  HC    38.870003   21.359999    8.710000   700  2736
  2739  HC    40.009998   22.100000    9.870000   700  2736
  2740  HC    39.889999   22.830000    8.370000   700  2736
  2741  NZ    37.239998   23.580000    9.880000   694  2737
  2742  CT     5.110000   21.610001   29.900000   696  2743  2744  2745  2746
  2743  CZ     5.930000   20.699999   30.680000   695  2742  2747
  2744  HC     4.580000   22.200001   30.620001   700  2742
  2745  HC     4.550000   21.020000   29.139999   700  2742
  2746  HC     5.680000   22.320002   29.300001   700  2742
  2747  NZ     6.610000   19.900000   31.280001   694  2743
  2748  CT    16.240000   10.380000   13.969999   696  2749  2750  2751  2752
  2749  CZ    16.410000   10.520000   15.440001   695  2748  2753
  2750  HC    16.250000    9.320000   13.710001   700  2748
  2751  HC    16.970001   10.900001   13.420000   700  2748
  2752  HC    15.250000   10.750000   13.740000   700  2748
  2753  NZ    16.549999   10.580000   16.559999   694  2749
  2754  CT    18.969999   19.960001   45.730000   696  2755  2756  2757  2758
  2755  CZ    18.490000   18.609999   45.900002   695  2754  2759
  2756  HC    20.020000   19.760000   45.540001   700  2754
  2757  HC    18.680000   20.369999   46.630001   700  2754
  2758  HC    18.580000   20.410000   44.829998   700  2754
  2759  NZ    18.049999   17.549999   46.020004   694  2755
  2760  CT    33.580002   26.919998   46.750000   696  2761  2762  2763  2764
  2761  CZ    33.480000   27.340000   45.330002   695  2760  2765
  2762  HC    33.950001   25.940001   46.810001   700  2760
  2763  HC    32.560001   26.989998   47.239998   700  2760
  2764  HC    34.369999   27.650002   47.220001   700  2760
  2765  NZ    33.369999   27.709999   44.220001   694  2761
  2766  CT    34.270000   13.420000   10.290001   696  2767  2768  2769  2770
  2767  CZ    35.330002   14.410000   10.030001   695  2766  2771
  2768  HC    33.910000   13.070001    9.330000   700  2766
  2769  HC    33.580002   13.920000   10.900001   700  2766
  2770  HC    34.570000   12.480000   10.770000   700  2766
  2771  NZ    36.099998   15.200000    9.780000   694  2767
  2772  CT    14.299999   15.660000   10.150000   696  2773  2774  2775  2776
  2773  CZ    13.170000   16.219999   10.860000   695  2772  2777
  2774  HC    14.540000   16.299999    9.270000   700  2772
  2775  HC    13.910000   14.800000    9.690000   700  2772
  2776  HC    15.170000   15.480000   10.740000   700  2772
  2777  NZ    12.280001   16.600000   11.460000   694  2773
  2778  CT    46.000000   24.920002   36.270000   696  2779  2780  2781  2782
  2779  CZ    44.899998   24.610001   35.320000   695  2778  2783
  2780  HC    45.890003   25.969999   36.470001   700  2778
  2781  HC    46.950001   24.619999   35.969997   700  2778
  2782  HC    45.630001   24.489998   37.230000   700  2778
  2783  NZ    43.979996   24.430000   34.660000   694  2779
  2784  CT    38.220001   41.310001   35.330002   696  2785  2786  2787  2788
  2785  CZ    37.620003   41.000000   36.660000   695  2784  2789
  2786  HC    39.290001   40.970001   35.220001   700  2784
  2787  HC    38.160000   42.379997   35.190002   700  2784
  2788  HC    37.579998   40.939999   34.529999   700  2784
  2789  NZ    37.139999   40.770000   37.720001   694  2785
  2790  CT    10.940000   38.699997   35.720001   696  2791  2792  2793  2794
  2791  CZ    11.910000   38.629997   36.790001   695  2790  2795
  2792  HC    10.460000   37.750000   35.680000   700  2790
  2793  HC    11.430000   38.849998   34.790001   700  2790
  2794  HC    10.089999   39.330002   35.880001   700  2790
  2795  NZ    12.630000   38.529999   37.700001   694  2791
  2796  CT    10.130000   19.250000   12.040000   696  2797  2798  2799  2800
  2797  CZ     9.180000   19.170000   13.160000   695  2796  2801
  2798  HC    11.130000   19.500000   12.340000   700  2796
  2799  HC     9.800000   20.070000   11.360001   700  2796
  2800  HC    10.060000   18.270000   11.510000   700  2796
  2801  NZ     8.410000   19.170000   14.040001   694  2797
  2802  CT     8.760000   13.059999   30.730000   696  2803  2804  2805  2806
  2803  CZ     8.840000   12.719999   29.279999   695  2802  2807
  2804  HC     8.940000   14.099999   30.780001   700  2802
  2805  HC     9.540000   12.550000   31.310001   700  2802
  2806  HC     7.730000   12.799999   31.029999   700  2802
  2807  NZ     8.890000   12.420000   28.190001   694  2803
  2808  CT    23.900002    4.350000   25.309999   696  2809  2810  2811  2812
  2809  CZ    23.820000    2.900000   25.139999   695  2808  2813
  2810  HC    23.110001    4.930000   24.779999   700  2808
  2811  HC    24.779999    4.660000   24.770000   700  2808
  2812  HC    23.889999    4.650000   26.380001   700  2808
  2813  NZ    23.680000    1.750000   24.980000   694  2809
  2814  CT    26.630001   47.049999   21.719999   696  2815  2816  2817  2818
  2815  CZ    25.850000   46.040001   20.930000   695  2814  2819
  2816  HC    27.010000   46.660000   22.690001   700  2814
  2817  HC    26.000000   47.849998   21.949999   700  2814
  2818  HC    27.400000   47.389999   21.070002   700  2814
  2819  NZ    25.290001   45.260002   20.330000   694  2815
  2820  CT    40.840000   10.809999   32.360001   696  2821  2822  2823  2824
  2821  CZ    41.799999   10.070000   31.559999   695  2820  2825
  2822  HC    41.469997   11.219999   33.220001   700  2820
  2823  HC    40.110001   10.110001   32.690002   700  2820
  2824  HC    40.500000   11.680000   31.740000   700  2820
  2825  NZ    42.509998    9.490000   30.840000   694  2821
  2826  CT    46.139999   21.440001   18.990000   696  2827  2828  2829  2830
  2827  CZ    46.970001   22.639999   19.220001   695  2826  2831
  2828  HC    45.910000   21.000000   19.950001   700  2826
  2829  HC    46.639999   20.680000   18.340000   700  2826
  2830  HC    45.229996   21.709999   18.380001   700  2826
  2831  NZ    47.630001   23.549999   19.370001   694  2827
  2832  CT    18.990000   45.470001   18.380001   696  2833  2834  2835  2836
  2833  CZ    17.920000   45.289997   19.389999   695  2832  2837
  2834  HC    18.480000   45.240002   17.490000   700  2832
  2835  HC    19.780001   44.809998   18.580000   700  2832
  2836  HC    19.480000   46.490002   18.320000   700  2832
  2837  NZ    17.059999   45.110001   20.200001   694  2833
  2838  CT    13.880000   22.900000    7.530000   696  2839  2840  2841  2842
  2839  CZ    13.179999   21.709999    7.010000   695  2838  2843
  2840  HC    14.860000   22.560001    7.720000   700  2838
  2841  HC    13.380001   23.210001    8.500000   700  2838
  2842  HC    13.850000   23.670002    6.720000   700  2838
  2843  NZ    12.539999   20.780001    6.580000   694  2839
  2844  CT    41.770000   16.430000   13.900000   696  2845  2846  2847  2848
  2845  CZ    41.750000   16.629999   12.440000   695  2844  2849
  2846  HC    41.510002   15.410000   14.210000   700  2844
  2847  HC    41.049999   17.170000   14.299999   700  2844
  2848  HC    42.659996   16.790001   14.320001   700  2844
  2849  NZ    41.739998   16.879999   11.320000   694  2845
  2850  CT    33.570000   43.400002   14.420000   696  2851  2852  2853  2854
  2851  CZ    33.689999   44.860001   14.670000   695  2850  2855
  2852  HC    34.579998   43.010002   14.429999   700  2850
  2853  HC    33.189999   43.200001   13.470000   700  2850
  2854  HC    32.980000   42.770000   15.060000   700  2850
  2855  NZ    33.779999   45.989998   14.830000   694  2851
  2856  CT     5.790000   25.930000   35.090000   696  2857  2858  2859  2860
  2857  CZ     6.560000   27.030001   34.480000   695  2856  2861
  2858  HC     6.080000   25.650002   36.099998   700  2856
  2859  HC     5.950000   25.050001   34.500000   700  2856
  2860  HC     4.720000   26.129999   35.169998   700  2856
  2861  NZ     7.080000   27.930000   33.950001   694  2857
  2862  CT    18.190001   43.909996   37.009998   696  2863  2864  2865  2866
  2863  CZ    17.120001   43.820000   36.040001   695  2862  2867
  2864  HC    18.770000   44.759998   36.689999   700  2862
  2865  HC    18.780001   43.010002   36.970001   700  2862
  2866  HC    17.730000   44.039997   37.970001   700  2862
  2867  NZ    16.250000   43.740002   35.299999   694  2863
  2868  CT     7.590000   25.170000   12.990000   696  2869  2870  2871  2872
  2869  CZ     7.380000   25.900000   14.250000   695  2868  2873
  2870  HC     8.600000   25.570000   12.630000   700  2868
  2871  HC     6.820000   25.139999   12.190000   700  2868
  2872  HC     7.770000   24.150000   13.330000   700  2868
  2873  NZ     7.170000   26.500000   15.219999   694  2869
  2874  CT    36.180000   44.809998   19.459999   696  2875  2876  2877  2878
  2875  CZ    36.080002   44.260002   18.129999   695  2874  2879
  2876  HC    35.580002   44.209999   20.179998   700  2874
  2877  HC    35.770000   45.840000   19.370001   700  2874
  2878  HC    37.290001   44.840004   19.670000   700  2874
  2879  NZ    36.020000   43.810001   17.040001   694  2875
  2880  CT    45.750000   36.600002   26.889999   696  2881  2882  2883  2884
  2881  CZ    44.879997   35.549999   27.379999   695  2880  2885
  2882  HC    45.180000   37.270000   26.410000   700  2880
  2883  HC    46.520000   36.199997   26.230000   700  2880
  2884  HC    46.189999   37.110001   27.709999   700  2880
  2885  NZ    44.150002   34.709999   27.709999   694  2881
  2886  CT    17.900000   26.300001   46.680000   696  2887  2888  2889  2890
  2887  CZ    16.750000   26.040001   45.770000   695  2886  2891
  2888  HC    17.549999   26.549999   47.680000   700  2886
  2889  HC    18.600000   27.070000   46.320000   700  2886
  2890  HC    18.410000   25.309999   46.849998   700  2886
  2891  NZ    15.860000   25.920000   45.050003   694  2887
  2892  CT    22.030001   46.660000   33.349998   696  2893  2894  2895  2896
  2893  CZ    23.350000   46.220001   32.970001   695  2892  2897
  2894  HC    21.340000   46.420002   32.590000   700  2892
  2895  HC    21.980000   47.690002   33.570000   700  2892
  2896  HC    21.630001   46.170002   34.250000   700  2892
  2897  NZ    24.379999   45.919998   32.560001   694  2893
  2898  CT    18.350000    5.440001   29.330002   696  2899  2900  2901  2902
  2899  CZ    17.850000    6.750000   29.130001   695  2898  2903
  2900  HC    17.920000    4.680000   28.719999   700  2898
  2901  HC    18.230000    5.080000   30.350000   700  2898
  2902  HC    19.389999    5.370000   29.020000   700  2898
  2903  NZ    17.439999    7.830000   28.920000   694  2899
  2904  CT    39.160000   33.900002    9.490000   696  2905  2906  2907  2908
  2905  CZ    39.410000   35.340000    9.550000   695  2904  2909
  2906  HC    38.220001   33.639999    9.969999   700  2904
  2907  HC    39.949997   33.389999    9.950000   700  2904
  2908  HC    38.870003   33.610001    8.470000   700  2904
  2909  NZ    39.599998   36.480000    9.690000   694  2905
  2910  CT    18.430000    5.140000   23.859999   696  2911  2912  2913  2914
  2911  CZ    17.450001    4.100000   24.200001   695  2910  2915
  2912  HC    17.790001    5.910000   23.469999   700  2910
  2913  HC    19.070000    4.710000   23.169998   700  2910
  2914  HC    18.950001    5.550000   24.790001   700  2910
  2915  NZ    16.690001    3.250000   24.440001   694  2911
  2916  CT    43.309998   36.570000   35.250000   696  2917  2918  2919  2920
  2917  CZ    42.509998   36.110001   36.419998   695  2916  2921
  2918  HC    44.290001   36.189999   35.299999   700  2916
  2919  HC    43.230000   37.620003   35.200001   700  2916
  2920  HC    42.709999   36.139999   34.400002   700  2916
  2921  NZ    41.939999   35.820000   37.410000   694  2917
  2922  CT     8.620000   40.200001   21.779999   696  2923  2924  2925  2926
  2923  CZ     8.590000   40.599998   20.410000   695  2922  2927
  2924  HC     8.630000   41.059998   22.460001   700  2922
  2925  HC     9.420000   39.489998   22.019999   700  2922
  2926  HC     7.750000   39.570000   22.049999   700  2922
  2927  NZ     8.590000   40.989998   19.290001   694  2923
  2928  CT     9.470000   27.740000   10.390000   696  2929  2930  2931  2932
  2929  CZ     9.170000   26.380001    9.960000   695  2928  2933
  2930  HC    10.440001   27.850000   10.780000   700  2928
  2931  HC     8.719999   28.150002   10.990000   700  2928
  2932  HC     9.410000   28.299999    9.440001   700  2928
  2933  NZ     8.950000   25.309999    9.660000   694  2929
  2934  CT    35.500000    6.650000   30.720001   696  2935  2936  2937  2938
  2935  CZ    34.879997    7.550000   29.779999   695  2934  2939
  2936  HC    35.700001    5.630000   30.350000   700  2934
  2937  HC    34.760002    6.500000   31.610001   700  2934
  2938  HC    36.459999    7.110000   31.010000   700  2934
  2939  NZ    34.400002    8.240000   28.980000   694  2935
  2940  CT    31.329998    9.480000   12.190000   696  2941  2942  2943  2944
  2941  CZ    31.510000   10.850000   11.750000   695  2940  2945
  2942  HC    32.160000    8.950000   11.660000   700  2940
  2943  HC    30.400000    8.920000   12.000000   700  2940
  2944  HC    31.500000    9.490000   13.240000   700  2940
  2945  NZ    31.709999   11.950001   11.420000   694  2941
  2946  CT    45.989998   15.860000   28.099998   696  2947  2948  2949  2950
  2947  CZ    44.610001   16.340000   28.389999   695  2946  2951
  2948  HC    46.450001   16.380001   27.309999   700  2946
  2949  HC    46.149998   14.780001   28.050001   700  2946
  2950  HC    46.599998   16.080000   29.049999   700  2946
  2951  NZ    43.500000   16.730000   28.529999   694  2947
  2952  CT    35.869999   11.400000   40.149998   696  2953  2954  2955  2956
  2953  CZ    37.250000   11.820001   40.250000   695  2952  2957
  2954  HC    35.350002   12.360000   39.920002   700  2952
  2955  HC    35.529999   10.950001   41.110001   700  2952
  2956  HC    35.849998   10.740000   39.330002   700  2952
  2957  NZ    38.320000   12.180000   40.380001   694  2953
  2958  CT    16.970001   15.730000   43.549999   696  2959  2960  2961  2962
  2959  CZ    15.610000   15.540000   42.919998   695  2958  2963
  2960  HC    17.560001   15.010000   43.060001   700  2958
  2961  HC    16.820000   15.390000   44.540001   700  2958
  2962  HC    17.330000   16.799999   43.410000   700  2958
  2963  NZ    14.590000   15.500000   42.369999   694  2959
  2964  CT     4.970000   34.400002   22.340000   696  2965  2966  2967  2968
  2965  CZ     4.910000   33.970001   23.689999   695  2964  2969
  2966  HC     5.460000   33.740002   21.610001   700  2964
  2967  HC     5.270000   35.400002   22.320002   700  2964
  2968  HC     3.940000   34.430000   22.049999   700  2964
  2969  NZ     4.890000   33.629997   24.770000   694  2965
  2970  CT    30.790001   16.420000    6.510000   696  2971  2972  2973  2974
  2971  CZ    31.410000   15.080000    6.610000   695  2970  2975
  2972  HC    30.309999   16.629999    5.580000   700  2970
  2973  HC    31.590000   17.219999    6.650000   700  2970
  2974  HC    30.109999   16.610001    7.320000   700  2970
  2975  NZ    31.879999   14.020000    6.710000   694  2971
  2976  CT    19.969999   21.619999    4.620000   696  2977  2978  2979  2980
  2977  CZ    19.850000   23.029999    4.930000   695  2976  2981
  2978  HC    20.980000   21.289999    4.340000   700  2976
  2979  HC    19.209999   21.450001    3.830000   700  2976
  2980  HC    19.600000   20.969999    5.450000   700  2976
  2981  NZ    19.780001   24.160000    5.140000   694  2977
  2982  CT    43.360001   11.849999   25.910000   696  2983  2984  2985  2986
  2983  CZ    44.559998   12.630000   26.059999   695  2982  2987
  2984  HC    43.070000   11.339999   26.809999   700  2982
  2985  HC    43.570000   11.200000   25.039999   700  2982
  2986  HC    42.579998   12.500000   25.430000   700  2982
  2987  NZ    45.540001   13.270000   26.199999   694  2983
  2988  CT    22.500000   28.599998    3.860000   696  2989  2990  2991  2992
  2989  CZ    23.650000   27.820000    4.270000   695  2988  2993
  2990  HC    22.660000   28.900002    2.810000   700  2988
  2991  HC    22.420002   29.470001    4.480000   700  2988
  2992  HC    21.600000   28.120001    3.810000   700  2988
  2993  NZ    24.580000   27.160000    4.580000   694  2989
  2994  CT    47.859997   20.699999   26.000000   696  2995  2996  2997  2998
  2995  CZ    47.099998   20.959999   27.230000   695  2994  2999
  2996  HC    47.490002   21.370001   25.179998   700  2994
  2997  HC    47.849998   19.680000   25.660000   700  2994
  2998  HC    48.899998   20.850000   26.250000   700  2994
  2999  NZ    46.450001   21.140001   28.180000   694  2995
  3000  CT    41.930000   20.050001   11.680000   696  3001  3002  3003  3004
  3001  CZ    40.610001   20.559999   11.830000   695  3000  3005
  3002  HC    41.989998   19.299999   10.880001   700  3000
  3003  HC    42.259998   19.620001   12.630000   700  3000
  3004  HC    42.589996   20.900000   11.360001   700  3000
  3005  NZ    39.540001   20.990000   11.840000   694  3001
  3006  CT    21.650000   12.480000   43.470001   696  3007  3008  3009  3010
  3007  CZ    20.510002   12.570000   44.450001   695  3006  3011
  3008  HC    21.350000   12.030000   42.500000   700  3006
  3009  HC    22.330000   11.820001   43.920002   700  3006
  3010  HC    22.060001   13.470000   43.349998   700  3006
  3011  NZ    19.620001   12.670000   45.209999   694  3007
  3012  CT    19.930000   39.860001   43.369999   696  3013  3014  3015  3016
  3013  CZ    19.270000   39.340000   44.559998   695  3012  3017
  3014  HC    19.580000   39.410000   42.449997   700  3012
  3015  HC    21.070002   39.830002   43.419998   700  3012
  3016  HC    19.700001   40.890003   43.160000   700  3012
  3017  NZ    18.830000   38.840000   45.480000   694  3013
  3018  CT    33.570000    7.200000   16.250000   696  3019  3020  3021  3022
  3019  CZ    33.950001    7.560000   14.850000   695  3018  3023
  3020  HC    33.090000    8.030000   16.820000   700  3018
  3021  HC    34.400002    6.740000   16.779999   700  3018
  3022  HC    32.880001    6.340000   16.139999   700  3018
  3023  NZ    34.180000    7.840000   13.760000   694  3019
  3024  CT     6.070000   17.020000   20.760000   696  3025  3026  3027  3028
  3025  CZ     6.890000   18.110001   20.179998   695  3024  3029
  3026  HC     5.600000   17.359999   21.719999   700  3024
  3027  HC     6.630000   16.139999   21.000000   700  3024
  3028  HC     5.190000   16.770000   20.200001   700  3024
  3029  NZ     7.540000   18.980000   19.770000   694  3025
  3030  CT    21.189999   42.299999   11.210001   696  3031  3032  3033  3034
  3031  CZ    22.279999   43.180000   10.850000   695  3030  3035
  3032  HC    20.880001   41.459999   10.559999   700  3030
  3033  HC    20.280001   42.950001   11.380000   700  3030
  3034  HC    21.470001   41.830002   12.150001   700  3030
  3035  NZ    23.160000   43.810001   10.559999   694  3031
  3036  CT    26.870001   10.290001    9.910000   696  3037  3038  3039  3040
  3037  CZ    26.140001   11.080000   10.840000   695  3036  3041
  3038  HC    27.180000    9.420000   10.369999   700  3036
  3039  HC    27.860001   10.720000    9.639999   700  3036
  3040  HC    26.270000   10.140000    8.960000   700  3036
  3041  NZ    25.580002   11.790000   11.580000   694  3037
  3042  CT    36.220001   40.910000   12.090000   696  3043  3044  3045  3046
  3043  CZ    35.360001   40.599998   10.950001   695  3042  3047
  3044  HC    36.020000   41.880001   12.520000   700  3042
  3045  HC    37.279999   40.900002   11.730000   700  3042
  3046  HC    36.170002   40.240002   12.910000   700  3042
  3047  NZ    34.680000   40.330002   10.050000   694  3043
  3048  CT    15.730000   19.490000    6.590000   696  3049  3050  3051  3052
  3049  CZ    16.200001   18.279999    7.130000   695  3048  3053
  3050  HC    15.880001   20.369999    7.210000   700  3048
  3051  HC    14.639999   19.450001    6.380000   700  3048
  3052  HC    16.299999   19.529999    5.630000   700  3048
  3053  NZ    16.469999   17.280001    7.600000   694  3049
  3054  CT    14.240000   45.200001   26.879999   696  3055  3056  3057  3058
  3055  CZ    14.870000   45.989998   25.780001   695  3054  3059
  3056  HC    14.010000   45.930000   27.609999   700  3054
  3057  HC    14.980000   44.599998   27.309999   700  3054
  3058  HC    13.450001   44.529999   26.490000   700  3054
  3059  NZ    15.380000   46.609997   24.949999   694  3055
  3060  CT    44.099998   30.699999   39.450001   696  3061  3062  3063  3064
  3061  CZ    44.990002   31.779999   39.830002   695  3060  3065
  3062  HC    43.940002   30.160000   40.389999   700  3060
  3063  HC    44.500000   30.020000   38.750000   700  3060
  3064  HC    43.160000   31.140001   39.080002   700  3060
  3065  NZ    45.700001   32.680000   40.110001   694  3061
  3066  CT    14.220000   41.290001   38.230000   696  3067  3068  3069  3070
  3067  CZ    15.299999   42.020000   38.800003   695  3066  3071
  3068  HC    14.440001   40.310001   38.699997   700  3066
  3069  HC    14.370001   41.209999   37.110001   700  3066
  3070  HC    13.300000   41.609997   38.559998   700  3066
  3071  NZ    16.180000   42.670002   39.170002   694  3067
  3072  CT    34.320000   18.880001    6.270000   696  3073  3074  3075  3076
  3073  CZ    35.350002   19.520000    7.130000   695  3072  3077
  3074  HC    33.259998   19.309999    6.430000   700  3072
  3075  HC    34.189999   17.920000    6.720000   700  3072
  3076  HC    34.619999   18.930000    5.230000   700  3072
  3077  NZ    36.209999   19.980000    7.760000   694  3073
  3078  CT    20.629999   34.160000    5.500000   696  3079  3080  3081  3082
  3079  CZ    20.500000   32.750000    5.130000   695  3078  3083
  3080  HC    19.859999   34.450001    6.220000   700  3078
  3081  HC    20.309999   34.610001    4.570000   700  3078
  3082  HC    21.630001   34.349998    5.920000   700  3078
  3083  NZ    20.420000   31.619999    4.850000   694  3079
  3084  CT     6.240000   29.650000   36.639999   696  3085  3086  3087  3088
  3085  CZ     5.590000   29.400002   38.000000   695  3084  3089
  3086  HC     6.310000   30.730000   36.419998   700  3084
  3087  HC     5.730000   29.030001   35.930000   700  3084
  3088  HC     7.240000   29.309999   36.720001   700  3084
  3089  NZ     5.100000   29.209999   39.020000   694  3085
  3090  CT    44.770004   34.840000   15.900001   696  3091  3092  3093  3094
  3091  CZ    44.879997   35.669998   14.700001   695  3090  3095
  3092  HC    45.560001   35.070000   16.580000   700  3090
  3093  HC    44.570000   33.840000   15.679999   700  3090
  3094  HC    43.820000   35.130001   16.360001   700  3090
  3095  NZ    44.850002   36.279999   13.780001   694  3091
  3096  CT    14.119999   45.079998   21.940001   696  3097  3098  3099  3100
  3097  CZ    13.020000   45.910000   21.709999   695  3096  3101
  3098  HC    14.550000   44.980003   20.959999   700  3096
  3099  HC    13.860001   44.060001   22.349998   700  3096
  3100  HC    14.860000   45.560001   22.570000   700  3096
  3101  NZ    12.150001   46.609997   21.459999   694  3097
  3102  CT    14.330000   31.329998   44.970001   696  3103  3104  3105  3106
  3103  CZ    14.049999   31.680000   46.350002   695  3102  3107
  3104  HC    14.900000   30.430000   45.019997   700  3102
  3105  HC    14.780001   32.180000   44.400002   700  3102
  3106  HC    13.280000   31.119999   44.619999   700  3102
  3107  NZ    13.750000   31.980000   47.420002   694  3103
  3108  CT    39.150002   44.730000   24.849998   696  3109  3110  3111  3112
  3109  CZ    39.719997   43.480000   25.340000   695  3108  3113
  3110  HC    40.120003   45.219997   24.639999   700  3108
  3111  HC    38.619999   45.170002   25.680000   700  3108
  3112  HC    38.389999   44.669998   24.059999   700  3108
  3113  NZ    40.159996   42.480003   25.780001   694  3109
  3114  CT    45.330002   14.889999   21.619999   696  3115  3116  3117  3118
  3115  CZ    45.770000   16.070000   20.969999   695  3114  3119
  3116  HC    44.239998   14.840000   21.559999   700  3114
  3117  HC    45.669998   14.889999   22.620001   700  3114
  3118  HC    45.750000   14.040001   21.160000   700  3114
  3119  NZ    46.110001   17.070000   20.459999   694  3115
  3120  CT    41.469997   10.039999   20.750000   696  3121  3122  3123  3124
  3121  CZ    40.440002    9.100000   21.180000   695  3120  3125
  3122  HC    42.270004    9.639999   20.190001   700  3120
  3123  HC    41.980000   10.390000   21.660000   700  3120
  3124  HC    41.020004   10.910000   20.200001   700  3120
  3125  NZ    39.630001    8.370000   21.580000   694  3121
  3126  CT    35.730000    8.290000   36.400002   696  3127  3128  3129  3130
  3127  CZ    35.919998    7.780000   35.050003   695  3126  3131
  3128  HC    35.689999    9.380000   36.510002   700  3126
  3129  HC    36.559998    8.059999   36.970001   700  3126
  3130  HC    34.779999    7.920000   36.910000   700  3126
  3131  NZ    35.950001    7.300000   33.970001   694  3127
  3132  CT    17.120001   13.430000    8.800000   696  3133  3134  3135  3136
  3133  CZ    16.420000   13.090000   10.039999   695  3132  3137
  3134  HC    17.250000   14.550000    8.690001   700  3132
  3135  HC    16.540001   12.900000    7.970000   700  3132
  3136  HC    18.099998   13.049999    8.760000   700  3132
  3137  NZ    15.889999   12.780000   11.040000   694  3133
  3138  CT    19.920000    9.060000   39.719997   696  3139  3140  3141  3142
  3139  CZ    21.070002    9.060000   40.650002   695  3138  3143
  3140  HC    20.120001    8.420000   38.870003   700  3138
  3141  HC    19.900000   10.039999   39.240002   700  3138
  3142  HC    18.950001    8.960000   40.190002   700  3138
  3143  NZ    21.960001    8.970000   41.389999   694  3139
  3144  CT    21.730001   16.390001   46.259998   696  3145  3146  3147  3148
  3145  CZ    21.770000   17.520000   47.180000   695  3144  3149
  3146  HC    22.420002   16.520000   45.400002   700  3144
  3147  HC    20.710001   16.180000   45.930000   700  3144
  3148  HC    21.980000   15.470000   46.810001   700  3144
  3149  NZ    21.719999   18.420000   47.840000   694  3145
  3150  CT    25.840000   34.840000   47.560001   696  3151  3152  3153  3154
  3151  CZ    25.160000   34.340000   46.360001   695  3150  3155
  3152  HC    26.380001   35.720001   47.340004   700  3150
  3153  HC    26.429998   34.100002   48.049999   700  3150
  3154  HC    25.060001   35.000000   48.290001   700  3150
  3155  NZ    24.619999   33.959999   45.400002   694  3151
