# Supplementary material for: Photochemistry of an Anti-Bredt Olefin through the Lens of Multistate Multireference Quantum Chemistry
Source: J Am Chem Soc. 2026 Apr 21;148(17):17736–44. doi: 10.1021/jacs.5c22985 (PMC13154192; doi:10.1021/jacs.5c22985)
Supplement: Supplementary file 2 [file ja5c22985_si_002.zip › Snapshots/geom118.velocity.xyz]

   -0.000134160    0.000184395    0.000217535
   -0.000262240    0.000487409   -0.000081227
    0.000189926   -0.000033186   -0.000166020
    0.000312018    0.000202771    0.000174385
    0.000259406    0.000558351    0.000102071
    0.000114413   -0.000143530    0.000001326
    0.000249441   -0.000028889    0.000114276
   -0.000001188   -0.000074508   -0.000014673
    0.000248298   -0.000181333    0.001028299
    0.000357043    0.000010879   -0.000228734
   -0.000133977   -0.000032180   -0.001338991
    0.000080633    0.000763453    0.000048544
   -0.000389954    0.000616586    0.000368471
   -0.000321755    0.000351604    0.000350415
   -0.000064817    0.000443618   -0.000978337
    0.000468256   -0.000669701    0.000619512
   -0.001215437   -0.000697539   -0.000286695
    0.000067103   -0.000078165   -0.000406136
    0.000144627   -0.000030809   -0.000096266
    0.001345894   -0.000750426    0.000607673
    0.001840479    0.000384195   -0.000831196
   -0.000548432   -0.000267862    0.000529417
    0.000072954    0.000013165    0.000144719
    0.000240299   -0.000075925    0.000215433
    0.000225717   -0.000127303    0.000029163
   -0.000847377    0.000378893   -0.000387898
   -0.000610872    0.000318418   -0.000439230
   -0.001295201   -0.000496779    0.000607673
   -0.000045207    0.000031723   -0.000016959
   -0.000081776   -0.000110619    0.000122458
    0.000048179   -0.000235865   -0.000081410
   -0.000857571   -0.000613843   -0.000339307
    0.000219318    0.000815746    0.001368018
   -0.000508481    0.000438819    0.000830053
   -0.000276593   -0.000337342    0.000089775
    0.000035288   -0.000058143   -0.000287061
    0.000107968   -0.000296614   -0.000239476
   -0.001312434   -0.000220278    0.001025008
   -0.000061389   -0.001273306   -0.000043379
   -0.000098643   -0.000204005    0.000553734
   -0.000088358    0.000142388    0.000003108
   -0.000148741   -0.000254241    0.000115327
    0.000081867    0.000228551   -0.000054487
   -0.001675602    0.000078667    0.000256618
    0.000016821   -0.000178636   -0.000372082
    0.001148471   -0.000315127   -0.000855194
    0.000003611    0.000511270    0.000057184
   -0.000069754   -0.000084427    0.000088449
   -0.000048087   -0.000088632   -0.000354666
    0.000524023    0.000103077    0.000719480
    0.000133565    0.000338348   -0.000347033
   -0.001041509   -0.001020574   -0.000178636
    0.000068657    0.000054807   -0.000272845
    0.000085890    0.000217855   -0.000089684
   -0.000120309   -0.000121635   -0.000067240
   -0.000321663    0.000597616    0.000382595
    0.001331266   -0.000972166   -0.001006083
    0.000645429   -0.000394754   -0.000110436
    0.000258994   -0.000070485    0.000052704
    0.000194726    0.000062577    0.000035060
   -0.000286329   -0.000306945    0.000199160
    0.000224026    0.000750563    0.000628562
   -0.000610415   -0.000655623    0.000104082
   -0.001346991   -0.000883214    0.000343879
   -0.000128903    0.000167208   -0.000113407
    0.000087124    0.000084153    0.000167300
   -0.000272982   -0.000006765    0.000207159
    0.000619694    0.000149427   -0.000949951
   -0.001150894   -0.000326966    0.000072405
   -0.000562922    0.000122412   -0.000336656
   -0.000426934    0.000322669    0.000131600
   -0.000108653    0.000126389    0.000197423
    0.000261966    0.000008959   -0.000051333
   -0.000505739   -0.000243727    0.000246333
   -0.001104955   -0.001492441   -0.000471182
    0.000209810    0.000244230    0.000353203
    0.000238059   -0.000170042   -0.000080542
    0.000196326    0.000142525    0.000510721
   -0.000241350   -0.000255703   -0.000265303
    0.000121589    0.000614529   -0.000045482
   -0.000741101    0.000540250   -0.000514469
    0.000464554    0.000767750    0.000102985
    0.000038488   -0.000099100   -0.000087764
