# Supplementary material for: Photochemistry of an Anti-Bredt Olefin through the Lens of Multistate Multireference Quantum Chemistry
Source: J Am Chem Soc. 2026 Apr 21;148(17):17736–44. doi: 10.1021/jacs.5c22985 (PMC13154192; doi:10.1021/jacs.5c22985)
Supplement: Supplementary file 2 [file ja5c22985_si_002.zip › Snapshots/geom090.velocity.xyz]

   -0.000074873    0.000139645   -0.000482792
    0.000157198    0.000112173    0.000011748
   -0.000270879   -0.000230106    0.000026512
   -0.000001006   -0.000006491    0.000179596
   -0.000040362   -0.000025049   -0.000178362
    0.000290992    0.000186178    0.000174705
   -0.000416146    0.000164237    0.000026558
    0.000580704    0.000484346   -0.000394937
   -0.000093478   -0.000567676    0.000335148
   -0.001021214   -0.000517532   -0.000254652
   -0.000299677   -0.001304846   -0.000727982
   -0.000486586   -0.000123646    0.000155461
    0.001025465   -0.000164694    0.000018284
    0.000597982    0.000055858    0.000727571
   -0.000867398   -0.000572704   -0.000586326
   -0.001274586    0.001257216   -0.000414501
   -0.000619557   -0.001277374   -0.001021351
    0.000223889    0.000047950   -0.000144810
   -0.000145267    0.000063126    0.000089866
   -0.001063724   -0.000016547    0.000561825
   -0.000025415   -0.001004758    0.000961196
    0.000931073    0.000108333    0.000076290
   -0.000201537    0.000024821    0.000009416
   -0.000084655    0.000326737   -0.000160215
   -0.000095306    0.000248938    0.000298168
    0.001166892   -0.000575995    0.000323675
   -0.000587514    0.001366006   -0.000093523
   -0.000027198    0.000107191    0.001065873
   -0.000369476   -0.000120995    0.000150661
   -0.000066554   -0.000197651    0.000112127
   -0.000050510    0.000176396    0.000172739
   -0.000726976   -0.000365408    0.000474747
   -0.000944009    0.000486906    0.000368151
    0.000549026    0.001572434   -0.000222563
    0.000147690   -0.000018558    0.000034603
   -0.000004297   -0.000419255   -0.000004617
    0.000007268    0.000368516   -0.000163826
    0.000125383    0.000643921   -0.000492940
   -0.000001874    0.000754311    0.002190574
    0.000414684    0.000041825   -0.000692739
   -0.000197148    0.000098506   -0.000051790
   -0.000200531    0.000113042    0.000113636
   -0.000034786   -0.000116973   -0.000073776
   -0.000681998   -0.000553232   -0.000069525
    0.000182430    0.000617409   -0.001601734
    0.000652743    0.000007359    0.000873067
    0.000039677    0.000016227   -0.000196417
   -0.000155415   -0.000402982    0.000007085
   -0.000133428    0.000165563   -0.000368973
    0.000919554    0.000605433    0.000450155
    0.000062075    0.000693379   -0.000204554
   -0.000174065   -0.000016364   -0.000053847
   -0.000154684   -0.000336199   -0.000133520
   -0.000127897    0.000240985   -0.000009416
    0.000024135   -0.000010925   -0.000523109
    0.000589388    0.000261600   -0.001259501
    0.001104635    0.000401153   -0.000107648
    0.001088591    0.000970658    0.000655897
    0.000051973   -0.000237831    0.000090598
    0.000482655    0.000215935   -0.000190658
    0.000126618   -0.000525897    0.000180647
   -0.000230288    0.001461267   -0.000859171
    0.000147050   -0.000643921   -0.000755865
    0.000978109   -0.000060932   -0.000047767
   -0.000156923    0.000052613   -0.000063994
   -0.000009919    0.000203182   -0.000148787
    0.000075833   -0.000074736   -0.000181013
   -0.000483478   -0.000102894   -0.000095992
    0.000757237   -0.000421586    0.000243864
   -0.000517075   -0.000131280    0.000309733
   -0.000306030   -0.000145496    0.000139096
    0.000002514    0.000199663   -0.000160855
    0.000101888   -0.000167528   -0.000181196
    0.000555197    0.000081227   -0.000516161
   -0.000342050    0.000567768   -0.000421220
   -0.001058056    0.000288295    0.000006719
   -0.000170865   -0.000152901    0.000160169
   -0.000082416    0.000029757   -0.000043562
    0.000368562    0.000294329    0.000018101
    0.000235637   -0.000941541    0.001291864
    0.000265211   -0.000017096   -0.000230608
   -0.000259177    0.000085067   -0.000239659
   -0.000199068    0.000244733    0.000150113
