# Supplementary material for: Photochemistry of an Anti-Bredt Olefin through the Lens of Multistate Multireference Quantum Chemistry
Source: J Am Chem Soc. 2026 Apr 21;148(17):17736–44. doi: 10.1021/jacs.5c22985 (PMC13154192; doi:10.1021/jacs.5c22985)
Supplement: Supplementary file 2 [file ja5c22985_si_002.zip › Snapshots/geom097.velocity.xyz]

    0.000110573    0.000034191    0.000099968
   -0.000043562    0.000538970   -0.000287929
    0.000226403    0.000003245   -0.000032820
   -0.000205468   -0.000289849   -0.000034694
    0.000207342    0.000103991    0.000053435
    0.000155506   -0.000083056   -0.000219866
    0.000490974    0.000061892   -0.000089775
   -0.001364955   -0.000393566    0.001103812
    0.002159994    0.001239069    0.000778126
   -0.000524846    0.000777761    0.000087078
    0.000473284   -0.001332638    0.000544592
    0.000097363    0.000393931   -0.000183253
    0.000611284   -0.001106418   -0.000149518
   -0.000898253    0.000401519   -0.001368063
   -0.001137821   -0.000591948    0.000036751
   -0.000009919   -0.000620426   -0.001322262
   -0.000166980   -0.000575675    0.000656857
   -0.000124241    0.000070531    0.000412855
    0.000052338   -0.000050921    0.000080542
    0.002200310    0.000869730   -0.000405496
    0.000111670   -0.000056498    0.000085158
    0.001332912    0.001023910   -0.000382915
   -0.000145907    0.000072862    0.000135851
   -0.000173242    0.000188281    0.000395348
   -0.000264845    0.000429768   -0.000199480
   -0.000164603    0.000143896    0.000306990
   -0.000411118   -0.001185359   -0.000769853
   -0.000243407    0.000512367   -0.000078987
   -0.000201262    0.000214107    0.000306305
   -0.000034466    0.000213193   -0.000010376
    0.000417152   -0.000120355    0.000133885
   -0.000669701    0.000005394    0.000257486
    0.000906069   -0.000011062   -0.001154413
    0.000434888   -0.001348042    0.000414821
   -0.000102208    0.000093203   -0.000221923
   -0.000186727   -0.000336062   -0.000058098
   -0.000068337   -0.000129086    0.000136628
   -0.000101248   -0.000287746   -0.000087535
    0.001142803    0.000482975   -0.000066188
    0.000292363   -0.000495820   -0.000844040
    0.000080724    0.000057229    0.000022947
    0.000224072    0.000022352    0.000103397
    0.000189743    0.000401793   -0.000013165
   -0.001156150    0.000555243   -0.000124286
   -0.000854142   -0.000138365    0.000689311
   -0.000336793    0.000699550   -0.000070851
    0.000077388    0.000134937    0.000312567
    0.000117887   -0.000349272    0.000349592
   -0.000247887    0.000249624    0.000033003
   -0.000318509    0.000230197   -0.000276136
   -0.000517212   -0.000407187   -0.001147603
    0.000609912   -0.000482518    0.000251224
    0.000009325   -0.000207479   -0.000123692
    0.000010925    0.000066828    0.000124972
    0.000156146   -0.000143393   -0.000214564
    0.000551586    0.001024002    0.000098780
    0.000005165   -0.000540021    0.000113956
    0.000351055   -0.000178224    0.000024821
   -0.000268914    0.000339765   -0.000253235
   -0.000034831   -0.000274216   -0.000078439
    0.000218678   -0.000199434   -0.000057138
   -0.000156923    0.000048042    0.000468896
   -0.000276822    0.001244920    0.000615078
   -0.001328432    0.000759385   -0.000000914
    0.000165563   -0.000013027    0.000031632
   -0.000321480    0.000171734    0.000060749
    0.000173471   -0.000017964   -0.000291860
   -0.000225717    0.000576361   -0.000493808
   -0.001026150    0.000961836   -0.000353066
   -0.000537324    0.000138594    0.000640675
   -0.000181241   -0.000029757    0.000140833
   -0.000295380   -0.000026283    0.000093386
    0.000158752    0.000208850   -0.000119304
   -0.000168762    0.000029437    0.000269599
    0.001269009   -0.000373590   -0.000404856
   -0.000486860   -0.000166248    0.000885408
   -0.000007131    0.000328840    0.000266080
   -0.000112630   -0.000551266    0.000006171
    0.000573161    0.000150981   -0.000205056
    0.000274353   -0.001160173   -0.001083654
    0.000262194   -0.000284729    0.000349821
    0.000583172    0.001150437    0.000362163
   -0.000011793   -0.000418798    0.000041414
