# Supplementary material for: Photochemistry of an Anti-Bredt Olefin through the Lens of Multistate Multireference Quantum Chemistry
Source: J Am Chem Soc. 2026 Apr 21;148(17):17736–44. doi: 10.1021/jacs.5c22985 (PMC13154192; doi:10.1021/jacs.5c22985)
Supplement: Supplementary file 2 [file ja5c22985_si_002.zip › Snapshots/geom068.velocity.xyz]

    0.000223432    0.000116744    0.000204096
    0.000189652    0.000156146    0.000166660
   -0.000109842   -0.000114824   -0.000146867
    0.000056406   -0.000095169   -0.000137497
    0.000504779    0.000085844   -0.000042556
   -0.000050921   -0.000218175    0.000236094
    0.000299859    0.000219958    0.000360197
   -0.000672216    0.000018924    0.000102071
   -0.000471090   -0.000655714   -0.000629248
   -0.001021579    0.001020848   -0.002422097
    0.000666319    0.000528639   -0.000503636
   -0.001154276    0.000800067   -0.000091558
    0.000134160    0.000152032   -0.000784526
    0.000679712    0.001057553    0.000285278
    0.001021762   -0.000105636   -0.001793535
   -0.000540250    0.000152672    0.000417061
   -0.000709881   -0.000357409    0.000336656
   -0.000128994    0.000024226   -0.000034100
    0.000197011    0.000181698   -0.000215067
   -0.000488369   -0.000294100    0.000029712
    0.000456600   -0.000518126   -0.000242447
   -0.000372722    0.000095854   -0.000296066
    0.000172419    0.000006217    0.000257258
    0.000058189   -0.000017918    0.000496185
   -0.000325320    0.000157243    0.000128172
   -0.000293597   -0.000525805    0.000070942
    0.000655988    0.000740278    0.001002929
   -0.001532117    0.000961196    0.000810261
    0.000486632    0.000026146    0.000101340
    0.000058006    0.000107739   -0.000376790
    0.000148376    0.000294603   -0.000006537
    0.000273576   -0.000471456   -0.001600637
   -0.000564385   -0.000980211   -0.000672993
    0.000109888   -0.000136994   -0.000654023
    0.000487729   -0.000074736   -0.000234357
   -0.000075651    0.000057778    0.000262606
    0.000122686    0.000078302    0.000109933
    0.000101523    0.000748780    0.001158482
    0.001237697    0.000613341    0.000888791
   -0.000522012    0.000136902    0.000134068
   -0.000148101   -0.000222335   -0.000319881
   -0.000034054   -0.000126983    0.000060475
    0.000124789   -0.000173059   -0.000505282
   -0.000470359    0.000674090    0.000422180
   -0.001237652    0.000359146   -0.000567630
   -0.001495046    0.000258080    0.000247795
    0.000297483    0.000412124   -0.000073411
    0.000269965    0.000110665   -0.000108973
   -0.000186955    0.000309870   -0.000196509
    0.000549803    0.000049687   -0.000263108
    0.000484392    0.001438503    0.000783886
   -0.000196051   -0.000479958   -0.000181607
    0.000074051    0.000030352    0.000056681
   -0.000271793    0.000225763    0.000326417
    0.000011885   -0.000206016   -0.000105225
   -0.000999638   -0.000029117    0.000004845
   -0.000608450    0.000756460   -0.000712898
    0.000063766   -0.001164835   -0.001271706
   -0.000107053    0.000214198    0.000234220
    0.000092655   -0.000058418    0.000445401
    0.000266445    0.000126252   -0.000190612
    0.000516481   -0.000427803    0.000847469
    0.000643692   -0.000173059   -0.000587926
    0.001352293    0.000360974    0.001815476
    0.000135531   -0.000351146    0.000184715
   -0.000014353    0.000267405    0.000394845
    0.000006948   -0.000151118   -0.000044842
   -0.000907669   -0.001218042    0.000121041
   -0.000235362   -0.000483935   -0.000070942
   -0.000159392    0.000223295   -0.000800844
   -0.000067971    0.000052247   -0.000062760
   -0.000336473   -0.000200622   -0.000120035
   -0.000194177    0.000154364    0.000230517
    0.001802997    0.001397226   -0.000115601
   -0.002017926   -0.000638527    0.000635510
    0.000092883   -0.000524343    0.000886825
   -0.000191389    0.000050601    0.000305665
   -0.000345021    0.000057275    0.000095535
   -0.000046899   -0.000032226   -0.000116150
    0.001397501   -0.000516161    0.000139919
    0.000434979   -0.000557711   -0.000074188
    0.000441516    0.000549483   -0.001200398
    0.000234859   -0.000186407    0.000316269
