# Supplementary material for: Photochemistry of an Anti-Bredt Olefin through the Lens of Multistate Multireference Quantum Chemistry
Source: J Am Chem Soc. 2026 Apr 21;148(17):17736–44. doi: 10.1021/jacs.5c22985 (PMC13154192; doi:10.1021/jacs.5c22985)
Supplement: Supplementary file 2 [file ja5c22985_si_002.zip › Snapshots/geom082.velocity.xyz]

    0.000084473   -0.000021301    0.000115784
    0.000081776    0.000083833   -0.000135805
    0.000146136    0.000336199   -0.000056909
    0.000387303   -0.000140193    0.000255246
   -0.000155598    0.000020570    0.000233260
    0.000011245    0.000018833   -0.000135531
    0.000071262   -0.000307585    0.000047676
    0.000590897    0.000136628   -0.000260594
   -0.000198108   -0.000953608    0.000561140
   -0.000222106   -0.000730816   -0.000021392
    0.001051245    0.000364768   -0.001004118
   -0.000913749   -0.000290123   -0.000023952
   -0.001324364    0.000864290    0.000421357
   -0.000045847    0.000391829    0.000483981
   -0.000021712   -0.000102345    0.000394068
   -0.000460348    0.000250081    0.000927827
   -0.000114779    0.000625271    0.000207022
   -0.000022627   -0.000156786   -0.000352518
    0.000148787    0.000384881   -0.000419666
   -0.000212644    0.000671301    0.001053119
    0.000169037    0.000842029    0.000170042
    0.001539614    0.000436305    0.000168854
    0.000186544    0.000187686   -0.000214838
   -0.000134845    0.000048133   -0.000034054
    0.000033551    0.000270971   -0.000075468
    0.000486038    0.001459941    0.000696899
   -0.000804273    0.000186269    0.000353066
    0.000131783    0.000154409    0.000241670
   -0.000141976    0.000306259    0.000025689
    0.000294009   -0.000261783   -0.000385338
   -0.000062577   -0.000219318   -0.000122915
   -0.000679575    0.000955848   -0.000976646
   -0.000275130   -0.000616266   -0.000249624
   -0.000449195    0.000585732    0.000543495
    0.000258400   -0.000055858   -0.000210587
    0.000045939   -0.000189149    0.000081959
   -0.000194314   -0.000229877   -0.000067331
   -0.000758242    0.000172693    0.000460394
    0.000398411   -0.000201171   -0.000125338
   -0.001157659   -0.001405637   -0.000211547
    0.000022169   -0.000014124    0.000121407
   -0.000427254    0.000023221    0.000029026
    0.000132194    0.000134937   -0.000360791
   -0.000194360   -0.000966133   -0.000187047
    0.001748053    0.000137634   -0.000224209
    0.000164648   -0.000292546    0.000294054
   -0.000011565   -0.000143942    0.000152535
   -0.000187321    0.000042831   -0.000108882
    0.000372036   -0.000020798    0.000187412
   -0.000033780   -0.000559265   -0.000881020
    0.000704258    0.001276871    0.000142845
    0.000939621    0.000337708    0.000567585
    0.000207388    0.000135394    0.000038899
    0.000094300   -0.000045847    0.000437265
    0.000107191   -0.000170499   -0.000126709
   -0.000644241   -0.000622026   -0.001181931
   -0.001811499   -0.000084838    0.000339993
   -0.000403393   -0.001255936   -0.000438133
    0.000071948   -0.000081273   -0.000008091
   -0.000024684   -0.000313481   -0.000205605
   -0.000087124   -0.000264434    0.000408559
   -0.000882529    0.001281854   -0.000036203
   -0.000349958   -0.000067560    0.000408010
    0.001540162   -0.000690820   -0.000391189
    0.000193309   -0.000329343    0.000330257
    0.000034694    0.000014993    0.000067925
    0.000306579    0.000155004   -0.000159986
   -0.000580018    0.000128263    0.000935095
    0.000912606    0.000202497   -0.000542078
   -0.000208210    0.000434111    0.000126618
    0.000153952    0.000135577   -0.000078256
    0.000276639    0.000138639    0.000367008
    0.000141839   -0.000155415   -0.000203045
    0.001079403    0.000032500    0.000445904
   -0.000758699    0.000319606    0.000059789
    0.000340633    0.001198021   -0.000989765
   -0.000023769    0.000267954   -0.000020250
   -0.000220826    0.000068657   -0.000011976
    0.000350781    0.000284958    0.000114733
    0.001121091    0.000173151   -0.000689128
    0.000487866   -0.001579473   -0.000179870
    0.000385841    0.000148650   -0.000829367
   -0.000006354   -0.000153404    0.000097317
