# Supplementary material for: Photochemistry of an Anti-Bredt Olefin through the Lens of Multistate Multireference Quantum Chemistry
Source: J Am Chem Soc. 2026 Apr 21;148(17):17736–44. doi: 10.1021/jacs.5c22985 (PMC13154192; doi:10.1021/jacs.5c22985)
Supplement: Supplementary file 2 [file ja5c22985_si_002.zip › Snapshots/geom028.velocity.xyz]

   -0.000107419   -0.000231751    0.000047173
    0.000044522   -0.000137954   -0.000003840
    0.000024044   -0.000083604    0.000031586
   -0.000430957    0.000305573    0.000183755
    0.000088769    0.000264571   -0.000260640
    0.000206016   -0.000235408    0.000126892
   -0.000127395   -0.000163140   -0.000127577
    0.000196463    0.000039037   -0.000711115
   -0.000495500   -0.001091607    0.001320570
   -0.000612289    0.000294694    0.000013850
   -0.001073872   -0.000339079    0.000354438
    0.000553369   -0.000240985   -0.000212827
    0.000167163   -0.000621157    0.000051744
   -0.000471639   -0.000891305    0.000075376
    0.001564298   -0.000120264   -0.000337570
    0.001091882   -0.000216118   -0.000128994
    0.000786354    0.000577915    0.000924719
   -0.000263657    0.000117750   -0.000077707
   -0.000215798   -0.000098323   -0.000312887
   -0.000243087    0.000187549    0.000263657
    0.001037166    0.000558443   -0.000494311
    0.001346717   -0.000993513    0.000005805
    0.000069434    0.000134434    0.000282352
    0.000034877   -0.000121178   -0.000409838
   -0.000224803   -0.000022307   -0.000026603
   -0.000486495    0.000335971   -0.000128857
   -0.000562328   -0.000265394   -0.000086210
   -0.000439596   -0.000276273    0.000391600
    0.000111122    0.000241030    0.000207708
    0.000169082   -0.000105865    0.000001554
    0.000107693    0.000124789   -0.000095992
   -0.000555837    0.000254241   -0.001167715
    0.001389136    0.000393657   -0.000859856
   -0.000469856   -0.000792296   -0.000434613
   -0.000141062   -0.000469810   -0.000161997
   -0.000011702    0.000163826    0.000208210
    0.000507887   -0.000236276   -0.000130183
    0.000785851    0.001095721    0.000026101
   -0.001245697   -0.000560637   -0.001242223
    0.000012296   -0.001113457   -0.000962979
    0.000365499   -0.000171231   -0.000054030
   -0.000094620    0.000126937   -0.000058281
   -0.000021758    0.000004434    0.000041414
   -0.001000187    0.000010331   -0.000815700
    0.000363123   -0.000405953   -0.000616312
   -0.000893179    0.000407507   -0.000136491
   -0.000164877    0.000275313   -0.000150661
    0.000216347   -0.000055767    0.000124149
   -0.000148376    0.000348770    0.000027152
    0.000349455   -0.000222518    0.000240802
    0.000679986   -0.000445355    0.000796228
   -0.000912515   -0.000504504    0.000682226
   -0.000136125   -0.000289255    0.000255612
   -0.000601685   -0.000305070    0.000002286
    0.000021301   -0.000035151   -0.000097820
    0.000644561    0.000090049   -0.001477722
   -0.001243686    0.000350689    0.000717606
   -0.000130823   -0.000910092    0.000639578
   -0.000407873    0.000090506   -0.000194863
    0.000304248    0.000153861    0.000349364
   -0.000018376   -0.000008685   -0.000224483
    0.000201400   -0.000149793    0.000165380
    0.001267958   -0.000465605    0.000777669
   -0.000746129    0.000065091   -0.001137272
   -0.000169905   -0.000204828   -0.000001463
    0.000014719   -0.000141245   -0.000344838
    0.000116653    0.000130229    0.000014124
    0.000704487    0.000390503   -0.000248710
   -0.001001375   -0.000114139    0.000070897
    0.000129086    0.000462862   -0.000237785
   -0.000094163    0.000089821    0.000091512
    0.000141108    0.000017233    0.000095169
    0.000149747    0.000130869    0.000362345
   -0.000042968    0.000147416    0.000089181
    0.000660377    0.001454821   -0.000554146
   -0.000294237   -0.000315264    0.000090461
    0.000475250   -0.000056498    0.000160215
   -0.000199434   -0.000343101    0.000073639
   -0.000038899    0.000293963    0.000192029
    0.000321252   -0.000727799    0.000067057
   -0.001002198    0.000161723   -0.000014582
    0.000331902   -0.000232574    0.000437265
   -0.000088861   -0.000014033    0.000029392
