# Supplementary material for: Photochemistry of an Anti-Bredt Olefin through the Lens of Multistate Multireference Quantum Chemistry
Source: J Am Chem Soc. 2026 Apr 21;148(17):17736–44. doi: 10.1021/jacs.5c22985 (PMC13154192; doi:10.1021/jacs.5c22985)
Supplement: Supplementary file 2 [file ja5c22985_si_002.zip › Snapshots/geom085.velocity.xyz]

   -0.000412627   -0.000100517   -0.000157518
   -0.000096540   -0.000100197    0.000062989
   -0.000291220    0.000252915   -0.000464645
   -0.000318189    0.000202405   -0.000027975
   -0.000096220   -0.000089089   -0.000218632
    0.000291997    0.000179916   -0.000074782
    0.000364585   -0.000142525   -0.000361111
    0.000638481    0.000231568   -0.000382321
    0.001538791   -0.000086164   -0.000442521
   -0.000090141    0.000867627   -0.000861822
    0.000857251    0.001082054   -0.000485809
   -0.000877958    0.000585320    0.000011610
   -0.000355397    0.001546470   -0.000701836
    0.000593320   -0.000451663   -0.000434111
    0.001001238   -0.000130000    0.002109210
    0.000304476    0.001044754   -0.000120127
    0.001026333   -0.000920102   -0.000116058
   -0.000034008    0.000294786   -0.000129086
    0.000363443   -0.000169722   -0.000089409
   -0.000321892   -0.000436625   -0.002108844
   -0.000401976   -0.001475437   -0.000416604
    0.000259132   -0.000563791    0.000505967
   -0.000152901   -0.000084198   -0.000372859
   -0.000002240   -0.000152307   -0.000089958
   -0.000271748   -0.000043105   -0.000070668
   -0.000340450   -0.001419944   -0.000914709
    0.000241167    0.000100837   -0.000348495
   -0.000340405   -0.000065731    0.000040408
   -0.000122321    0.000065594   -0.000129132
    0.000145542    0.000026512   -0.000148101
   -0.000297665    0.000195914    0.000015999
   -0.000100288   -0.000015541   -0.000506973
   -0.000308224   -0.000144125   -0.001246428
    0.001613527    0.000293323   -0.001884361
    0.000198474    0.000274765    0.000224072
    0.000096129    0.000175528   -0.000033734
   -0.000318052    0.000237328   -0.000183481
   -0.000700419    0.000810306   -0.000151895
    0.000844269    0.000261143    0.000489831
    0.000431597   -0.000753946    0.000074736
    0.000071765   -0.000173105   -0.000208759
   -0.000077113   -0.000026421    0.000472690
    0.000234311   -0.000156512    0.000177767
   -0.000105591   -0.000188921   -0.000145313
   -0.000938889    0.001271660    0.000145313
   -0.000363808   -0.000703299   -0.000493260
   -0.000204874   -0.000214518    0.000107785
   -0.000319789   -0.000415598   -0.000033643
    0.000060155    0.000086072    0.000169905
   -0.000178453   -0.000267314   -0.000282718
    0.000196737    0.000138731   -0.000319926
    0.000157563    0.000267542   -0.000518812
   -0.000075696    0.000373133    0.000033597
   -0.000105042   -0.000066143    0.000148924
   -0.000252595   -0.000176853    0.000237602
    0.000025004    0.000718703    0.000195960
   -0.000202999    0.001513879    0.000938067
   -0.000062943    0.000183070    0.000328703
   -0.000088084   -0.000028295   -0.000036385
    0.000000503   -0.000164648    0.000300819
    0.000183892    0.000070302    0.000003337
   -0.000411301   -0.000116058   -0.000892996
   -0.000763408    0.000469947   -0.001391558
    0.001212603    0.000786811   -0.000208210
   -0.000233442    0.000275542    0.000024135
   -0.000219227    0.000364997   -0.000012936
   -0.000272845   -0.000059423   -0.000006445
   -0.000321389   -0.000564202   -0.000154546
   -0.000353295    0.000825071    0.000303928
    0.000722771    0.000129954   -0.000936878
   -0.000031403   -0.000096723   -0.000104494
    0.000142250    0.000248527   -0.000018696
    0.000208073    0.000348267    0.000036111
    0.000107373   -0.000101705   -0.000223706
   -0.000645886    0.000165426    0.000629796
   -0.000162134   -0.001348773    0.000024455
   -0.000168488    0.000045573   -0.000081639
    0.000140651    0.000216758    0.000089272
    0.000318829   -0.000029255   -0.000157563
   -0.001016505    0.000044705    0.000624631
    0.001226864    0.000387120    0.001086625
   -0.000041414   -0.000851537    0.000003154
   -0.000330440    0.000193537   -0.000299265
