# Supplementary material for: Photochemistry of an Anti-Bredt Olefin through the Lens of Multistate Multireference Quantum Chemistry
Source: J Am Chem Soc. 2026 Apr 21;148(17):17736–44. doi: 10.1021/jacs.5c22985 (PMC13154192; doi:10.1021/jacs.5c22985)
Supplement: Supplementary file 2 [file ja5c22985_si_002.zip › Snapshots/geom158.velocity.xyz]

   -0.000063812    0.000021804   -0.000346987
    0.000113407   -0.000364402    0.000101340
   -0.000437767   -0.000025826   -0.000213833
    0.000156969   -0.000316681    0.000044796
   -0.000087581    0.000107373   -0.000034146
    0.000321343    0.000231797    0.000038077
   -0.000042511   -0.000225215    0.000416284
   -0.000892768   -0.000039859   -0.000759934
    0.001263935   -0.000711115    0.000396491
   -0.001610831   -0.000150341   -0.000566396
    0.001113091    0.000923256   -0.000148558
   -0.000347398    0.001030218    0.000897841
   -0.000335879    0.000217810   -0.001102075
   -0.000699459    0.000354209    0.000170454
    0.000385429    0.000205879   -0.000339993
    0.000486540    0.000712258    0.000479364
    0.000121361   -0.000341319   -0.000056726
   -0.000251087   -0.000086621   -0.000297345
   -0.000019473    0.000328154   -0.000022398
   -0.000075102    0.000550215    0.000563562
    0.000026192   -0.000349135   -0.000060338
   -0.000190658    0.000349912    0.001115240
    0.000040911    0.000057321   -0.000038991
   -0.000378984   -0.000017781   -0.000141885
   -0.000172876   -0.000755545   -0.000269919
    0.000442933   -0.000930616    0.000244779
    0.000999364   -0.000132514    0.000726017
   -0.000265348   -0.000489466    0.000444670
   -0.000116927   -0.000369705    0.000065366
    0.000043653   -0.000157563   -0.000328611
    0.000031174   -0.000165928    0.000213010
    0.000420489   -0.000572704    0.000929199
    0.000314807   -0.000088175   -0.000577047
   -0.000723228    0.000770813    0.000436122
   -0.000338439   -0.000185629   -0.000106002
    0.000317595    0.000088678    0.000087352
    0.000121726    0.000072085   -0.000223980
   -0.001169635   -0.000440967    0.000226129
   -0.000241030    0.001217402    0.000447595
    0.000479227    0.000236139   -0.001141432
    0.000152215    0.000093935    0.000004205
    0.000604290   -0.000004114    0.000060018
   -0.000389315   -0.000669016    0.000102848
    0.000132331    0.000130411    0.000217398
    0.000086255   -0.000118892   -0.000320018
   -0.000872929   -0.001311565   -0.000104814
   -0.000157061   -0.000040454    0.000193172
    0.000473559   -0.000221192    0.000450749
    0.000016456   -0.000071674    0.000138685
    0.001053074   -0.000406410    0.000373590
   -0.000278787   -0.000863696   -0.000154592
    0.000724371   -0.000180053   -0.000097180
    0.000096540   -0.000138685   -0.000178910
   -0.000254606    0.000088815    0.000034054
    0.000084427   -0.000240665   -0.000303059
    0.000528000    0.000031494   -0.000210084
    0.000246653   -0.000583172   -0.000859765
    0.000661702   -0.000104402   -0.000317138
    0.000054807   -0.000166020   -0.000324223
   -0.000231203   -0.000023632    0.000169219
    0.000072542    0.000018787    0.000173333
   -0.000111670   -0.001556710   -0.000119030
   -0.000119167   -0.000136125    0.000520777
   -0.000771224   -0.000472599    0.000735387
    0.000110162   -0.000372265   -0.000048956
   -0.000263611   -0.000339353   -0.000210313
   -0.000199525   -0.000364082    0.000082873
    0.000500985   -0.000214198   -0.000487455
    0.001162321    0.000607261   -0.000121864
    0.000022032   -0.001235001   -0.000126572
    0.000084016   -0.000034603   -0.000291312
   -0.000094529   -0.000043882   -0.000117201
   -0.000268228    0.000338302   -0.000170179
    0.001091607    0.000081227   -0.001320113
    0.000697082   -0.000081456    0.000017004
    0.000081181    0.000580292    0.000416649
    0.000013530   -0.000031129   -0.000296843
   -0.000273896    0.000153907    0.000405542
   -0.000003017    0.000033826    0.000246378
    0.000896196   -0.000811175   -0.000087261
    0.000033688   -0.000002834   -0.000638847
   -0.000590120   -0.000511727   -0.000495454
    0.000067194    0.000101934   -0.000009371
