# Supplementary material for: Photochemistry of an Anti-Bredt Olefin through the Lens of Multistate Multireference Quantum Chemistry
Source: J Am Chem Soc. 2026 Apr 21;148(17):17736–44. doi: 10.1021/jacs.5c22985 (PMC13154192; doi:10.1021/jacs.5c22985)
Supplement: Supplementary file 2 [file ja5c22985_si_002.zip › Snapshots/geom107.velocity.xyz]

   -0.000235134   -0.000005759    0.000247933
    0.000277141    0.000009736    0.000051333
    0.000011428   -0.000073091    0.000011062
   -0.000009188    0.000062257    0.000349089
   -0.000165837   -0.000006034    0.000066920
    0.000122092    0.000075879   -0.000374459
    0.000078210   -0.000249624   -0.000185264
   -0.000780412    0.000316772    0.000685746
    0.000072085   -0.000332360    0.000359009
   -0.000761442    0.001606671    0.000226357
   -0.000689860    0.000478861    0.001428995
    0.000094072   -0.000568727    0.000086210
   -0.001072043   -0.000578144    0.000151438
   -0.000315858    0.000923394    0.000830876
    0.000060795   -0.000420626    0.000002331
    0.001537191   -0.000869867    0.000459343
    0.000770264    0.000588246    0.000783474
    0.000193217   -0.000313390    0.000095123
    0.000374642   -0.000018330    0.000013850
    0.000459800    0.001451804    0.000983731
   -0.000433654    0.000491751   -0.000049824
   -0.000310099    0.000075331    0.000041916
   -0.000172922    0.000050693   -0.000190520
    0.000017141   -0.000084518   -0.000051241
   -0.000027243   -0.000104539    0.000381132
   -0.000202451   -0.001528095    0.000076519
    0.000479227   -0.000354118    0.000116973
   -0.000205422   -0.000009416   -0.001698686
   -0.000314258   -0.000120172   -0.000085021
    0.000127806   -0.000157426   -0.000090963
   -0.000219821    0.000370848    0.000112722
    0.000718977    0.000419666    0.000331080
    0.000244779   -0.000041688   -0.000843263
   -0.000125383   -0.000554283   -0.001485173
    0.000242996    0.000026558   -0.000301139
   -0.000021255    0.000183755    0.000285141
    0.000017416   -0.000073594    0.000334965
    0.000600587   -0.000828545   -0.001512919
   -0.000084290    0.001665774   -0.000649040
   -0.000279701    0.000831287    0.000770127
    0.000081319   -0.000007451   -0.000226814
   -0.000087444    0.000192989   -0.000007908
   -0.000165791   -0.000202999    0.000047859
   -0.000734747   -0.001841896    0.001041600
   -0.001608454   -0.000421037    0.000130869
   -0.000088998   -0.000583949    0.000358917
    0.000260869   -0.000051378    0.000259406
    0.000084610    0.000285415    0.000031037
   -0.000154912   -0.000179367    0.000005714
   -0.000298123   -0.000075605   -0.000654480
   -0.000571927    0.000755545   -0.000975869
    0.000286649    0.000189012   -0.000818488
    0.000144399   -0.000227409    0.000176396
    0.000104037    0.000062943   -0.000312841
   -0.000066691    0.000097683    0.000301505
   -0.000469353    0.000462314    0.000642824
    0.000046396    0.001140426    0.001438960
    0.001154459    0.000588977   -0.001459392
    0.000095397    0.000065183    0.000246881
   -0.000220186    0.000012936   -0.000239339
    0.000074234   -0.000007679   -0.000337662
   -0.000851720   -0.000741467    0.000266537
    0.000239750    0.000297757    0.000976098
    0.000030672   -0.000799702    0.000194269
    0.000023495    0.000324086    0.000555426
   -0.000018056   -0.000122458    0.000274490
    0.000071628    0.000099100   -0.000088449
    0.000219821   -0.000135942   -0.000264800
   -0.001143169   -0.000744621    0.000428260
   -0.000659097   -0.001613025   -0.000212781
    0.000223295   -0.000185035    0.000079582
   -0.000077433    0.000168488   -0.000213741
   -0.000139416    0.000229511   -0.000208667
    0.000439687   -0.000637019    0.000230746
    0.000697356   -0.000625957    0.000806649
   -0.000135165    0.000170499    0.000841115
    0.000074416    0.000178773    0.000251224
   -0.000201171    0.000090735   -0.000025826
    0.000176762    0.000183115   -0.000138822
   -0.001509674   -0.000093112   -0.000445081
    0.000237099   -0.000485398   -0.000304842
    0.000260092    0.000238562   -0.000700876
   -0.000097591    0.000116927   -0.000089592
