# Supplementary material for: Photochemistry of an Anti-Bredt Olefin through the Lens of Multistate Multireference Quantum Chemistry
Source: J Am Chem Soc. 2026 Apr 21;148(17):17736–44. doi: 10.1021/jacs.5c22985 (PMC13154192; doi:10.1021/jacs.5c22985)
Supplement: Supplementary file 2 [file ja5c22985_si_002.zip › Snapshots/geom152.velocity.xyz]

    0.000093569   -0.000058418   -0.000149838
   -0.000198840    0.000097226   -0.000042465
    0.000335696    0.000175253    0.000206885
    0.000180281    0.000302511   -0.000065183
    0.000163689    0.000232437   -0.000490380
   -0.000539793   -0.000073274    0.000118070
   -0.000120858    0.000345341    0.000212324
   -0.000570967    0.000380675    0.000899761
    0.000432602    0.000738175    0.000263931
    0.000731547   -0.001351105   -0.000205239
   -0.000563014    0.000911372    0.000205148
   -0.001173292   -0.000836133   -0.000454726
    0.000476758    0.000800067    0.000651189
    0.000446132   -0.000486815    0.001013809
   -0.000790925    0.000034968    0.000779498
   -0.000946980   -0.000232620   -0.000844406
    0.000049961    0.000351695    0.000882209
   -0.000179139   -0.000258903    0.000285644
    0.000104037   -0.000043379   -0.000140468
    0.001098098    0.000977423    0.001079768
    0.000090461   -0.001338626   -0.000618369
   -0.000611329   -0.000254149    0.000089592
   -0.000046122    0.000131828   -0.000204919
   -0.000243590   -0.000055538   -0.000060200
    0.000039037   -0.000055081   -0.000006217
   -0.000651326    0.000237602   -0.000442704
    0.000462360   -0.000890025    0.000458200
   -0.000874621    0.001267638    0.000035608
    0.000005942   -0.000039677    0.000245556
   -0.000158158   -0.000230197    0.000199891
    0.000264251    0.000146364   -0.000093478
    0.000142708    0.000152947    0.000185081
   -0.000266491   -0.000030397    0.001049965
    0.001461358   -0.000677655    0.000422912
   -0.000004662   -0.000347215   -0.000516252
    0.000141153    0.000135760    0.000100928
    0.000295426    0.000206428    0.000085204
    0.000133017   -0.000484849    0.000776252
    0.000061892   -0.001059565    0.000017370
   -0.000705630   -0.000916994    0.000267131
   -0.000167345    0.000291175    0.000384926
   -0.000413815    0.000116058    0.000094300
   -0.000113773   -0.000400651   -0.000166065
   -0.000014810    0.001443394    0.000089638
    0.000191435    0.001374097    0.000116287
    0.000675232    0.000037620   -0.000913429
    0.000040408   -0.000058189   -0.000240756
    0.000142936    0.000166614    0.000089272
    0.000132286    0.000523017   -0.000193035
   -0.001183302    0.000255566   -0.000366139
   -0.000065731   -0.001109023   -0.000349135
   -0.001223939   -0.000151164   -0.000436350
   -0.000359969   -0.000111716   -0.000004982
    0.000045527    0.000400468   -0.000275359
    0.000362254    0.000121544   -0.000108425
   -0.000494448    0.001920152    0.001100887
    0.001154642   -0.000653749   -0.000093843
   -0.000138502    0.000031906   -0.000065640
    0.000010696   -0.000193812   -0.000006537
    0.000163323    0.000341593   -0.000157335
    0.000043333   -0.000080999   -0.000205742
   -0.000541758   -0.000376607   -0.000097591
   -0.000028203   -0.000381041   -0.000060338
   -0.000467662   -0.000400194    0.000097363
    0.000135302    0.000121269    0.000193400
    0.000269736   -0.000269554    0.000092518
    0.000138639   -0.000005714   -0.000151118
   -0.000734153    0.000694111   -0.001018014
    0.000623031    0.000348724    0.000121864
    0.000433379   -0.002009379    0.000396171
   -0.000025415   -0.000121315   -0.000000366
    0.000254103   -0.000068885   -0.000077068
   -0.000184167   -0.000264891    0.000140605
   -0.000319332    0.000837550   -0.000441196
   -0.000292774   -0.000619420   -0.000249441
   -0.000637110    0.001299041    0.001381913
    0.000170591    0.000558168    0.000124835
    0.000148421   -0.000104128    0.000161769
    0.000117475    0.000124972   -0.000023678
   -0.000567448   -0.000516206   -0.001121639
   -0.001377662    0.000811358   -0.000140742
   -0.000589297   -0.000785851   -0.001272300
    0.000241945    0.000132606   -0.000097637
