# Supplementary material for: Photochemistry of an Anti-Bredt Olefin through the Lens of Multistate Multireference Quantum Chemistry
Source: J Am Chem Soc. 2026 Apr 21;148(17):17736–44. doi: 10.1021/jacs.5c22985 (PMC13154192; doi:10.1021/jacs.5c22985)
Supplement: Supplementary file 2 [file ja5c22985_si_002.zip › Snapshots/geom025.velocity.xyz]

   -0.000113042    0.000228140    0.000054578
    0.000157929    0.000279747    0.000365088
    0.000139325   -0.000326189    0.000303928
   -0.000018010    0.000161997   -0.000079262
   -0.000358003    0.000447367    0.000262743
    0.000094346    0.000197286    0.000151895
    0.000092015    0.000280661    0.000146639
   -0.000238333   -0.000662342    0.000853822
   -0.001665592   -0.000360106    0.000551952
   -0.000413724    0.000277873    0.000557483
   -0.000118984    0.000517258    0.000574304
   -0.000068611   -0.000637567   -0.000097226
    0.000485535   -0.000224300   -0.000279153
    0.000461811    0.000272708   -0.000853594
    0.000723457   -0.000993650   -0.001268918
   -0.001216488    0.000452760   -0.000383372
    0.000299128    0.001069118   -0.000335468
   -0.000121361    0.000048727   -0.000352975
   -0.000033140   -0.000015039    0.000158752
   -0.000887557    0.000508207   -0.000353066
   -0.000251864   -0.000988439    0.000764047
   -0.000395257   -0.000008594    0.000538970
    0.000071445    0.000234037    0.000167848
   -0.000379944    0.000331080   -0.000015679
    0.000258172    0.000105042   -0.000074325
    0.000055995    0.001009100   -0.000409427
   -0.000576955    0.001174206   -0.000180373
   -0.000148833   -0.000519497   -0.000460577
   -0.000041002   -0.000115007   -0.000133200
   -0.000101751    0.000016867   -0.000507338
   -0.000212279   -0.000095169   -0.000393474
   -0.001157339   -0.000548935    0.000892676
   -0.000682226   -0.000002377    0.000535816
    0.000179550   -0.000631305    0.000634642
    0.000187001   -0.000060429    0.000155004
    0.000245601   -0.000007177   -0.000042739
   -0.000120904   -0.000013622   -0.000415552
   -0.000433791    0.000391189    0.000374184
    0.000382732   -0.000171414    0.001127673
    0.000329023    0.000344701   -0.000408330
    0.000287335   -0.000048453   -0.000122458
    0.000066874    0.000325274   -0.000208942
   -0.000099831   -0.000187138   -0.000293871
   -0.000147187    0.000292226   -0.000076245
   -0.002164519   -0.000200897    0.001033464
   -0.000788091   -0.000129772   -0.001140563
   -0.000246058    0.000061617    0.000037071
   -0.000163140   -0.000117338    0.000117887
   -0.000186269    0.000038214    0.000084473
   -0.000880060   -0.000005165   -0.000891076
    0.000237191    0.000692191   -0.001352293
    0.000439550    0.001112543   -0.001221242
    0.000185584   -0.000108516    0.000498059
    0.000156283   -0.000076793   -0.000199663
    0.000240665   -0.000098277    0.000178453
    0.000457149   -0.000423689   -0.000323217
   -0.000338210    0.001387810    0.000412901
   -0.000886780   -0.000274902    0.000075102
   -0.000188509    0.000145587    0.000094666
    0.000260914   -0.000069205    0.000300179
   -0.000024821    0.000062577    0.000586052
    0.000187047    0.000033506   -0.000168397
    0.000183115    0.000591765    0.000049779
   -0.000615855   -0.000432876   -0.000348404
   -0.000230014   -0.000360700    0.000381909
   -0.000157335    0.000254515    0.000098049
   -0.000272662    0.000236825   -0.000067011
   -0.000494357    0.000435893    0.000220964
    0.000356723    0.000430911   -0.000641133
    0.000560317   -0.000333274    0.000565573
   -0.000178042   -0.000159666   -0.000131966
    0.000000091    0.000127852   -0.000207616
    0.000085935   -0.000010285    0.000040819
   -0.001286790   -0.000267131    0.000633773
    0.000545187   -0.000583400   -0.000556888
   -0.001282814    0.000361020   -0.000734382
   -0.000039037   -0.000264297    0.000008456
   -0.000210084    0.000058326   -0.000067331
   -0.000069982   -0.000297574   -0.000016456
    0.000531611    0.000024089   -0.000506196
    0.000330988   -0.000729628   -0.001688355
    0.000312841    0.000045116   -0.000530559
    0.000378435   -0.000215387   -0.000127349
