# Supplementary material for: Photochemistry of an Anti-Bredt Olefin through the Lens of Multistate Multireference Quantum Chemistry
Source: J Am Chem Soc. 2026 Apr 21;148(17):17736–44. doi: 10.1021/jacs.5c22985 (PMC13154192; doi:10.1021/jacs.5c22985)
Supplement: Supplementary file 2 [file ja5c22985_si_002.zip › Snapshots/geom070.velocity.xyz]

    0.000040499    0.000265257    0.000202177
   -0.000048407   -0.000193674   -0.000343239
    0.000211684   -0.000327743    0.000141382
   -0.000213284    0.000208119   -0.000145633
   -0.000235408   -0.000135988   -0.000034786
    0.000119852    0.000181424    0.000002743
   -0.000018056    0.000464188   -0.000193583
    0.000132377    0.000166157    0.000406593
   -0.000954065   -0.000351786   -0.000196783
   -0.000599490   -0.000722817   -0.000654663
   -0.000207845    0.001419533    0.000910275
    0.000312933   -0.000419986    0.000709332
    0.000130091   -0.000805232    0.000882117
    0.000132057   -0.000638390   -0.000480369
   -0.000208622   -0.000286558   -0.000599719
   -0.000349044   -0.002112730   -0.000397771
    0.000590486   -0.000402113    0.000056041
    0.000168351    0.000319561    0.000026558
    0.000348678    0.000015404   -0.000000594
   -0.000261829    0.000343833   -0.000379533
    0.000444121    0.000990496   -0.000298534
   -0.000222746   -0.000900813    0.000043379
    0.000008822   -0.000133520   -0.000132926
   -0.000275542   -0.000190840   -0.000240802
    0.000418523   -0.000093798    0.000027655
    0.000378390    0.000847789    0.000643327
   -0.000286923   -0.001011889    0.001008095
    0.000166203   -0.000342964   -0.000469353
   -0.000080907    0.000082644    0.000082050
   -0.000097820   -0.000617912    0.000065457
    0.000545095    0.000132148   -0.000295334
    0.000888974   -0.000198063    0.000460988
   -0.001464923    0.000670844    0.001351653
   -0.000059103    0.001139512    0.000770950
   -0.000019107    0.000156741   -0.000210724
    0.000394480   -0.000160855   -0.000158569
   -0.000346484   -0.000111807   -0.000070394
    0.000526948    0.000041048    0.001985106
   -0.000244779    0.000101614   -0.000330303
    0.000513601    0.001006952    0.000534536
   -0.000027335   -0.000521554    0.000029666
    0.000099054    0.000079262   -0.000203456
   -0.000118024    0.000201034   -0.000150707
    0.001098190    0.000603193   -0.000535496
   -0.001746956   -0.001426207   -0.000619740
    0.001116839    0.000669290    0.000907349
   -0.000175573    0.000168442    0.000038168
    0.000052795    0.000497282   -0.000017918
    0.000205696    0.000168305   -0.000429585
    0.000246241    0.000222426    0.000145176
    0.000957173    0.000553094   -0.000734564
    0.000337388   -0.000304842    0.000248070
    0.000200394   -0.000467479   -0.000042693
   -0.000138456   -0.000298945    0.000090918
   -0.000147964   -0.000207022   -0.000212096
    0.000221421   -0.000216118    0.000694842
   -0.000531794    0.000832019    0.000337525
    0.000368471   -0.000291175    0.000228003
   -0.000133245    0.000113133   -0.000148193
   -0.000193400   -0.000281438   -0.000097957
   -0.000050876   -0.000149290    0.000043242
    0.000082233    0.001160036    0.001434755
    0.000392057    0.000431734   -0.000201034
    0.000743249   -0.001174754   -0.000716783
    0.000257852   -0.000161769    0.000165014
   -0.000193903   -0.000244596    0.000247384
   -0.000298031   -0.000276044   -0.000046259
    0.000157381   -0.001475208    0.000831744
    0.000205833    0.000083513   -0.000780640
   -0.000125978    0.000598759   -0.000425243
    0.000176305    0.000005165    0.000042419
   -0.000065960   -0.000193172   -0.000174019
    0.000315767   -0.000124926   -0.000116196
   -0.001576091    0.000010970   -0.000084564
    0.000248893   -0.000189469   -0.000185721
   -0.000815883   -0.000745123   -0.000463000
    0.000127852    0.000103717   -0.000090232
    0.000152992   -0.000191983   -0.000135851
    0.000346941    0.000015496    0.000284684
   -0.000701836    0.000125200    0.000521097
    0.000890528    0.000677792    0.000316224
   -0.000603284   -0.000436625   -0.000023815
   -0.000057138    0.000156832    0.000108608
