# Supplementary material for: Photochemistry of an Anti-Bredt Olefin through the Lens of Multistate Multireference Quantum Chemistry
Source: J Am Chem Soc. 2026 Apr 21;148(17):17736–44. doi: 10.1021/jacs.5c22985 (PMC13154192; doi:10.1021/jacs.5c22985)
Supplement: Supplementary file 2 [file ja5c22985_si_002.zip › Snapshots/geom100.velocity.xyz]

    0.000312247   -0.000231066   -0.000492711
    0.000370208    0.000092243   -0.000403210
    0.000136217   -0.000115144    0.000177127
   -0.000205376    0.000317321    0.000235088
    0.000086895    0.000211456   -0.000018650
    0.000009599    0.000210130    0.000032591
   -0.000043562   -0.000002194   -0.000055309
    0.000131417    0.000505373    0.000307813
    0.001058376   -0.000397908   -0.000171779
   -0.001387216   -0.000475341    0.000883946
   -0.000927827   -0.000248573   -0.000475981
   -0.000093935   -0.001385799   -0.000691551
    0.000425014   -0.000992827    0.000640721
    0.000458977   -0.000366277    0.000390732
    0.001664220   -0.000097911    0.002139059
    0.000748826   -0.000218952    0.000714955
    0.000157243    0.001379628    0.000738998
    0.000027838    0.000143530    0.000171551
   -0.000118298    0.000128354    0.000154912
   -0.001689269    0.000432145   -0.000594874
   -0.000676741   -0.001395307   -0.000779772
    0.000190658    0.000773007    0.000557711
   -0.000170134    0.000094483   -0.000210770
    0.000083787    0.000012296    0.000051013
   -0.000273576    0.000234951    0.000170819
    0.000173151    0.000894048   -0.000782149
    0.000980120    0.000787360   -0.000181927
    0.000113362   -0.001519456   -0.000236185
   -0.000266902   -0.000185447   -0.000104814
    0.000071308    0.000068565    0.000277233
    0.000196600   -0.000020615    0.000015267
   -0.000663988    0.000230928   -0.000764687
    0.000318509    0.000351238   -0.000336016
    0.001043246   -0.001318422   -0.001540300
   -0.000034831   -0.000145176    0.000177356
    0.000032089    0.000108013    0.000049733
   -0.000270696    0.000053847    0.000065320
    0.000021484    0.000408239   -0.000927370
    0.000638801   -0.001001787    0.000244367
   -0.000599033    0.000135988   -0.000934090
    0.000025004    0.000246744   -0.000103397
   -0.000166705    0.000174659    0.000282215
   -0.000092563   -0.000055264    0.000187366
   -0.000353615   -0.000302191   -0.000623808
    0.000331674    0.000318006    0.001012849
    0.000255566    0.000352792   -0.000026923
    0.000235545    0.000134663    0.000071262
   -0.000239065   -0.000082918   -0.000240619
   -0.000382047   -0.000129177    0.000438956
    0.000513189   -0.000277827   -0.000143713
    0.000223340   -0.000404536    0.000092426
   -0.000017873    0.000119304   -0.000148970
   -0.000130869    0.000054715    0.000260046
    0.000219866    0.000286238    0.000336153
    0.000122686    0.000135622    0.000009371
    0.000644881    0.000612426    0.000939346
    0.000543221    0.000753397   -0.000054487
   -0.001068067    0.000192349    0.000711526
    0.000139691    0.000019473    0.000365911
   -0.000131051    0.000458794    0.000077753
    0.000338530   -0.000337890    0.000005531
    0.000163871   -0.000081867   -0.000706955
    0.000047813    0.000154089    0.000394800
   -0.000117064    0.000123372   -0.000876860
    0.000081547   -0.000117567   -0.000289666
   -0.000435528    0.000007085    0.000080724
    0.000009462   -0.000455092    0.000040362
   -0.000601136   -0.000892996   -0.000743706
    0.001875402   -0.000354438    0.000570647
    0.000772321    0.000593365   -0.000192806
   -0.000312841    0.000093478    0.000132331
   -0.000250218    0.000295471   -0.000243773
    0.000215021   -0.000032729    0.000003657
   -0.000383007    0.000088724   -0.000169402
   -0.001339906    0.000580155    0.001102349
   -0.000229191   -0.000055904    0.000744072
   -0.000265257   -0.000013119   -0.000283130
   -0.000085524    0.000081181   -0.000015999
   -0.000247018    0.000047402    0.000118344
    0.001019568    0.000131326    0.000734793
   -0.000033414    0.000492026   -0.000593502
    0.000408056    0.000713126   -0.000668239
   -0.000160032   -0.000380584   -0.000229968
