# Supplementary material for: Photochemistry of an Anti-Bredt Olefin through the Lens of Multistate Multireference Quantum Chemistry
Source: J Am Chem Soc. 2026 Apr 21;148(17):17736–44. doi: 10.1021/jacs.5c22985 (PMC13154192; doi:10.1021/jacs.5c22985)
Supplement: Supplementary file 2 [file ja5c22985_si_002.zip › Snapshots/geom155.velocity.xyz]

   -0.000001874   -0.000274719    0.000303791
   -0.000304019    0.000225900    0.000178773
   -0.000245830   -0.000246790    0.000311059
   -0.000011565   -0.000237282   -0.000101248
    0.000278604   -0.000242173    0.000147324
    0.000122595    0.000034420   -0.000314578
   -0.000041642   -0.000147781    0.000220232
    0.000115967   -0.000570053   -0.000769441
   -0.000532982   -0.000723548    0.000664810
   -0.000927919   -0.000154729   -0.000406227
    0.000574670   -0.001519319   -0.000147964
    0.001472100   -0.000883443    0.000364494
    0.000829093    0.000271153   -0.000459480
    0.000581298    0.000144079    0.000384789
    0.000566716    0.000658182    0.000151073
    0.000488826    0.001083105   -0.000724188
    0.000217718   -0.000104219    0.000740004
   -0.000158249   -0.000078073   -0.000242950
   -0.000052978   -0.000332360    0.000132560
   -0.000290169    0.001132655    0.001230064
   -0.000548066   -0.000649406    0.000055492
    0.000545872   -0.000151484    0.002151903
    0.000236779    0.000124241    0.000152627
    0.000029483   -0.000116881    0.000265485
    0.000128994   -0.000007725   -0.000060246
    0.001005398   -0.000655166   -0.000312613
    0.000047584    0.000641910    0.000243042
    0.000071994   -0.000939712   -0.000979480
    0.000045573    0.000335879    0.000047676
   -0.000129360   -0.000330440   -0.000279107
    0.000187138    0.000317915   -0.000028020
   -0.000860588   -0.000582166   -0.000575767
   -0.000948854   -0.001197015    0.000225763
   -0.000052887   -0.000068154   -0.000384469
   -0.000423460    0.000082918    0.000049001
   -0.000056589   -0.000271473   -0.000135668
   -0.000349135   -0.000370116   -0.000045253
    0.000326234   -0.000307173    0.000358049
   -0.000100883   -0.001603288    0.000642641
   -0.001253468   -0.000293140    0.000371899
   -0.000022215   -0.000155598    0.000305253
   -0.000035425   -0.000017827    0.000192669
   -0.000213833    0.000106551   -0.000223203
   -0.000223980    0.000124972   -0.001257856
    0.000103762    0.000840658   -0.000025552
   -0.000079216   -0.000292866    0.000315812
   -0.000026009    0.000067423    0.000059743
    0.000195503   -0.000307219    0.000099557
    0.000452989    0.000068291    0.000156421
    0.000784891   -0.000074371   -0.000985148
    0.000258766    0.000041048    0.001748053
   -0.000635144    0.001267866   -0.001438229
    0.000371670   -0.000252961    0.000152581
   -0.000284638    0.000203548   -0.000128354
    0.000318646   -0.000251224   -0.000185584
    0.000379350    0.000349272    0.000774561
   -0.000217261   -0.000435162   -0.001358190
    0.000377201    0.000048544   -0.000307585
    0.000060566    0.000099877    0.000140148
    0.000314898    0.000047950   -0.000005120
    0.000403439    0.000132286   -0.000175345
   -0.000149793    0.000826442    0.000704030
   -0.000119898    0.000733833   -0.001178731
    0.000095626   -0.000277553   -0.001126530
    0.000260686   -0.000255566    0.000200028
   -0.000267359    0.000031174   -0.000079993
    0.000112036   -0.000153861   -0.000095900
    0.001451027    0.000923622    0.000622574
   -0.000231066    0.000285095   -0.001730089
    0.000603970   -0.001472466   -0.000255978
    0.000195914    0.000100380    0.000120264
   -0.000073045    0.000513921   -0.000120904
    0.000115418   -0.000139462   -0.000042602
    0.000461628   -0.000013302    0.000570464
    0.000120035    0.000132286    0.000284638
   -0.000117430   -0.000401976    0.000511224
    0.000176853   -0.000229191    0.000012433
   -0.000087809   -0.000135760    0.000297254
   -0.000198474   -0.000381087    0.000072679
    0.000286009   -0.000748506    0.000927873
    0.000878917    0.000075148    0.000581206
    0.000783520    0.000173242    0.001505331
    0.000126480    0.000084244   -0.000025781
