# Supplementary material for: Photochemistry of an Anti-Bredt Olefin through the Lens of Multistate Multireference Quantum Chemistry
Source: J Am Chem Soc. 2026 Apr 21;148(17):17736–44. doi: 10.1021/jacs.5c22985 (PMC13154192; doi:10.1021/jacs.5c22985)
Supplement: Supplementary file 2 [file ja5c22985_si_002.zip › Snapshots/geom022.velocity.xyz]

    0.000282032   -0.000101888    0.000172465
    0.000103031    0.000273119   -0.000247384
   -0.000109933    0.000093066   -0.000177767
   -0.000254332   -0.000033826    0.000016410
    0.000191480    0.000060703   -0.000274399
   -0.000040362   -0.000062806   -0.000069160
    0.000285918   -0.000159437    0.000231431
    0.000348861   -0.000475021   -0.000400834
    0.000443618   -0.000745123    0.000073182
    0.000046807    0.000401656    0.000235088
   -0.000446909   -0.001562286   -0.000456280
    0.000952191   -0.001156973    0.000472782
    0.000318326   -0.000492026   -0.000148513
    0.001611562   -0.000463502    0.000245601
   -0.000916171   -0.000084610    0.000092563
    0.000178682    0.000659142    0.000472873
    0.000495271   -0.001169818    0.002165936
   -0.000245601   -0.000333685   -0.000283221
    0.000108242   -0.000006994   -0.000263383
   -0.001064318   -0.000007314   -0.001066558
   -0.000540021   -0.000303379    0.001309691
    0.000230974    0.000429174   -0.000604793
   -0.000132194   -0.000016410    0.000089775
    0.000129406   -0.000178682    0.000146639
   -0.000089775    0.000037254    0.000021758
    0.001288390    0.001310560   -0.000032089
   -0.000433334   -0.000450703   -0.001438686
   -0.000497602    0.000704167   -0.000688168
    0.000228231   -0.000213284   -0.000203594
    0.000130549   -0.000006765    0.000156786
    0.000108425    0.000185218    0.000006354
   -0.000246241   -0.000304202    0.000080496
   -0.000352152    0.000094392   -0.000049001
    0.000882026    0.000817848    0.000332725
   -0.000557574    0.000243956    0.000183801
   -0.000225352   -0.000075788    0.000234859
   -0.000114870    0.000191938    0.000254881
   -0.000423277    0.000268045   -0.000155004
    0.001073049   -0.000982588    0.000189286
   -0.000419529   -0.000397634   -0.000039311
   -0.000259909   -0.000271748   -0.000068337
   -0.000123144   -0.000169128   -0.000320338
   -0.000099877   -0.000040865    0.000199937
    0.001073598   -0.000958956   -0.000600633
   -0.000404079    0.000225306    0.000673495
   -0.000776481   -0.002573124    0.000600770
    0.000264480   -0.000387943    0.000024912
    0.000385429    0.000345478   -0.000323537
   -0.000242722   -0.000156283    0.000045665
    0.000256069    0.000162774   -0.000585320
   -0.000077068   -0.000106871    0.000747272
    0.001607905    0.000015816    0.000035197
    0.000275770   -0.000101568    0.000003977
   -0.000252047    0.000022032    0.000161586
    0.000064680   -0.000109202    0.000055949
    0.000205239   -0.000398365    0.000564065
    0.000077205    0.000566213   -0.000696716
    0.000436076   -0.000621523    0.001073140
   -0.000239522   -0.000308590    0.000074325
    0.000029300   -0.000033049    0.000117978
   -0.000500985   -0.000174019   -0.000236871
    0.000175116   -0.001128678    0.000227180
   -0.001603700    0.000627968    0.001891263
   -0.000154318    0.000123326   -0.001262701
   -0.000294786   -0.000186727    0.000031814
    0.000234859    0.000043928   -0.000177493
    0.000038305   -0.000260960    0.000110116
    0.000867856    0.000208942   -0.000912057
    0.001279477   -0.000077616   -0.001473334
    0.000924033    0.000396217   -0.000669336
   -0.000124698   -0.000030763    0.000182933
   -0.000261371   -0.000300728   -0.000224712
    0.000149290    0.000294968    0.000063949
   -0.000109476   -0.000736667    0.001952515
   -0.000628836   -0.000055035   -0.000096037
    0.000639624    0.000144079    0.000922525
   -0.000179001   -0.000082096    0.000172511
    0.000335148   -0.000410478    0.000083147
   -0.000103397    0.000120172   -0.000487455
   -0.001783844    0.000334188    0.000105134
   -0.000600953   -0.000002788   -0.000425106
   -0.000359557    0.000006445   -0.000053481
    0.000013165    0.000040911   -0.000113042
