# Supplementary material for: Photochemistry of an Anti-Bredt Olefin through the Lens of Multistate Multireference Quantum Chemistry
Source: J Am Chem Soc. 2026 Apr 21;148(17):17736–44. doi: 10.1021/jacs.5c22985 (PMC13154192; doi:10.1021/jacs.5c22985)
Supplement: Supplementary file 2 [file ja5c22985_si_002.zip › Snapshots/geom077.velocity.xyz]

   -0.000351924   -0.000063629   -0.000209627
   -0.000086575   -0.000222472   -0.000023587
    0.000107693   -0.000123692   -0.000101294
    0.000061343    0.000413267    0.000274079
    0.000049870    0.000042876    0.000024135
    0.000139462   -0.000064634   -0.000259086
    0.000320383    0.000212919    0.000035563
   -0.000597799   -0.000747455   -0.000099328
   -0.000743661    0.000115601   -0.000399325
    0.000372630   -0.000473879    0.000164191
    0.000240893    0.000083833   -0.000570967
   -0.000437356   -0.000377018   -0.000166797
    0.002102445   -0.001781878   -0.000053298
    0.000470039    0.001147968    0.000494631
    0.000398731   -0.000384332   -0.001284871
    0.001041052   -0.000301277    0.000319378
   -0.000298351   -0.000128354   -0.000635053
   -0.000194954    0.000080862    0.000155781
   -0.000030717    0.000277416   -0.000171916
    0.000463868    0.000462314   -0.001034790
   -0.000147141    0.000577412   -0.000296888
    0.000104494    0.000663576    0.000058601
    0.000287792   -0.000268731   -0.000165700
   -0.000140651    0.000258172   -0.000156146
   -0.000029803   -0.000029757    0.000040271
   -0.000452349   -0.000676741   -0.000108745
   -0.000120264    0.000097317    0.000172785
    0.000872015    0.000073319   -0.000253189
    0.000129634   -0.000141702    0.000003748
   -0.000162317    0.000209399   -0.000346895
   -0.000170454    0.000279107    0.000028432
   -0.000028340   -0.000876815    0.000997033
    0.000107922   -0.001706822    0.000575264
   -0.000049870   -0.000132148    0.000200440
    0.000087901    0.000312796    0.000208987
   -0.000078987    0.000390594    0.000014033
    0.000145130   -0.000043699   -0.000312293
    0.000186041    0.000346713   -0.000448235
   -0.000246927    0.000960373    0.000336336
   -0.000309093    0.001463918   -0.000496551
   -0.000234494    0.000227774    0.000168671
    0.000032454   -0.000083513    0.000308910
    0.000125566   -0.000169357    0.000383966
   -0.000493580    0.000641087   -0.000972944
    0.000649132    0.000028797    0.000534673
   -0.000130594    0.000440236   -0.001600774
    0.000103625   -0.000198383   -0.000112402
    0.000124286   -0.000072039    0.000238151
   -0.000422180    0.000000229   -0.000040088
    0.001225996    0.000645338   -0.000196280
   -0.000957631   -0.001053119   -0.002002979
    0.000708418   -0.000101248    0.001109343
   -0.000021941    0.000434385    0.000010376
    0.000037345   -0.000225855    0.000116287
   -0.000037848   -0.000037940   -0.000103762
   -0.000517486   -0.000649635    0.000095077
   -0.000969744   -0.001179051    0.000294831
    0.002149481    0.000068017   -0.000970612
   -0.000209125   -0.000031403    0.000261920
    0.000054212   -0.000056132    0.000010559
    0.000230837    0.000216118   -0.000066143
   -0.000398731    0.000150341    0.000288706
    0.000282901    0.000693882    0.000784754
    0.000197834   -0.000042739    0.001542448
    0.000001006   -0.000094026   -0.000157883
   -0.000406959   -0.000027060    0.000004571
   -0.000186909   -0.000014627    0.000515521
   -0.000469125    0.000434065    0.000643235
   -0.000348450   -0.000077296   -0.001173109
   -0.000765876    0.000792982   -0.000475798
    0.000115373   -0.000108425   -0.000127852
   -0.000025324   -0.000151438    0.000203959
    0.000215113   -0.000069525   -0.000247247
   -0.000551220   -0.000607353    0.000537553
   -0.000924582    0.000832521   -0.000293140
    0.000807152    0.001063404   -0.001638211
    0.000015587   -0.000039357    0.000042511
   -0.000300088   -0.000158660   -0.000074188
   -0.000128949    0.000386800    0.000224072
    0.000694156    0.000291952   -0.000226677
   -0.000198977    0.001902736    0.000327149
    0.000445538    0.000476895   -0.000133611
    0.000280204    0.000134982    0.000295243
