# Supplementary material for: Photochemistry of an Anti-Bredt Olefin through the Lens of Multistate Multireference Quantum Chemistry
Source: J Am Chem Soc. 2026 Apr 21;148(17):17736–44. doi: 10.1021/jacs.5c22985 (PMC13154192; doi:10.1021/jacs.5c22985)
Supplement: Supplementary file 2 [file ja5c22985_si_002.zip › Snapshots/geom088.velocity.xyz]

   -0.000214564   -0.000005714    0.000034054
   -0.000459480   -0.000015587   -0.000080130
   -0.000222655   -0.000094117   -0.000202039
   -0.000106002   -0.000155826   -0.000315310
   -0.000139371    0.000320886    0.000154501
   -0.000060200   -0.000085067    0.000217627
    0.000015084   -0.000130731   -0.000171551
   -0.000120264   -0.000123235   -0.001083700
   -0.000650777    0.000842852    0.000420306
   -0.000147873    0.000110573   -0.000746312
    0.000321526   -0.000110939    0.001649090
   -0.000133245    0.000371259   -0.000099557
   -0.000241762    0.000035654   -0.000111807
   -0.000092380   -0.000484346    0.000151301
    0.000376561   -0.000864427   -0.000385978
    0.000305848   -0.000239293   -0.000498608
   -0.000888151   -0.000057366   -0.001276460
    0.000168442    0.000346850    0.000178544
   -0.000066508    0.000227409    0.000038945
    0.000242539    0.000925953   -0.000079033
    0.001392473   -0.000340039    0.000860405
   -0.001495595   -0.000597296    0.000477033
    0.000047584   -0.000265211    0.000118892
    0.000003931   -0.000181196   -0.000300317
    0.000316955   -0.000004205   -0.000501853
   -0.000908766    0.000156055   -0.000559220
   -0.000641635   -0.000186087    0.000777761
    0.000465651    0.000145496   -0.000527405
    0.000330440   -0.000275816    0.000135165
   -0.000335422    0.000121178   -0.000053710
   -0.000092700    0.000319149   -0.000021484
    0.000638116   -0.000892768   -0.001480008
    0.000163689   -0.001481882   -0.000355535
    0.000323903   -0.001345071   -0.001026562
   -0.000071628   -0.000000960   -0.000089821
   -0.000215341    0.000382458    0.000097271
    0.000266400   -0.000302922    0.000048316
   -0.001166024   -0.000513601    0.000399279
   -0.000182247    0.000417975    0.000530285
   -0.000721811    0.000131280    0.000357272
    0.000211959    0.000267542    0.000237511
    0.000056041   -0.000004434   -0.000296431
    0.000066508   -0.000303425    0.000173105
   -0.000828773    0.000546512    0.000269645
   -0.000169037   -0.000787771   -0.000776664
   -0.001367058    0.001355493   -0.000166065
   -0.000175436   -0.000053618   -0.000282581
    0.000220049   -0.000031997    0.000060566
   -0.000381635    0.000141885   -0.000277050
    0.000015816   -0.000349638    0.001035658
    0.000256389    0.001125799   -0.000020158
    0.001289122    0.001446502   -0.000539701
   -0.000274627    0.000157289    0.000170956
   -0.000048819    0.000089364   -0.000396354
   -0.000039402   -0.000045162    0.000235545
    0.000623900   -0.000834258    0.000282078
    0.000775658   -0.000211959    0.000539747
   -0.000442521   -0.001072546    0.000924948
    0.000220004    0.000097089    0.000084107
   -0.000108379    0.000152947    0.000134388
   -0.000091146    0.000015450   -0.000001874
    0.001015180    0.000304385   -0.000267725
    0.001404677   -0.000350187   -0.000199388
   -0.000898893    0.000856199   -0.000156969
    0.000206245   -0.000237465    0.000012753
   -0.000335925    0.000395211   -0.000177265
    0.000085250   -0.000218769   -0.000025506
    0.000424877    0.000131371   -0.000028295
   -0.000005759   -0.000515703    0.000178407
    0.000572750    0.000212964    0.000829733
    0.000260869   -0.000069251   -0.000260000
   -0.000343239   -0.000026832   -0.000207753
   -0.000028432    0.000067743    0.000048499
   -0.001834491    0.000611512    0.001111400
    0.000079719   -0.000397451   -0.000920102
    0.000198383    0.000584589    0.000766242
    0.000290992    0.000029529   -0.000028249
    0.000026558   -0.000033323    0.000153175
   -0.000061435    0.000280753   -0.000018970
   -0.001102715   -0.000340542    0.000542444
   -0.000537827    0.000087170    0.000616586
    0.000473193   -0.000387578    0.000541210
    0.000045527    0.000309596    0.000069662
