# Supplementary material for: Photochemistry of an Anti-Bredt Olefin through the Lens of Multistate Multireference Quantum Chemistry
Source: J Am Chem Soc. 2026 Apr 21;148(17):17736–44. doi: 10.1021/jacs.5c22985 (PMC13154192; doi:10.1021/jacs.5c22985)
Supplement: Supplementary file 2 [file ja5c22985_si_002.zip › Snapshots/geom037.velocity.xyz]

   -0.000020935   -0.000026146    0.000066097
   -0.000295654   -0.000363762   -0.000642915
   -0.000160397   -0.000128766   -0.000193903
   -0.000203776   -0.000021255    0.000006125
    0.000014124    0.000161860   -0.000099420
    0.000040499    0.000147507   -0.000227637
    0.000083650   -0.000098277   -0.000038717
    0.000548706   -0.000453903   -0.000878689
   -0.000682683    0.000281164    0.000439413
   -0.000839104    0.000105956    0.000420398
   -0.000520686   -0.000987571   -0.001344888
   -0.000186635    0.000025735   -0.000643921
   -0.000103077    0.001343151   -0.000503910
    0.000758745    0.000973492   -0.000141016
   -0.000636927    0.000497694    0.000866621
    0.000572841    0.000209125    0.001067518
    0.001164058    0.000490563   -0.000146090
   -0.000613158   -0.000228506    0.000151667
    0.000352289    0.000284821    0.000312841
   -0.000256618    0.001170229   -0.000161129
   -0.000434431    0.000603833    0.000360883
   -0.000401611   -0.000754951   -0.000683415
    0.000049596   -0.000084335   -0.000294329
   -0.000441470    0.000218495   -0.000057915
   -0.000214244   -0.000172648    0.000397999
   -0.001059016    0.000645704   -0.000234265
    0.001252782   -0.000609135    0.001873071
    0.000478404   -0.000594188   -0.000344884
   -0.000488506   -0.000139782   -0.000103808
    0.000109568   -0.000018147   -0.000013850
    0.000291449    0.000105088   -0.000039997
   -0.000065823    0.001037898   -0.001133889
   -0.000080816    0.000126572    0.001238475
   -0.001129958   -0.000336931    0.000139279
   -0.000185081   -0.000004388   -0.000270833
    0.000083010   -0.000038031   -0.000085387
    0.000255338    0.000056909    0.000219547
    0.001654530    0.000669519    0.000007634
    0.000000320   -0.000548066   -0.000830053
    0.000480369    0.000292866    0.001081734
    0.000182750    0.000159620    0.000049184
   -0.000017873   -0.000185172    0.000130869
    0.000070897   -0.000127577   -0.000299905
    0.000374779   -0.000440282    0.000468942
    0.001040732    0.000251544   -0.000206930
   -0.000766882   -0.000615626   -0.000820637
   -0.000139599   -0.000016181   -0.000048224
   -0.000219272    0.000120492    0.000232894
   -0.000182567   -0.000095580   -0.000005485
   -0.000349044   -0.000876175    0.000789234
    0.000317229   -0.000411164    0.000424329
   -0.000463457    0.000045527   -0.000435939
   -0.000254835    0.000265211    0.000029255
   -0.000284729   -0.000308773    0.000073685
   -0.000170865   -0.000193492    0.000035151
    0.000328154    0.001537557    0.000093752
   -0.001131604    0.000285232    0.000071217
    0.000500253   -0.000589571    0.000046716
    0.000164511   -0.000151118    0.000282764
    0.000280661   -0.000180830    0.000068977
   -0.000067514   -0.000083558   -0.000158752
   -0.001285510    0.000090232    0.000758059
   -0.000125292    0.000580018    0.001231161
   -0.001446091    0.000076793    0.000941266
    0.000075011   -0.000051561    0.000010970
   -0.000162317    0.000058601   -0.000116790
    0.000627831    0.000180281    0.000077525
   -0.000612015    0.000067560   -0.000747272
   -0.000773372    0.000847286   -0.001040686
   -0.000664993    0.000285735    0.001643056
    0.000000091    0.000163780    0.000177539
   -0.000205148   -0.000117841   -0.000171962
   -0.000223569    0.000176122   -0.000089455
   -0.001535683   -0.000094346    0.000214107
   -0.001335746   -0.000467296   -0.000665542
   -0.001458067    0.001088956   -0.000164877
    0.000316681    0.000307265    0.000061572
   -0.000319835    0.000294877    0.000274902
   -0.000205833    0.000780640    0.000039585
   -0.000214930    0.000295517    0.000416146
    0.000210633    0.000146730   -0.000408970
    0.000749649    0.000681998    0.000205971
    0.000066097    0.000059606    0.000199617
