# Supplementary material for: Photochemistry of an Anti-Bredt Olefin through the Lens of Multistate Multireference Quantum Chemistry
Source: J Am Chem Soc. 2026 Apr 21;148(17):17736–44. doi: 10.1021/jacs.5c22985 (PMC13154192; doi:10.1021/jacs.5c22985)
Supplement: Supplementary file 2 [file ja5c22985_si_002.zip › Snapshots/geom062.velocity.xyz]

   -0.000128766    0.000258812    0.000397497
   -0.000197240   -0.000009965   -0.000006308
   -0.000338165    0.000006857    0.000223798
   -0.000009371    0.000235865   -0.000172145
   -0.000015861    0.000146136    0.000081821
   -0.000281255    0.000182704   -0.000330897
   -0.000148101    0.000159437   -0.000050236
   -0.000120127   -0.001611425   -0.000423460
    0.000582806    0.000148970   -0.000347992
   -0.002208127    0.000261829   -0.000544364
   -0.000652743   -0.000715412    0.000069754
   -0.000004342    0.000658685    0.000322440
    0.000123921   -0.001064364   -0.001359470
    0.000213833   -0.000460120    0.000847926
    0.000567676    0.000059515   -0.001451073
   -0.000699276    0.000236276   -0.000181378
    0.000649680   -0.000288569   -0.000251407
   -0.000098871   -0.000058829    0.000084244
    0.000157609   -0.000152124    0.000297711
   -0.000964487   -0.000187595   -0.000027563
   -0.000463594   -0.000349044   -0.000696671
   -0.001892589   -0.000183481    0.000328611
    0.000030352    0.000148101    0.000003840
    0.000088312   -0.000055492   -0.000160215
    0.000119715   -0.000196737   -0.000061800
    0.000480644   -0.000042008    0.000152947
   -0.000258949    0.001151671   -0.001630989
    0.000352243   -0.000834761    0.000297940
    0.000028980   -0.000284729   -0.000017507
    0.000282672   -0.000254606   -0.000269736
   -0.000006811    0.000056726   -0.000213284
    0.000433516   -0.001451393    0.000382184
    0.000093798   -0.000081684   -0.000592451
    0.000429494    0.000168808    0.000876449
    0.000038397    0.000232483   -0.000283130
    0.000238973   -0.000297574   -0.000077250
   -0.000186589   -0.000062989   -0.000476118
    0.000203959    0.000757557   -0.000248710
    0.000283587    0.000222335   -0.000824431
   -0.000274490   -0.000184350   -0.000563562
    0.000378390    0.000196280    0.000038351
    0.000118892   -0.000101248    0.000092746
   -0.000462360   -0.000152672    0.000309504
   -0.000083787    0.000228551    0.000222335
    0.001676105    0.000726565   -0.000536502
   -0.000172693   -0.000543450   -0.000820500
   -0.000154135    0.000103625    0.000093249
    0.000085935    0.000052795   -0.000289209
    0.000115281   -0.000086027    0.000183207
    0.000834853   -0.000174430    0.000322623
   -0.000205788   -0.000776481   -0.000425471
   -0.000620334    0.000220324   -0.000268091
   -0.000169082   -0.000124286   -0.000293826
   -0.000187686   -0.000078530   -0.000082690
   -0.000253829   -0.000345981    0.000025689
    0.000120858   -0.001253239   -0.000672535
    0.000968144   -0.000739638   -0.000440876
    0.001394804    0.001410620   -0.001165247
   -0.000200577    0.000149153    0.000094895
   -0.000272570   -0.000064132    0.000419849
    0.000030534   -0.000201034   -0.000301779
    0.000606758   -0.000365728    0.000901590
    0.000095397   -0.000075285    0.001369069
    0.000517166   -0.000364265   -0.000799839
    0.000134343    0.000053435    0.000166568
    0.000179139   -0.000223889    0.000029712
   -0.000140376    0.000077068    0.000006719
   -0.000306259   -0.000226494   -0.000277233
    0.001016414    0.001018471    0.000917360
    0.000898664   -0.000729033   -0.000892173
   -0.000066920   -0.000185447   -0.000159118
    0.000388355    0.000127029   -0.000026146
   -0.000165974    0.000075788    0.000015359
    0.000037940    0.000332634    0.000534810
   -0.000738633    0.000419666    0.000649223
    0.000789737   -0.000692557   -0.000268548
   -0.000193217    0.000240939   -0.000018330
    0.000148787   -0.000095306    0.000148010
    0.000073639    0.000257120    0.000144902
    0.000184715   -0.000223980   -0.000498334
   -0.000426980    0.000049093   -0.000735341
    0.000098734    0.000890116    0.000450658
    0.000180601   -0.000003931   -0.000540478
