# Supplementary material for: Photochemistry of an Anti-Bredt Olefin through the Lens of Multistate Multireference Quantum Chemistry
Source: J Am Chem Soc. 2026 Apr 21;148(17):17736–44. doi: 10.1021/jacs.5c22985 (PMC13154192; doi:10.1021/jacs.5c22985)
Supplement: Supplementary file 2 [file ja5c22985_si_002.zip › Snapshots/geom115.velocity.xyz]

   -0.000202268   -0.000022809    0.000068154
   -0.000238425    0.000218769    0.000021210
   -0.000198794    0.000047356   -0.000388217
   -0.000185081   -0.000313755    0.000315721
   -0.000366779   -0.000186269    0.000089089
    0.000176305   -0.000142982   -0.000172968
    0.000231523    0.000346530    0.000096769
   -0.000413998   -0.000158158    0.001147511
    0.000595742   -0.001577691   -0.000060063
    0.001111811    0.000021804    0.000207479
   -0.001259410    0.000050144    0.000962567
   -0.000641087    0.000520000    0.000003703
   -0.000480278    0.000903921   -0.001431692
   -0.000579286   -0.001338991    0.001038264
   -0.000246470   -0.000329343    0.000472187
   -0.000170088   -0.000650412    0.000888151
    0.000425334    0.000567128   -0.001165018
    0.000150113    0.000251498    0.000153084
    0.000054898    0.000010468   -0.000250127
    0.000579972   -0.002430873    0.000212827
    0.000321709    0.000516526   -0.000947437
   -0.000764550    0.000816066   -0.000011062
   -0.000205651    0.000027655    0.000005028
   -0.000033734    0.000378435   -0.000222975
   -0.000178727    0.000082781    0.000227089
    0.000206930    0.001046903   -0.000366368
    0.000115876    0.000121178   -0.000283769
    0.000684603    0.000464508   -0.000239522
   -0.000065503    0.000010422   -0.000103991
    0.000306762    0.000223935   -0.000077616
   -0.000046716   -0.000045162   -0.000222426
   -0.000462680   -0.000337205    0.000279198
   -0.000148604    0.000936878    0.000749055
   -0.000659645    0.000176670   -0.000106505
    0.000136948   -0.000007085   -0.000004297
   -0.000100106   -0.000077068   -0.000605524
    0.000162591    0.000196737    0.000177447
    0.000479044    0.000370893   -0.000650183
    0.000368014   -0.000773784    0.000324909
    0.000746906    0.001258587    0.000268274
    0.000395531    0.000013622    0.000037162
    0.000029117    0.000176305    0.000023541
   -0.000090872   -0.000034648   -0.000066006
    0.000196143    0.000596931    0.000360471
   -0.000724188   -0.000048087    0.002157160
    0.000728896   -0.000382367   -0.000157015
   -0.000057686   -0.000288249   -0.000055081
   -0.000085158    0.000166065   -0.000126298
    0.000052704    0.000017004    0.000084198
   -0.000683049    0.000813277    0.000220552
    0.001399329   -0.000837595   -0.001219231
   -0.000137999   -0.000802124    0.000481009
    0.000193400   -0.000102848    0.000002423
    0.000353112    0.000011839   -0.000103534
    0.000010559    0.000304933    0.000091375
    0.000241853   -0.000189012   -0.000010833
   -0.000860588    0.000436030   -0.000119852
    0.000016227   -0.000145953   -0.000921245
    0.000145633    0.000094300    0.000010879
   -0.000272570    0.000085753    0.000201720
    0.000205193   -0.000212507    0.000038305
    0.000242036    0.000809072   -0.000752620
    0.000656263   -0.000150798    0.001061941
    0.000410570   -0.001453724    0.000455594
    0.000265714    0.000125840    0.000317367
   -0.000109568   -0.000161449   -0.000059195
   -0.000266902   -0.000099740    0.000331080
   -0.000042831    0.000917131    0.000434065
   -0.000119395   -0.000391600    0.000562099
    0.000733422   -0.000414912    0.000357180
   -0.000092518    0.000090963   -0.000056818
   -0.000195731   -0.000022489   -0.000160717
   -0.000285872   -0.000626551   -0.000179550
   -0.000115464    0.001249216   -0.000558351
    0.000682043   -0.000348770   -0.000422683
   -0.000054030   -0.000871284    0.000840064
    0.000159163   -0.000111487   -0.000179641
   -0.000237602   -0.000260503   -0.000412170
    0.000062852   -0.000165426   -0.000263703
   -0.000381909    0.000154638   -0.001189245
    0.000609227   -0.000875215   -0.000867353
   -0.001463141    0.001061850    0.000091786
   -0.000059926   -0.000073959    0.000147873
