# Supplementary material for: Photochemistry of an Anti-Bredt Olefin through the Lens of Multistate Multireference Quantum Chemistry
Source: J Am Chem Soc. 2026 Apr 21;148(17):17736–44. doi: 10.1021/jacs.5c22985 (PMC13154192; doi:10.1021/jacs.5c22985)
Supplement: Supplementary file 2 [file ja5c22985_si_002.zip › Snapshots/geom140.velocity.xyz]

    0.000510630   -0.000296386   -0.000099740
    0.000026375   -0.000281301   -0.000196326
   -0.000247933   -0.000060795   -0.000224986
   -0.000027518    0.000131554   -0.000215615
   -0.000361751    0.000080542    0.000246150
   -0.000273256    0.000435071    0.000174568
    0.000135805   -0.000358963   -0.000010468
    0.000275770    0.000808386   -0.000992919
   -0.001171509    0.000278193    0.001112223
   -0.001674414    0.000354849    0.000158340
    0.000593274   -0.000252412   -0.000536685
   -0.000097271    0.001099698    0.000302785
    0.000134160   -0.000115784   -0.001596706
   -0.000237511    0.000723091    0.000566579
    0.001086854    0.001400289    0.000231568
   -0.000185721   -0.000218404    0.001527272
    0.000397542    0.000189103   -0.000066234
    0.000211410   -0.000052750   -0.000133657
   -0.000250264   -0.000102254   -0.000067514
   -0.000008228   -0.000350598   -0.000426523
   -0.000372173   -0.000524251    0.000416101
    0.000985102   -0.000236002   -0.000595148
   -0.000113133   -0.000163643   -0.000025095
   -0.000049367    0.000134571   -0.000397680
   -0.000167208   -0.000275816    0.000035014
   -0.000160215    0.000699002    0.000834898
    0.000015816    0.000171231    0.000516252
   -0.000480827   -0.000096266   -0.001642919
   -0.000224300   -0.000071902    0.000095717
    0.000579378    0.000014764   -0.000222518
   -0.000247978    0.000366962   -0.000110070
   -0.000034511   -0.000116104    0.000159209
   -0.000934958    0.001425932    0.000074142
    0.000157198    0.000518583    0.000497465
   -0.000069982    0.000164191    0.000389909
    0.000030489    0.000076839    0.000161997
    0.000053435   -0.000097317   -0.000264845
   -0.001442662   -0.000465239    0.000296294
    0.000336976    0.001405226   -0.000789142
    0.000176625    0.001190799    0.000919691
    0.000068474    0.000488323    0.000098323
    0.000481878   -0.000059058   -0.000014079
   -0.000082461   -0.000293963   -0.000206473
   -0.000565665    0.000569642    0.000839469
    0.000203365   -0.000442704   -0.000650366
   -0.000536502    0.000309779   -0.000079536
   -0.000054807    0.000111259    0.000033094
    0.000104265    0.000125018   -0.000103991
    0.000157106    0.000457971   -0.000485260
   -0.000304202   -0.000217901   -0.001035749
   -0.000007451    0.000674638   -0.000446452
    0.001559726   -0.000130183    0.001047223
   -0.000232803   -0.000139462   -0.000089592
    0.000350141   -0.000099100    0.000191206
   -0.000025781    0.000305893   -0.000088129
   -0.000578601    0.000345661   -0.001310971
   -0.001422276   -0.000589023   -0.000355992
   -0.001069529   -0.000217490   -0.000099374
    0.000176625   -0.000062669   -0.000290077
   -0.000167482   -0.000089364    0.000129132
   -0.000348221    0.000177356    0.000083513
    0.000537736    0.000340999    0.000508710
   -0.000968235   -0.000882757    0.001102304
   -0.000087855   -0.000893453    0.000792068
    0.000013485   -0.000007451   -0.000205376
    0.000187458   -0.000087170    0.000197788
    0.000217535   -0.000094849    0.000090278
    0.001794403    0.001739734    0.000312476
   -0.000670296   -0.000437036    0.000324589
    0.000615809   -0.001765240   -0.001297167
    0.000107968   -0.000275679   -0.000214656
    0.000046853   -0.000201125   -0.000308727
   -0.000283312   -0.000165471   -0.000045070
    0.000636150    0.000917451   -0.000292500
   -0.000584452    0.001139832   -0.000694248
    0.001190616    0.000675324   -0.000543952
    0.000068565   -0.000050281   -0.000262286
   -0.000140879    0.000137359   -0.000556797
    0.000405085   -0.000055035    0.000023175
   -0.000971344    0.000394114   -0.000028752
   -0.001081643   -0.000677518   -0.000172419
    0.000531519    0.000152947   -0.001540985
   -0.000275313   -0.000043470    0.000173745
