# Supplementary material for: Photochemistry of an Anti-Bredt Olefin through the Lens of Multistate Multireference Quantum Chemistry
Source: J Am Chem Soc. 2026 Apr 21;148(17):17736–44. doi: 10.1021/jacs.5c22985 (PMC13154192; doi:10.1021/jacs.5c22985)
Supplement: Supplementary file 2 [file ja5c22985_si_002.zip › Snapshots/geom030.velocity.xyz]

   -0.000060520    0.000018238   -0.000038488
    0.000009462    0.000207845   -0.000101980
    0.000141610    0.000091146    0.000043882
   -0.000319652    0.000198794   -0.000189378
   -0.000024912    0.000083193    0.000066646
    0.000097637    0.000146684    0.000153861
    0.000053298    0.000234448    0.000320566
   -0.000198383   -0.000740095   -0.000925953
    0.000337890    0.000049779    0.000475753
   -0.000046122    0.000412261   -0.000364585
    0.000732005   -0.000846097    0.001465883
   -0.000888334    0.000704121   -0.000259452
   -0.000677015   -0.000237145   -0.000556111
    0.001562515   -0.000968190   -0.000247613
   -0.000265485   -0.000015267   -0.001111171
   -0.000365637   -0.000273302   -0.000318006
    0.002065145   -0.000596336   -0.000629979
    0.000111533   -0.000240208   -0.000283495
    0.000200257    0.000024364    0.000129223
   -0.000650869    0.000390412    0.000209810
   -0.000362483   -0.000755682   -0.000698088
    0.000558260   -0.000537462    0.001306080
    0.000048910   -0.000040316    0.000162820
   -0.000108516    0.000515429   -0.000436305
    0.000172099    0.000284272   -0.000151255
   -0.000848017    0.000779040   -0.000785760
   -0.001011797   -0.000891076   -0.001203598
   -0.001066558    0.000339445    0.000597479
    0.000338668   -0.000157975   -0.000165334
   -0.000085433    0.000158980   -0.000272296
    0.000072725    0.000251087    0.000175619
   -0.000136400   -0.000536045    0.000835904
   -0.000861182    0.000138319    0.000174842
   -0.000352929    0.000645384    0.000564522
   -0.000111625    0.000058783    0.000186864
    0.000093249    0.000115327   -0.000196554
    0.000033186    0.000012342    0.000289758
    0.000379395    0.001105778    0.001111994
    0.001724786   -0.000421175   -0.000831607
    0.000436762    0.000825254   -0.000616997
    0.000127852    0.000187824   -0.000174430
    0.000182613   -0.000086347   -0.000015313
   -0.000254926    0.000343559    0.000014902
    0.000480187    0.000039539   -0.000714315
    0.001264027    0.001532529   -0.000214381
    0.000012068    0.000249944    0.000502630
   -0.000018238   -0.000187641   -0.000007862
    0.000029712    0.000024958    0.000156741
    0.000057686    0.000077296    0.000210587
   -0.000252961    0.000412947   -0.000566899
    0.000505602    0.000670753   -0.000017050
    0.000473010   -0.000320383   -0.001312525
   -0.000049184   -0.000378527   -0.000276867
    0.000034968    0.000014033    0.000128080
    0.000232117   -0.000173379    0.000277690
   -0.000784434   -0.000005348   -0.000263657
    0.000001554   -0.000196097    0.000047950
   -0.001117342   -0.000708052    0.000209765
   -0.000040454   -0.000273987    0.000359237
    0.000047219    0.000110070    0.000074051
   -0.000209445   -0.000013302    0.000384835
   -0.001328981   -0.000295471    0.000868221
    0.000832019   -0.001441291    0.000309550
    0.001232989   -0.000380995   -0.000346484
    0.000406456   -0.000127623    0.000225672
    0.000040362    0.000366551   -0.000196371
   -0.000388675    0.000303288   -0.000386800
   -0.000045436   -0.000140331    0.001264072
   -0.000394526    0.000098689    0.000412307
    0.000034008   -0.000063857   -0.000219044
   -0.000258446   -0.000131463   -0.000131371
   -0.000157152    0.000660468   -0.000374824
    0.000086667    0.000066188    0.000045619
    0.000051424   -0.001144037    0.000985514
    0.000681129    0.001211734    0.001109983
   -0.000532753    0.000127760    0.000450292
   -0.000104494   -0.000401473   -0.000192760
   -0.000239613   -0.000252778   -0.000087215
   -0.000220598    0.000064497    0.000242265
   -0.000443938    0.000571287   -0.000049001
   -0.000016684    0.001399512   -0.000044019
   -0.000492665    0.000321618    0.001207757
   -0.000037894   -0.000266902    0.000011565
