# Supplementary material for: Photochemistry of an Anti-Bredt Olefin through the Lens of Multistate Multireference Quantum Chemistry
Source: J Am Chem Soc. 2026 Apr 21;148(17):17736–44. doi: 10.1021/jacs.5c22985 (PMC13154192; doi:10.1021/jacs.5c22985)
Supplement: Supplementary file 2 [file ja5c22985_si_002.zip › Snapshots/geom065.velocity.xyz]

   -0.000082507   -0.000147233    0.000075102
    0.000381727    0.000334234   -0.000035243
    0.000265028    0.000150935   -0.000060292
   -0.000089135   -0.000530376   -0.000083696
   -0.000069937   -0.000262286    0.000467251
    0.000096906    0.000385521   -0.000051013
   -0.000210816    0.000218449   -0.000271519
    0.000606896    0.000436990    0.000372676
    0.000314487    0.000413038    0.000173836
    0.000509395   -0.000337799    0.000538650
    0.002084252    0.000687757   -0.000256572
   -0.000116516    0.001251593   -0.000455229
   -0.000735067    0.000279016    0.000802993
    0.000492300   -0.001676242   -0.000463045
    0.000466428   -0.000474610    0.000453218
   -0.001461038    0.000772412   -0.000353386
   -0.000438910    0.000002971    0.000706635
   -0.000059606   -0.000009142    0.000107693
    0.000093935    0.000156101    0.000017278
   -0.000802216   -0.000704167    0.000011519
    0.000411347   -0.000204234   -0.001026333
    0.000298717   -0.001040229   -0.001550310
    0.000142296   -0.000033963   -0.000029437
    0.000533393   -0.000099786    0.000078850
    0.000135805    0.000407644   -0.000093066
   -0.000420443   -0.000191023    0.000429402
   -0.000734199   -0.000231568   -0.000462314
   -0.000498425   -0.000666639   -0.000021850
    0.000137039   -0.000109842   -0.000310921
    0.000097729   -0.000069662   -0.000411027
    0.000277873   -0.000062349    0.000034740
   -0.000278741   -0.000077799    0.000793622
    0.000169311   -0.000573573   -0.000408513
    0.000112722    0.000533439    0.000403713
   -0.000031769   -0.000075742   -0.000102482
   -0.000097317    0.000149427    0.000308682
   -0.000140056    0.000103214   -0.000395577
    0.001107423    0.000230791   -0.000355123
   -0.000562648    0.000773418   -0.001618784
   -0.000891305   -0.001030538    0.001290539
    0.000056589   -0.000056132    0.000035700
   -0.000128354    0.000021575    0.000046305
   -0.000203914    0.000264937   -0.000257577
   -0.000341684    0.000017004    0.000133703
    0.000267542    0.000116333   -0.000079399
   -0.000444761   -0.000240208   -0.001045074
   -0.000329937   -0.000199525    0.000114413
   -0.000020935   -0.000148696    0.000075879
    0.000045162    0.000001554   -0.000065046
    0.000474564   -0.000078622    0.000011245
    0.001289716    0.000332817    0.000782743
    0.000763865    0.000824979    0.000443116
    0.000264845    0.000087398    0.000141656
   -0.000178864    0.000011793   -0.000163323
    0.000141930    0.000268137   -0.000251772
    0.000852771   -0.000613798   -0.001278243
    0.001363401   -0.000199251   -0.000720166
   -0.000904150   -0.000101065    0.000916308
    0.000221284   -0.000197697    0.000028112
   -0.000344884    0.000037391    0.000075193
    0.000073456    0.000029255   -0.000341913
   -0.000228323    0.000201674   -0.000098049
    0.000380904   -0.000650229    0.000236551
   -0.000614483    0.000975000   -0.001368657
    0.000169951    0.000015770    0.000006537
   -0.000151621   -0.000367876    0.000618643
   -0.000214107    0.000087901    0.000082507
    0.000063583    0.000357546   -0.000561917
    0.000304750    0.000102574    0.000137634
   -0.001942962   -0.000052613   -0.000150067
   -0.000108973   -0.000098826    0.000136171
   -0.000232300    0.000355078    0.000057275
    0.000155004   -0.000006171    0.000013896
   -0.000638436    0.000206656   -0.000019838
    0.000779589   -0.000777303    0.000106322
   -0.000903875    0.001449290    0.000045436
   -0.000009279   -0.000138914   -0.000120264
   -0.000023175    0.000002286   -0.000206793
   -0.000139782    0.000373407    0.000312887
   -0.001376657   -0.000403073    0.000110116
    0.000673633   -0.000712898   -0.000609455
   -0.000131417    0.000501442    0.000049641
    0.000022535   -0.000270925   -0.000274582
