# Supplementary material for: Photochemistry of an Anti-Bredt Olefin through the Lens of Multistate Multireference Quantum Chemistry
Source: J Am Chem Soc. 2026 Apr 21;148(17):17736–44. doi: 10.1021/jacs.5c22985 (PMC13154192; doi:10.1021/jacs.5c22985)
Supplement: Supplementary file 2 [file ja5c22985_si_002.zip › Snapshots/geom112.velocity.xyz]

    0.000100608    0.000082690    0.000317321
   -0.000067011   -0.000434339    0.000057732
    0.000048270    0.000236734   -0.000169539
    0.000229009   -0.000057321    0.000261097
   -0.000183253   -0.000058738   -0.000240345
   -0.000067468    0.000417975    0.000320795
    0.000474473    0.000287106   -0.000230334
    0.000094666    0.000302191   -0.000377613
   -0.000546512    0.000083787    0.000272113
    0.000333228    0.000874026   -0.000301688
    0.000419666    0.000779772    0.000586737
   -0.000692191    0.000497237    0.001140609
   -0.000059241   -0.001943921   -0.000615535
    0.000122412    0.000560408    0.001254382
    0.000533302    0.000563242    0.000299859
   -0.000107465    0.000284684    0.000594462
    0.000589068   -0.000284729   -0.000779269
   -0.000013302    0.000329617   -0.000292637
    0.000004891   -0.000177402    0.000081913
   -0.000181333   -0.001375240    0.000719160
   -0.000650046   -0.000061892    0.000279336
    0.001034881   -0.001102578    0.000125840
   -0.000182475    0.000091923   -0.000103442
    0.000215570   -0.000019930   -0.000094255
    0.000131143   -0.000170088    0.000262011
    0.000264297   -0.000099877   -0.000746312
    0.000717240    0.000264114   -0.000142433
   -0.000039357   -0.000701013   -0.000555197
    0.000315081    0.000337159   -0.000088495
   -0.000198931   -0.000194132    0.000263657
   -0.000058783    0.000040499   -0.000156329
    0.000529051   -0.000114961   -0.001327335
   -0.000715320   -0.000755682    0.000399599
   -0.001051108   -0.000396902   -0.001636246
   -0.000003794   -0.000076153   -0.000101385
    0.000464919    0.000059698   -0.000274307
   -0.000203228    0.000197971   -0.000225855
    0.001103264    0.000342096   -0.000537964
    0.000807975    0.001114554   -0.000676421
   -0.000378573   -0.000661291   -0.000071491
    0.000347764    0.000303151    0.000309230
   -0.000316681   -0.000148010   -0.000196600
    0.000351421    0.000202405   -0.000115007
   -0.000613021   -0.000232757   -0.000393108
   -0.000241305    0.001395261    0.000090689
    0.000735524    0.000821871    0.000415598
   -0.000393703   -0.000080542    0.000041505
   -0.000223615   -0.000149244   -0.000253509
   -0.000003840   -0.000177950    0.000321846
    0.000281895    0.000238242    0.000312613
    0.000316681   -0.000163506   -0.000885043
   -0.001161407    0.000853365   -0.001127947
    0.000079125   -0.000171231   -0.000026512
   -0.000009736   -0.000310510   -0.000676558
    0.000179184    0.000353112    0.000021667
   -0.001283682   -0.000306762    0.000843903
   -0.000468210   -0.000518035   -0.000517303
   -0.001328890   -0.000701424   -0.000270925
   -0.000261417   -0.000030169   -0.000078302
   -0.000113544   -0.000187732   -0.000128629
    0.000051790   -0.000275359   -0.000176259
   -0.000192257   -0.000671210    0.001058742
    0.000858485   -0.001178411   -0.000213924
   -0.000606301   -0.000516252   -0.000428900
   -0.000151392   -0.000133794    0.000068063
    0.000040865   -0.000114276    0.000040179
   -0.000016456   -0.000284135    0.000307219
    0.000211639    0.000768161   -0.000514104
   -0.001489881    0.000105362    0.000691460
    0.001106326    0.000567676   -0.001409111
   -0.000011016    0.000642870   -0.000221923
   -0.000149016    0.000674958    0.000194040
   -0.000257669    0.000050098    0.000060978
    0.000500573    0.000609364   -0.000785166
   -0.000886003    0.000759979   -0.000500025
   -0.000484301    0.000500436    0.000785348
   -0.000118572    0.000153038   -0.000040774
   -0.000203594    0.000191618    0.000011336
    0.000074462   -0.000122961   -0.000231111
    0.000976737   -0.001809259    0.000547472
   -0.000346027    0.001283773    0.000766013
   -0.000729948    0.000348952   -0.000337845
   -0.000283312    0.000213833   -0.000303745
