# Supplementary material for: Photochemistry of an Anti-Bredt Olefin through the Lens of Multistate Multireference Quantum Chemistry
Source: J Am Chem Soc. 2026 Apr 21;148(17):17736–44. doi: 10.1021/jacs.5c22985 (PMC13154192; doi:10.1021/jacs.5c22985)
Supplement: Supplementary file 2 [file ja5c22985_si_002.zip › Snapshots/geom147.velocity.xyz]

    0.000160672    0.000290169    0.000463594
    0.000002560    0.000255292    0.000005074
   -0.000272479   -0.000146410   -0.000034968
    0.000027563    0.000246150    0.000217535
   -0.000366322   -0.000180738    0.000252732
   -0.000021941   -0.000006994   -0.000079399
   -0.000025689    0.000204371   -0.000158935
   -0.000025735    0.000270331    0.000260320
    0.001648953    0.000512184    0.000094163
   -0.000265988   -0.001746179   -0.000050738
    0.000124195    0.001369892   -0.001449290
   -0.000692374   -0.000103808    0.000165700
    0.000060429    0.000058783    0.001004255
    0.001962891    0.000108471   -0.000832887
    0.000751934    0.001434252   -0.001186913
    0.000723091   -0.001079266   -0.000456097
   -0.000774789   -0.000167163   -0.000143027
   -0.000150981   -0.000034603   -0.000346347
    0.000013713   -0.000325869   -0.000001234
    0.000863285    0.000352929    0.000603970
   -0.000371579   -0.000148467   -0.001691189
    0.000214290    0.000443755   -0.000585137
    0.000182841   -0.000129634   -0.000096586
   -0.000301414    0.000137542    0.000327149
    0.000028706   -0.000053847   -0.000071034
   -0.000899350    0.000753077   -0.000983365
   -0.000551038    0.000777441   -0.000013987
    0.000271885   -0.000481284   -0.000431048
   -0.000167163   -0.000389269    0.000140148
   -0.000081821    0.000309961    0.000271428
    0.000064817   -0.000204874    0.000353112
    0.000918000   -0.000732050    0.000321069
    0.000872381   -0.000500253    0.000863924
   -0.000852085    0.000470999    0.001066421
    0.000092975   -0.000451572   -0.000052613
    0.000020341   -0.000061297   -0.000006125
    0.000094529    0.000148467   -0.000232300
   -0.000563562    0.000427894    0.000502128
   -0.000028295   -0.000941815   -0.001432058
   -0.000433699    0.000416238    0.000639487
   -0.000159118    0.000085935    0.000114184
   -0.000059423   -0.000072131    0.000082781
   -0.000131828   -0.000770036   -0.000111259
   -0.000706087    0.000591765   -0.001108109
   -0.000266125   -0.000610918    0.000678569
   -0.000600039    0.000262423    0.000645566
   -0.000088038    0.000509898    0.000166523
    0.000166980    0.000107419    0.000067286
    0.000154546    0.000002743    0.000032409
    0.000082187    0.000031769   -0.000254195
    0.000535267   -0.001642371    0.000249898
   -0.000871330   -0.000997947    0.001166024
    0.000072862   -0.000056178    0.000168260
   -0.000070257   -0.000297163   -0.000142753
    0.000145862    0.000160626    0.000077525
   -0.000207890    0.000986382   -0.001100978
    0.000531519   -0.000278833   -0.000937427
   -0.000580064    0.000486586   -0.000294191
   -0.000240528   -0.000080404   -0.000106414
    0.000117293    0.000047127    0.000099374
   -0.000074279   -0.000009051    0.000063629
    0.000092609    0.000956534    0.000590805
    0.001345117    0.000695253    0.000062532
   -0.000089226    0.000823608    0.000487500
    0.000203594    0.000014216    0.000123875
   -0.000200485    0.000044110    0.000061115
   -0.000521097    0.000133474    0.000099557
   -0.000375967    0.000510173    0.000218312
    0.000010239    0.000363305   -0.000157929
    0.000967184   -0.000391554   -0.000761625
   -0.000275222   -0.000125338    0.000077662
   -0.000160123   -0.000342873    0.000222746
   -0.000003703    0.000124743    0.000299905
    0.001164424   -0.000403439    0.000404810
   -0.000015176   -0.000497237    0.000933496
    0.000954979    0.000648766   -0.000032683
   -0.000045573   -0.000106779   -0.000108425
    0.000140513   -0.000018193    0.000039631
   -0.000224803   -0.000012479    0.000042922
   -0.000494265   -0.001703805    0.000309779
    0.000481741   -0.000087398   -0.000256252
   -0.000024546    0.000890894    0.001168218
    0.000153678   -0.000019930    0.000118435
