# Supplementary material for: Photochemistry of an Anti-Bredt Olefin through the Lens of Multistate Multireference Quantum Chemistry
Source: J Am Chem Soc. 2026 Apr 21;148(17):17736–44. doi: 10.1021/jacs.5c22985 (PMC13154192; doi:10.1021/jacs.5c22985)
Supplement: Supplementary file 2 [file ja5c22985_si_002.zip › Snapshots/geom006.velocity.xyz]

   -0.000025049   -0.000443390    0.000283312
   -0.000009142    0.000227454    0.000116104
    0.000115556    0.000117750    0.000038854
   -0.000187412    0.000160306    0.000266354
    0.000050281   -0.000093203   -0.000391509
    0.000025735    0.000412718    0.000256435
    0.000246973   -0.000034877    0.000240848
    0.000147827    0.000262971   -0.000016593
   -0.000378801    0.000265714   -0.000107876
    0.001366509    0.001002061    0.001111720
    0.000219729   -0.001090145    0.000139873
   -0.000706407    0.000845915   -0.000114139
   -0.000130000   -0.000336931    0.001024962
   -0.000388720    0.000194132   -0.000319515
    0.000252275   -0.000249395    0.001407648
    0.000032317   -0.000260960   -0.000336245
   -0.001278837   -0.000380538   -0.000024135
    0.000130137    0.000107236    0.000016410
   -0.000270148    0.000047722    0.000083421
   -0.000462725   -0.001268095    0.000577824
   -0.000122092   -0.000165883   -0.000159483
   -0.000748643    0.000010148   -0.001390690
   -0.000108608   -0.000200028    0.000012570
   -0.000044568    0.000040636    0.000132514
   -0.000182841    0.000316544    0.000278284
    0.001214614   -0.000073411   -0.000766699
   -0.000241990    0.001075426   -0.000606850
    0.000586692   -0.000471227    0.001158390
    0.000068703    0.000381635   -0.000084381
   -0.000219318    0.000169265    0.000327194
   -0.000038991    0.000166385   -0.000348861
   -0.000082324    0.000680489   -0.001087905
   -0.000256389   -0.000053664    0.000752254
   -0.000431779   -0.000654480   -0.000040865
   -0.000249944   -0.000267405   -0.000150341
   -0.000004160   -0.000022261   -0.000509807
    0.000087718   -0.000082187   -0.000192349
   -0.001243366    0.000161266   -0.002011207
   -0.000514744    0.000534902    0.000187366
    0.000379533   -0.001822195    0.000922799
    0.000224620    0.000591217   -0.000482061
   -0.000034100   -0.000153038   -0.000382001
   -0.000147187   -0.000368471    0.000132331
   -0.000199708    0.000395897   -0.000076565
    0.001405729   -0.001037806    0.001280848
   -0.000049413   -0.000960830    0.000767979
   -0.000127486    0.000150113    0.000170956
   -0.000102665   -0.000119852    0.000270605
    0.000272708    0.000105179    0.000084061
    0.000180373   -0.000272845    0.001301966
    0.001146825    0.000349044   -0.001159761
    0.000255338   -0.000620654   -0.000567402
    0.000128949   -0.000188235    0.000049047
    0.000253875    0.000096266    0.000290535
   -0.000244824    0.000326874    0.000015679
    0.000097271   -0.000950134   -0.000560545
   -0.000460440    0.000249990    0.000758837
   -0.000601685   -0.000140971    0.000343421
   -0.000048819    0.000318966   -0.000002148
    0.000401428   -0.000047356    0.000057184
   -0.000059789   -0.000082416   -0.000056864
    0.000400239   -0.000201034   -0.001552276
   -0.000169265   -0.000657451   -0.000520686
   -0.000676055   -0.000200257   -0.000814466
   -0.000017690   -0.000004342    0.000230014
   -0.000171002   -0.000536136    0.000099694
    0.000203274   -0.000068611    0.000084335
    0.001185039    0.000124423    0.000077890
    0.000408284    0.000024135   -0.001549990
   -0.000107785    0.001357138    0.000928102
    0.000070714   -0.000007588    0.000174019
    0.000304842    0.000238151    0.000047447
   -0.000152901   -0.000112859    0.000038351
   -0.000110436   -0.000136080   -0.000207022
   -0.000715275    0.000391143   -0.000061572
   -0.000359786   -0.000046442   -0.000831836
    0.000450841    0.000148924    0.000173379
    0.000017827   -0.000197423    0.000103808
    0.000065914   -0.000216210   -0.000146867
   -0.000353478    0.000037345   -0.000066051
    0.000785943    0.000565436    0.000413952
   -0.000209582    0.000524526    0.001644656
    0.000052613    0.000032454   -0.000191160
