# Supplementary material for: Photochemistry of an Anti-Bredt Olefin through the Lens of Multistate Multireference Quantum Chemistry
Source: J Am Chem Soc. 2026 Apr 21;148(17):17736–44. doi: 10.1021/jacs.5c22985 (PMC13154192; doi:10.1021/jacs.5c22985)
Supplement: Supplementary file 2 [file ja5c22985_si_002.zip › Snapshots/geom053.velocity.xyz]

    0.000150615    0.000331217    0.000077342
    0.000072039    0.000008319    0.000011519
    0.000014719    0.000405496   -0.000042419
   -0.000245647   -0.000036477    0.000075788
    0.000001006    0.000171642   -0.000103305
   -0.000234037    0.000009919   -0.000257303
   -0.000133108   -0.000001966    0.000029849
   -0.001953109   -0.000051744   -0.000085661
   -0.001166618   -0.000869821   -0.000836910
    0.000111899   -0.000258903   -0.000913749
   -0.000429585   -0.000022124    0.000124469
   -0.000080724   -0.000092746    0.000089638
    0.000374779   -0.000335285   -0.000782149
   -0.001067518   -0.000286512   -0.000544867
   -0.000766150   -0.000477810   -0.000686111
    0.000805735   -0.000602782    0.000510081
    0.000197560   -0.001070626   -0.000274902
    0.000123052    0.000421586    0.000026512
    0.000007725    0.000047676    0.000054395
    0.001240577    0.000612198    0.000136857
   -0.000207479    0.000597525    0.000243864
   -0.001639034   -0.000347170    0.000496917
    0.000015816   -0.000343787    0.000109613
   -0.000150798    0.000021758    0.000158660
   -0.000600496    0.000010970   -0.000231614
   -0.000436350    0.000078576    0.001021716
    0.000404308   -0.000762082    0.000972852
    0.000953882   -0.000729353    0.001594009
    0.000150798    0.000001417    0.000158569
   -0.000346987   -0.000120447    0.000021255
   -0.000058509   -0.000310921   -0.000016044
    0.000293232    0.000121909    0.000730908
   -0.000119852   -0.000394434   -0.000965858
    0.000164923   -0.001020574    0.000919234
    0.000134754    0.000176716   -0.000003977
   -0.000300179   -0.000247430    0.000297665
    0.000310236   -0.000045939    0.000200394
    0.000329891   -0.000202177    0.001009329
   -0.000328063    0.001510542   -0.000044385
    0.001151854    0.000809529    0.000725102
   -0.000008411   -0.000119441   -0.000057824
    0.000213878    0.000125612   -0.000232163
   -0.000261691    0.000009599    0.000148558
   -0.000751980   -0.000341593   -0.000425837
   -0.000729856    0.000250538    0.000467891
   -0.001519319   -0.000197926    0.000480141
   -0.000334097   -0.000377750    0.000020113
   -0.000014856    0.000133611   -0.000047264
   -0.000136994    0.000223615   -0.000211090
   -0.000739958   -0.000793851    0.001098144
    0.000193720    0.000809849    0.000600770
   -0.001127627    0.000024546   -0.000138274
    0.000097500    0.000081364   -0.000024455
   -0.000175893   -0.000089729    0.000353889
    0.000073868   -0.000162683    0.000101797
   -0.000335376   -0.000580109    0.000400422
   -0.001103172   -0.000241259   -0.000307996
   -0.000648949    0.001170549   -0.000050693
   -0.000189698   -0.000237739    0.000185629
    0.000111122   -0.000118207   -0.000192349
   -0.000519909    0.000539564    0.000320886
   -0.000184167    0.001134849   -0.001526267
   -0.000304065    0.000568133   -0.000347581
    0.000469628   -0.000924673   -0.000357180
   -0.000053024   -0.000080770   -0.000270696
   -0.000554831   -0.000271199    0.000338302
   -0.000284181   -0.000335102    0.000219821
    0.000206199   -0.000936330   -0.000147873
   -0.000081273    0.000183710   -0.000561962
    0.000581206    0.000310053   -0.000057458
   -0.000237328   -0.000166843    0.000221238
   -0.000080587    0.000079993   -0.000076793
   -0.000098917    0.000181927    0.000104037
   -0.000582669   -0.000500071   -0.000265942
   -0.001024733   -0.000647669   -0.000128446
   -0.000923576   -0.000587149   -0.001004072
    0.000139096   -0.000151118   -0.000017141
    0.000044750   -0.000629842    0.000216895
    0.000241762   -0.000033551    0.000067606
    0.000267954   -0.000430042    0.000078073
    0.001206980    0.000296843    0.000429082
   -0.000272022    0.000140102    0.000949311
   -0.000262926   -0.000271108    0.000106734
