# Supplementary material for: Photochemistry of an Anti-Bredt Olefin through the Lens of Multistate Multireference Quantum Chemistry
Source: J Am Chem Soc. 2026 Apr 21;148(17):17736–44. doi: 10.1021/jacs.5c22985 (PMC13154192; doi:10.1021/jacs.5c22985)
Supplement: Supplementary file 2 [file ja5c22985_si_002.zip › Snapshots/geom124.velocity.xyz]

   -0.000278878   -0.000454543   -0.000030992
   -0.000042831    0.000004525    0.000085615
   -0.000159849   -0.000314167   -0.000206336
    0.000130869    0.000017461    0.000119990
   -0.000079490   -0.000218678    0.000011839
    0.000120127   -0.000321115    0.000317184
    0.000215707   -0.000064314    0.000081593
    0.001044069   -0.000890985    0.000481558
    0.000793119   -0.000657451    0.000256023
    0.000065686   -0.000421449   -0.000291495
    0.000359100   -0.000971069    0.000073319
    0.000056864   -0.000281255   -0.000560225
    0.000987571   -0.001198661   -0.002308827
    0.000807884   -0.001169315   -0.000468073
    0.000027198    0.000298625    0.000182384
   -0.000462908    0.000583446    0.001356041
   -0.000082461    0.001203780    0.000968327
    0.000081547    0.000333365    0.000187321
   -0.000103580    0.000004342   -0.000061343
   -0.000719069   -0.000046807   -0.001167761
    0.000832247    0.000613706   -0.000411118
    0.000282764   -0.001791295   -0.000572247
   -0.000192760    0.000320429   -0.000146182
    0.000053618    0.000045253   -0.000049550
    0.000175573   -0.000066737   -0.000003657
    0.000083970    0.000218907   -0.000994839
   -0.000339079    0.000380767    0.000337799
    0.000359511   -0.000023769   -0.000311698
    0.000112722   -0.000085204    0.000333914
   -0.000150067    0.000347078   -0.000075742
    0.000473193    0.000265348    0.000171231
    0.000832750    0.000361111   -0.000493443
    0.000094803    0.000628197    0.000281301
    0.000737627   -0.000665907   -0.000389177
    0.000060109    0.000348587    0.000217672
   -0.000044888    0.000218449    0.000025278
    0.000058875   -0.000270559    0.000226312
    0.000883306    0.000073776    0.000709012
    0.000581023   -0.001018928    0.000823608
   -0.000401473    0.000804227    0.000670616
    0.000230974   -0.000150753   -0.000037940
    0.000229877   -0.000053207    0.000073594
   -0.000094666   -0.000109248    0.000112859
    0.000580155   -0.000079810   -0.000184487
   -0.000927325    0.000338713   -0.000637933
    0.000726656   -0.001542585    0.000342736
   -0.000003337    0.000092746   -0.000233077
   -0.000361888    0.000167345   -0.000096449
   -0.000294146    0.000213604   -0.000101660
   -0.000434065    0.000276959   -0.000631031
    0.000455366    0.000016913    0.000242904
    0.000362894   -0.000851034    0.000550626
    0.000045162   -0.000028249   -0.000365317
   -0.000108013   -0.000112219   -0.000293140
   -0.000266034   -0.000265897    0.000136994
    0.000334599   -0.000111944    0.000748095
   -0.001077483    0.001187782   -0.000148056
    0.001520187   -0.000021347    0.000666593
   -0.000013485    0.000252001    0.000077068
    0.000003108    0.000105636    0.000077707
    0.000218541   -0.000246881    0.000040499
   -0.000000503   -0.000634870   -0.000495042
   -0.001178686   -0.001158984   -0.001549122
   -0.001016505    0.001250542   -0.001278837
    0.000141108   -0.000141839    0.000192989
   -0.000300819   -0.000118801    0.000046350
    0.000052978    0.000229694    0.000036157
    0.000260137    0.000077799   -0.000044110
   -0.000946752    0.001575497    0.000776892
    0.000651920    0.000237968    0.000487729
   -0.000242265   -0.000215844    0.000275130
   -0.000068200   -0.000275816   -0.000156603
    0.000244961   -0.000287289   -0.000023815
   -0.000553140    0.000523200   -0.000619603
    0.000440419   -0.000586143    0.000238745
   -0.000427620    0.000044339   -0.000446361
   -0.000054395   -0.000150433    0.000047996
   -0.000142662   -0.000077250    0.000320795
    0.000094255    0.000264205   -0.000242859
    0.000350095    0.000330028    0.001079494
    0.000480644   -0.000524891    0.000312658
    0.000957722    0.000397268    0.000205971
    0.000056681    0.000204965    0.000056635
