# Supplementary material for: Photochemistry of an Anti-Bredt Olefin through the Lens of Multistate Multireference Quantum Chemistry
Source: J Am Chem Soc. 2026 Apr 21;148(17):17736–44. doi: 10.1021/jacs.5c22985 (PMC13154192; doi:10.1021/jacs.5c22985)
Supplement: Supplementary file 2 [file ja5c22985_si_002.zip › Snapshots/geom171.velocity.xyz]

    0.000105636    0.000304568   -0.000221329
    0.000202268    0.000521097    0.000305482
   -0.000069662    0.000071354   -0.000150250
   -0.000261189   -0.000116287   -0.000011839
   -0.000196280    0.000406684   -0.000145084
    0.000424466   -0.000152261   -0.000132880
   -0.000294329   -0.000055721   -0.000182933
   -0.000645704    0.000403850    0.000476530
   -0.000468896    0.000081044   -0.000032454
    0.000036705    0.000661976    0.000654114
   -0.000608770   -0.000478358   -0.000273073
    0.000324086   -0.000486632    0.001291270
   -0.000201674   -0.000274902   -0.001213151
   -0.000906938    0.000195366   -0.000489374
    0.001192856   -0.000757237   -0.000108608
    0.001379171   -0.000204416    0.000630939
   -0.000584955   -0.000243864    0.001020208
   -0.000115144   -0.000130137    0.000319698
   -0.000262011    0.000077707    0.000004662
   -0.000986245    0.000576087   -0.000498836
   -0.000720257   -0.000360563   -0.000517258
   -0.000623763   -0.000673724    0.000468668
   -0.000157838   -0.000113087   -0.000010788
   -0.000480049   -0.000113590   -0.000402068
    0.000033871   -0.000103442    0.000042693
    0.000806329   -0.000642732   -0.001012483
   -0.000033688   -0.000454726    0.000920331
    0.001649684    0.000634322   -0.000301185
    0.000166385    0.000335742    0.000058692
    0.000146319   -0.000106048   -0.000235774
   -0.000161677   -0.000000091   -0.000069525
    0.001631537   -0.001586604    0.000037528
    0.000269462   -0.000639533   -0.000890894
   -0.000367008   -0.001183531   -0.000705401
   -0.000049001   -0.000001920    0.000131143
    0.000305665   -0.000282764    0.000027655
    0.000114230    0.000095123   -0.000098826
    0.000946020    0.001076066    0.000095854
    0.000355717    0.000991273    0.000386892
   -0.000459663    0.002011801    0.000793576
   -0.000084838    0.000217992   -0.000114321
    0.000041688    0.000308224   -0.000091009
   -0.000241305   -0.000160489   -0.000163780
   -0.000189378    0.000146456   -0.000140239
    0.000777578    0.000601365   -0.001278608
   -0.000487409   -0.000667370   -0.001006312
   -0.000228003    0.000153312    0.000068017
   -0.000003794    0.000203868    0.000027106
    0.000504230   -0.000208530   -0.000070988
   -0.000190886    0.000530696   -0.000119624
   -0.001218865   -0.000907532   -0.000791839
    0.000173242   -0.000747318   -0.000886597
    0.000345753    0.000131874    0.000049413
   -0.000310190    0.000150067   -0.000019061
    0.000144216    0.000321938    0.000364220
    0.001270746    0.000394754    0.001383056
   -0.000090415   -0.000638984    0.000437585
    0.000752894    0.000512229   -0.000703984
   -0.000096677   -0.000024729   -0.000122229
    0.000132240   -0.000240390   -0.000018147
   -0.000327697    0.000099237   -0.000089729
    0.001215299   -0.000326006    0.000029529
   -0.000102985    0.001344705   -0.000574807
   -0.000319149    0.000082233   -0.000282627
    0.000363488    0.000115373   -0.000285324
    0.000094437    0.000082827   -0.000165883
   -0.000093478   -0.000303471   -0.000074188
   -0.000444761   -0.000058372    0.000280890
   -0.000445812    0.000275130    0.001722044
   -0.000974680   -0.001324638   -0.000147461
    0.000242082    0.000096312   -0.000246241
   -0.000149930    0.000009736   -0.000076793
   -0.000197148    0.000125292    0.000009096
    0.000178636   -0.000120447   -0.000266354
    0.001341688   -0.000050830    0.001266404
   -0.000468988    0.000206839   -0.000346255
   -0.000032546    0.000037985   -0.000297665
   -0.000217398    0.000142845    0.000150615
    0.000096266   -0.000093386    0.000116013
    0.000284729    0.000392423    0.000000823
   -0.000729536   -0.000470862    0.000601685
   -0.000288478    0.000387578    0.000477124
   -0.000000000    0.000044248    0.000021392
