# Supplementary material for: Photochemistry of an Anti-Bredt Olefin through the Lens of Multistate Multireference Quantum Chemistry
Source: J Am Chem Soc. 2026 Apr 21;148(17):17736–44. doi: 10.1021/jacs.5c22985 (PMC13154192; doi:10.1021/jacs.5c22985)
Supplement: Supplementary file 2 [file ja5c22985_si_002.zip › Snapshots/geom001.velocity.xyz]

   -0.000314852    0.000066874   -0.000374824
   -0.000194132   -0.000013759    0.000246378
    0.000088815    0.000515886   -0.000013210
   -0.000258172   -0.000038625   -0.000059515
   -0.000028066   -0.000122549    0.000100243
    0.000260503   -0.000039631    0.000061206
   -0.000203411   -0.000364357   -0.000093980
   -0.000484940    0.000647806   -0.000303699
   -0.000265622    0.001025053   -0.000606301
   -0.000929382   -0.000218541    0.000571881
    0.000254149    0.001076477    0.000936878
   -0.000448784    0.000672993   -0.000419986
    0.000668422   -0.000280021   -0.001398872
    0.000076930    0.000107282   -0.001458935
    0.001077072   -0.000299082   -0.000732553
   -0.000055492    0.000293826    0.000674958
   -0.001115285   -0.001614213   -0.001265535
   -0.000358140    0.000223021   -0.000117567
    0.000298625   -0.000405542   -0.000021072
   -0.000660651    0.000270651   -0.000223660
    0.000276547    0.000077479   -0.000477261
    0.000165334    0.000920879    0.000818580
    0.000089638    0.000197423    0.000253601
   -0.000019290   -0.000012479    0.000006171
    0.000146593   -0.000344153    0.000046076
    0.001180971   -0.000338530   -0.001010563
   -0.000119258    0.000027060   -0.000851217
    0.001653524    0.000145404   -0.000625500
   -0.000005714   -0.000093523   -0.000142296
   -0.000240985   -0.000400056   -0.000254103
    0.000140742    0.000275999    0.000047767
   -0.000127029    0.000428168    0.000019015
   -0.000177219   -0.000586372   -0.002081692
    0.000437905   -0.000507750   -0.000677244
    0.000100928    0.000112173    0.000035700
    0.000058281    0.000032911   -0.000353158
    0.000212919   -0.000131189   -0.000299905
    0.000892950    0.000264571    0.000104082
   -0.000763728    0.000887328   -0.000032683
   -0.000681038   -0.000106916    0.000121407
    0.000343330   -0.000376927   -0.000043379
    0.000281210    0.000068657   -0.000134114
   -0.000086895   -0.000089546   -0.000157746
   -0.000130914    0.000705813   -0.000800113
    0.001145500   -0.000126480    0.000474473
   -0.000100334    0.000926776   -0.000638527
   -0.000045847   -0.000055264   -0.000213604
    0.000063217   -0.000248115    0.000146639
    0.000191618   -0.000379853    0.000168808
   -0.000805095   -0.001401752   -0.001193816
    0.000037162    0.000839058   -0.000001554
   -0.000236734    0.000736850    0.000462451
   -0.000170591   -0.000035974   -0.000028569
    0.000183801    0.000305619    0.000086804
    0.000043562    0.000265805    0.000004800
    0.001226316   -0.001082557   -0.000745535
    0.001041646   -0.000736164   -0.000407553
   -0.000187458    0.001365549   -0.000108562
    0.000027289   -0.000007679    0.000005577
    0.000220552   -0.000218632    0.000054807
    0.000178224   -0.000039448   -0.000197606
   -0.000008274   -0.000157289    0.002067476
   -0.000513784    0.000477855   -0.000634550
    0.000123189    0.001343700    0.000183070
   -0.000096860    0.000158249   -0.000156832
    0.000581343    0.000012250   -0.000114230
    0.000319469    0.000317687   -0.000095032
    0.000419255    0.000080679   -0.000483706
    0.000059515    0.000621157    0.000612746
   -0.000012799    0.000898801   -0.000313115
   -0.000263017   -0.000233762   -0.000398182
   -0.000008456   -0.000087764   -0.000144079
   -0.000149107   -0.000181333    0.000059880
   -0.000380858   -0.000108745   -0.000055538
   -0.000487957   -0.000937975    0.000307630
   -0.000682500   -0.000104219   -0.000033734
   -0.000251132    0.000027426   -0.000192303
    0.000195457    0.000278467    0.000206153
   -0.000064497    0.000106002   -0.000219227
   -0.000206062    0.001531340   -0.001369435
   -0.000693379    0.000608038   -0.000366231
   -0.000105499   -0.000040911   -0.000152078
    0.000294786   -0.000081410   -0.000056544
