# Supplementary material for: Photochemistry of an Anti-Bredt Olefin through the Lens of Multistate Multireference Quantum Chemistry
Source: J Am Chem Soc. 2026 Apr 21;148(17):17736–44. doi: 10.1021/jacs.5c22985 (PMC13154192; doi:10.1021/jacs.5c22985)
Supplement: Supplementary file 2 [file ja5c22985_si_002.zip › Snapshots/geom054.velocity.xyz]

   -0.000213833    0.000036614    0.000184212
    0.000130731   -0.000351284   -0.000041779
   -0.000049550    0.000101065    0.000132240
    0.000011428    0.000387120   -0.000025918
    0.000249670   -0.000082279    0.000150113
   -0.000084427   -0.000003657   -0.000011656
    0.000134023    0.000314807    0.000242173
    0.000088541    0.000360380   -0.000382549
   -0.000792251    0.000993193   -0.000193766
   -0.000541301    0.001073369    0.000985377
    0.000135348   -0.000597251   -0.000098643
    0.001061850   -0.001416928    0.000172968
   -0.000977926   -0.000760071   -0.000156741
    0.000357729    0.000381452   -0.001076752
    0.000289209    0.000535907   -0.000897156
    0.000150661   -0.000399919   -0.000674912
   -0.000982680    0.000912652    0.000373133
   -0.000367282   -0.000182795   -0.000223843
   -0.000053755    0.000054258   -0.000071582
   -0.000017461   -0.000482975    0.000512961
    0.000242996    0.001576685    0.000612198
   -0.001038538    0.000190978   -0.000841846
    0.000216164    0.000041368    0.000095672
   -0.000298488    0.000056772    0.000036203
   -0.000106139    0.000166020    0.000041368
    0.001114417    0.000816980    0.000048270
   -0.001008826    0.000829185    0.000750883
   -0.000228963    0.000701881   -0.000215387
    0.000290946   -0.000068108   -0.000162500
   -0.000388080    0.000406547    0.000032637
    0.000068474   -0.000129406   -0.000222061
   -0.000425837   -0.000703847    0.000426111
   -0.000655394    0.000590486   -0.001653204
    0.000066874   -0.001367926   -0.000054258
   -0.000203914   -0.000057641   -0.000170134
    0.000194269   -0.000045710    0.000216347
   -0.000075468    0.000161403    0.000029026
    0.000270696    0.000093706   -0.001421270
    0.000314350    0.000925496    0.000397954
   -0.000836955    0.001068021   -0.000600816
    0.000166934   -0.000004251   -0.000132788
    0.000448692   -0.000121498    0.000554512
    0.000131417   -0.000010788   -0.000247384
    0.000182704    0.000784389   -0.000331308
    0.000431779   -0.000870552   -0.001815430
   -0.001121273    0.000531565   -0.000206611
   -0.000132971   -0.000371533    0.000377064
   -0.000223112    0.000194543   -0.000117521
    0.000173151   -0.000491111    0.000024455
   -0.000039082    0.000269508    0.000426431
   -0.001630897   -0.000570556   -0.000069343
    0.000630299    0.000296203   -0.000056909
    0.000073548   -0.000043470    0.000185995
    0.000013530    0.000093706   -0.000011245
   -0.000177539    0.000130183    0.000037711
   -0.000062989    0.000437539   -0.000355809
    0.001163144    0.000730908    0.000073502
    0.000964213   -0.000631899   -0.000439139
    0.000351466    0.000285141    0.000197926
   -0.000093066    0.000214793   -0.000037345
   -0.000151987   -0.000242904   -0.000034923
    0.000285415   -0.000172511    0.001463369
    0.000402936    0.000380767   -0.000654617
    0.000687986   -0.000247430    0.000596839
    0.000104311    0.000047219   -0.000018193
    0.000295883    0.000070805    0.000031357
    0.000194863    0.000279610   -0.000141428
   -0.000167894   -0.000035197    0.000791748
    0.000136674    0.000962019    0.000836087
   -0.002225543    0.000177036    0.001096590
   -0.000046305   -0.000182064   -0.000099923
   -0.000243453    0.000326691    0.000092426
   -0.000136034   -0.000250355   -0.000032546
   -0.000948488    0.000901224    0.000234677
    0.000202222   -0.000539793    0.000495545
    0.000427620    0.000112310    0.000299859
    0.000195640   -0.000108973    0.000126709
    0.000324589    0.000196783   -0.000105134
    0.000193446    0.000042053   -0.000512504
   -0.000940169   -0.000011793   -0.000423506
   -0.000432328    0.000667644    0.000596199
   -0.000362985   -0.000364357   -0.000092700
    0.000264525    0.000325229   -0.000339216
