# Supplementary material for: Photochemistry of an Anti-Bredt Olefin through the Lens of Multistate Multireference Quantum Chemistry
Source: J Am Chem Soc. 2026 Apr 21;148(17):17736–44. doi: 10.1021/jacs.5c22985 (PMC13154192; doi:10.1021/jacs.5c22985)
Supplement: Supplementary file 2 [file ja5c22985_si_002.zip › Snapshots/geom123.velocity.xyz]

   -0.000067103    0.000009782   -0.000187869
   -0.000184761   -0.000312521   -0.000407873
   -0.000017233    0.000165700    0.000187686
    0.000082827    0.000115190   -0.000248070
   -0.000013119   -0.000062989   -0.000594919
   -0.000123006    0.000098963    0.000181378
   -0.000291860   -0.000220186    0.000225123
   -0.000419483    0.001138140   -0.000464782
    0.000009782   -0.001438960    0.001167258
   -0.000178819    0.000867581   -0.000248207
   -0.000325183   -0.000243499   -0.000169174
    0.000031357    0.000625957    0.000350644
   -0.000515064   -0.000072908   -0.000421952
   -0.000538924    0.001041829    0.000038122
    0.000069297    0.002283000   -0.000004114
    0.000648172   -0.000748277   -0.000062257
    0.000412444   -0.001481882   -0.000350141
    0.000586326    0.000139234    0.000412215
   -0.000246150   -0.000158020    0.000123646
    0.000417655   -0.000374687   -0.000798513
    0.001062901   -0.000228871   -0.000970338
    0.001210454   -0.000594051   -0.001144723
   -0.000172511    0.000315172   -0.000195046
   -0.000307493    0.000097820   -0.000236962
    0.000064909    0.000020615    0.000120767
   -0.000152032    0.000570876    0.000059972
   -0.000284592   -0.000795359   -0.000569779
   -0.000554009   -0.000218404    0.000067834
    0.000365454   -0.000064132    0.000103762
   -0.000343741    0.000003840   -0.000322623
   -0.000123555    0.000292500    0.000266125
    0.000004297   -0.000145222   -0.000355352
    0.000624037   -0.000373179   -0.000143805
    0.000643692    0.001523113    0.000007954
   -0.000386755   -0.000290900   -0.000154592
    0.000384424   -0.000066920   -0.000034923
   -0.000235271    0.000178590    0.000014490
   -0.000815106   -0.000085341    0.000987297
    0.000476210    0.000956991    0.000088998
    0.000747226   -0.000141610   -0.000689265
   -0.000189652   -0.000468393    0.000051881
    0.000006171    0.000332360    0.000283267
    0.000141016   -0.000242036   -0.000261417
   -0.000162226   -0.000687940   -0.001896337
    0.001733288   -0.000972624   -0.000068017
    0.000047950   -0.001525215    0.000901590
   -0.000114596    0.000117064   -0.000352563
   -0.000074645    0.000007862   -0.000288615
   -0.000070531    0.000043013   -0.000083376
   -0.001018425    0.001004438    0.000195777
   -0.000138319   -0.000902961    0.000149930
    0.000038397   -0.001280117    0.001790792
   -0.000135394   -0.000245464    0.000002331
    0.000065411   -0.000299265    0.000082918
   -0.000453172   -0.000337296   -0.000041962
   -0.000933541    0.000715275   -0.001651284
    0.001743025    0.000791885   -0.000343421
    0.001109114    0.000886048    0.000904789
    0.000106916   -0.000106505   -0.000155506
   -0.000085615   -0.000069388    0.000089958
    0.000193903   -0.000206153   -0.000027838
   -0.000434522   -0.000342690    0.000993925
    0.000310739   -0.001328661   -0.000429265
   -0.000474473    0.000360334   -0.000108745
    0.000171551   -0.000261280    0.000100288
    0.000112539   -0.000164831   -0.000157061
   -0.000379258   -0.000362803   -0.000100151
   -0.000070485   -0.000027198    0.001765880
   -0.000144353   -0.000098643   -0.000524800
    0.000283221   -0.000282764    0.000103899
   -0.000046167    0.000301277    0.000052475
   -0.000263291    0.000240116   -0.000315035
    0.000437813    0.000007359    0.000427254
    0.001048274    0.000750106   -0.000654251
   -0.001013946   -0.000268914   -0.000357409
   -0.000656354   -0.000798787   -0.000444761
   -0.000075925    0.000199388   -0.000143302
    0.000258080   -0.000409290   -0.000048681
    0.000088861   -0.000216987    0.000073731
   -0.000104265    0.000763636    0.000140651
   -0.000248115    0.001432698    0.001595838
   -0.000591903    0.000431688   -0.000072999
   -0.000236642   -0.000328566    0.000061115
