# Supplementary material for: Photochemistry of an Anti-Bredt Olefin through the Lens of Multistate Multireference Quantum Chemistry
Source: J Am Chem Soc. 2026 Apr 21;148(17):17736–44. doi: 10.1021/jacs.5c22985 (PMC13154192; doi:10.1021/jacs.5c22985)
Supplement: Supplementary file 2 [file ja5c22985_si_002.zip › Snapshots/geom176.velocity.xyz]

   -0.000169311    0.000039037    0.000105454
   -0.000121087   -0.000028432    0.000175070
   -0.000084016   -0.000104082    0.000312704
    0.000269371   -0.000001463   -0.000243316
   -0.000328063    0.000296203   -0.000043333
    0.000116104    0.000371899    0.000229420
   -0.000066234    0.000381407   -0.000080496
   -0.000087992    0.001058970    0.000385246
   -0.000797096    0.000921199   -0.001448193
    0.000620654   -0.000786583    0.000238562
   -0.001250862   -0.001415191    0.001572617
   -0.000696396   -0.000183664    0.000179184
   -0.001362669    0.000245876    0.000745581
   -0.001961154   -0.000544730    0.000201811
   -0.000429174    0.000423232    0.000270331
    0.001047086    0.000371670   -0.001221516
    0.000729993    0.000167025    0.000219821
   -0.000334325   -0.000102071    0.000156649
    0.000136080   -0.000294237   -0.000149793
    0.000055538    0.000832202    0.001221379
    0.000422637   -0.000435665    0.000288798
   -0.000020707    0.000264297   -0.000791291
   -0.000201857    0.000051790    0.000040774
    0.000372127   -0.000144582   -0.000235957
   -0.000184990    0.000114093   -0.000461582
    0.000497374    0.001099241    0.000844132
   -0.000899121    0.000939986   -0.000706727
    0.000591125    0.000612929    0.000259543
    0.000091421    0.000073228   -0.000058921
    0.000238059   -0.000191389   -0.000096586
    0.000154592   -0.000205513    0.000509715
   -0.000678524   -0.001086351   -0.001366098
    0.001809305   -0.000346667   -0.000061892
   -0.001517719   -0.000332771    0.000984645
    0.000158980   -0.000040956   -0.000115876
    0.000346850    0.000333365    0.000379167
   -0.000225626   -0.000001828   -0.000160763
   -0.000157198    0.000250767   -0.000822694
   -0.000980120    0.000378161    0.000543861
   -0.000057686   -0.000329663   -0.000302099
   -0.000244367   -0.000059743   -0.000185949
   -0.000053024    0.000090461   -0.000226677
    0.000213513   -0.000023769   -0.000093569
   -0.000848886   -0.000546192   -0.000020707
   -0.001066741    0.000008274   -0.000688808
    0.000609181   -0.000315721    0.000407599
   -0.000135897    0.000045207    0.000139828
   -0.000444030    0.000026283   -0.000013987
    0.000140833    0.000131280    0.000050190
    0.000262423   -0.000507247   -0.000673998
    0.000418981    0.000872198   -0.000230014
   -0.001166618   -0.000496779   -0.000125246
   -0.000312613   -0.000343239   -0.000212324
    0.000331125    0.000115099   -0.000164237
    0.000250218    0.000065411    0.000073456
   -0.000273668   -0.000015450   -0.000341136
   -0.000419255   -0.000033049    0.000083558
   -0.000096357   -0.000267405    0.000785211
   -0.000028158   -0.000008639   -0.000078622
   -0.000042831   -0.000310144    0.000039997
    0.000086347   -0.000242310   -0.000130366
    0.001657409    0.000522651    0.000226037
    0.000650777    0.000383784   -0.000903144
   -0.000418066   -0.000258812   -0.001027704
   -0.000264525    0.000245144   -0.000230426
   -0.000102574   -0.000270742    0.000116835
   -0.000094666   -0.000211044   -0.000221512
    0.000211410    0.000413587    0.000442430
    0.000158889   -0.000315492   -0.000221146
    0.001005169   -0.000965310   -0.000145267
   -0.000104722   -0.000022352    0.000274262
   -0.000117795    0.000468622   -0.000232665
    0.000174339    0.000015450    0.000109385
   -0.000170408   -0.001274494    0.000095077
    0.000458840    0.000248664   -0.001162915
   -0.000829596   -0.000558305    0.000563516
    0.000153129    0.000102802    0.000207753
    0.000015404   -0.000279610    0.000224072
   -0.000147416   -0.000013759   -0.000086027
    0.000241990   -0.000468530    0.001143854
   -0.000905887    0.000486312    0.000105454
   -0.000031586    0.001170458   -0.000283404
    0.000309733   -0.000044568   -0.000050647
