# Supplementary material for: Photochemistry of an Anti-Bredt Olefin through the Lens of Multistate Multireference Quantum Chemistry
Source: J Am Chem Soc. 2026 Apr 21;148(17):17736–44. doi: 10.1021/jacs.5c22985 (PMC13154192; doi:10.1021/jacs.5c22985)
Supplement: Supplementary file 2 [file ja5c22985_si_002.zip › Snapshots/geom189.velocity.xyz]

   -0.000105682    0.000237465    0.000130731
   -0.000603010    0.000003474    0.000240665
    0.000130503    0.000026421    0.000191480
   -0.000072999   -0.000188783    0.000115921
   -0.000469308   -0.000265303    0.000264525
   -0.000073868   -0.000208302    0.000206976
    0.000276547   -0.000139782   -0.000204279
    0.000038762    0.000436899   -0.000144079
    0.000038854    0.000392697   -0.000463365
    0.000367876   -0.000095946    0.000992005
    0.001230338    0.000338850   -0.000462222
   -0.000328840    0.000964716   -0.000426020
    0.000069754    0.000286284    0.000420352
   -0.001085345   -0.000793759    0.000687208
   -0.000157563    0.000703710    0.000243133
    0.000130320    0.000416695   -0.000279107
   -0.001117205    0.000286923    0.000183527
    0.000286969   -0.000019518   -0.000007954
    0.000502996   -0.000251452    0.000074325
    0.000567905   -0.000370162    0.000237831
    0.001019294    0.000009325   -0.000513692
    0.000385932   -0.000353112    0.000675187
    0.000361980   -0.000114870   -0.000297071
    0.000046487    0.000152901    0.000126892
    0.000048270    0.000088267   -0.000122138
   -0.000214198   -0.000993650    0.000941449
    0.000312704   -0.000124606   -0.000800616
   -0.000524891    0.000821048   -0.000819951
   -0.000177082    0.000262103   -0.000331628
   -0.000278330    0.000064452    0.000422363
   -0.000427117    0.000046579   -0.000175025
    0.000528457   -0.000723822    0.000026558
    0.000395394   -0.000121224   -0.000054304
    0.000323400   -0.000150935   -0.000767933
   -0.000103077    0.000060795   -0.000159346
    0.000189378    0.000289986   -0.000132286
   -0.000226494   -0.000047402   -0.000157152
   -0.001032961    0.001191210    0.000076519
    0.001178000    0.000450886    0.000485855
    0.000411987   -0.000105636    0.000924536
    0.000167894    0.000189058    0.000176533
    0.000263977    0.000300591    0.000047264
   -0.000056224   -0.000221878   -0.000001143
    0.000275222    0.000897110   -0.000932261
    0.001128633    0.000308362    0.000401748
    0.000453857   -0.001125296    0.001128816
    0.000076199    0.000077022   -0.000130640
    0.000149336   -0.000277187   -0.000324040
    0.000301596   -0.000163734    0.000123601
   -0.000323446    0.000808204    0.001739368
   -0.000281027   -0.000792342    0.000402068
    0.000442338   -0.000164968    0.000401931
    0.000296568    0.000349455    0.000001737
    0.000023084   -0.000042511    0.000051515
   -0.000168214    0.000026603   -0.000048956
    0.000465514   -0.000284135    0.000567173
   -0.000648263   -0.000191160    0.000776481
    0.001919055    0.000274079   -0.000899807
   -0.000035197   -0.000080770   -0.000241259
   -0.000074965   -0.000005577   -0.000080222
    0.000063812    0.000015907   -0.000182521
   -0.000269645   -0.001555521   -0.000469308
    0.002119906    0.000807975    0.001026470
    0.001966091    0.000445401   -0.000322989
    0.000169951   -0.000263017   -0.000140285
    0.000277736    0.000276639    0.000472462
   -0.000017187   -0.000162180   -0.000172099
   -0.000123281   -0.000754494   -0.000774469
   -0.000373910   -0.001115285    0.000601959
   -0.001101435   -0.000782149    0.000413221
    0.000377156    0.000136400    0.000204416
    0.000047859    0.000143393    0.000129634
   -0.000067560   -0.000134068   -0.000098551
    0.001127856    0.000066737    0.000066874
    0.000100014    0.000620974    0.000879237
   -0.001346351   -0.001121548   -0.000959550
    0.000026009   -0.000185081    0.000216027
    0.000098917    0.000177584   -0.000074919
    0.000166523   -0.000082141    0.000412672
    0.000777029   -0.000627785    0.000634230
   -0.000580841   -0.000490151    0.000385063
    0.000432556   -0.000229877    0.000376104
    0.000170362    0.000006994    0.000187412
