# Supplementary material for: Photochemistry of an Anti-Bredt Olefin through the Lens of Multistate Multireference Quantum Chemistry
Source: J Am Chem Soc. 2026 Apr 21;148(17):17736–44. doi: 10.1021/jacs.5c22985 (PMC13154192; doi:10.1021/jacs.5c22985)
Supplement: Supplementary file 2 [file ja5c22985_si_002.zip › Snapshots/geom136.velocity.xyz]

    0.000522012    0.000371396   -0.000317549
   -0.000160535    0.000032729   -0.000294466
   -0.000275176   -0.000061937   -0.000140011
    0.000128217   -0.000175436    0.000058143
   -0.000351924    0.000061252   -0.000108105
   -0.000161952    0.000104814   -0.000037254
    0.000138594    0.000001143    0.000271153
   -0.000183481    0.001219962   -0.000925268
    0.000184852    0.000393931   -0.000887420
   -0.000374184   -0.001146094   -0.000294420
   -0.000524800    0.000260640   -0.000922159
   -0.000146456    0.000004617    0.001278334
   -0.001150345   -0.000869501   -0.001433658
   -0.000488689    0.000142068    0.000300362
    0.000130777    0.000211502    0.000730816
   -0.000244779   -0.000490974    0.000003703
   -0.000298762    0.001360018    0.000621569
    0.000327423   -0.000177173    0.000376333
    0.000100837   -0.000030306   -0.000108836
    0.000077753   -0.000808524   -0.001010380
   -0.001059062   -0.000409381    0.000765145
   -0.000039585   -0.000862233    0.000760071
   -0.000186544    0.000123875   -0.000224346
   -0.000064634   -0.000514286   -0.000142662
   -0.000052430   -0.000137908   -0.000008319
    0.000006354    0.000153724    0.000835218
    0.000162180    0.000160032    0.000791519
    0.000093249   -0.001653798   -0.000304339
    0.000155004    0.000164009   -0.000067240
    0.000133748   -0.000158843    0.000114184
   -0.000037345    0.000112082    0.000233488
    0.000030489   -0.000680261    0.000243362
   -0.000039357   -0.000302374    0.000313618
    0.001252142    0.000829230    0.000995707
    0.000125566   -0.000409016   -0.000036203
   -0.000160672    0.000195549    0.000378344
    0.000176716   -0.000041871    0.000491660
   -0.000833527   -0.000509715    0.000644287
    0.000643235   -0.000491294   -0.000383555
   -0.000596748   -0.000041596   -0.000775612
   -0.000331171   -0.000098414   -0.000129269
   -0.000197103    0.000180053   -0.000057686
    0.000192760   -0.000080039    0.000061160
   -0.000096037    0.000055218    0.000024226
    0.000920422    0.001617276    0.000015816
   -0.000667370   -0.000709424   -0.000380310
    0.000199205   -0.000223386   -0.000165334
   -0.000073228   -0.000186727    0.000073639
   -0.000118892    0.000257440    0.000166660
   -0.000020798   -0.002613806   -0.000110985
    0.000217261    0.000941632   -0.000130183
   -0.000589983   -0.002124706   -0.000865433
    0.000036797    0.000065823    0.000062852
    0.000097226    0.000124926    0.000082964
    0.000003748   -0.000278559   -0.000098826
    0.000487226   -0.000169997   -0.000204234
   -0.000165837    0.000493671   -0.000811403
    0.000595879    0.000749877   -0.000342827
    0.000261097   -0.000031083   -0.000103168
   -0.000015267   -0.000400468   -0.000180601
   -0.000138731   -0.000108288    0.000145450
    0.000210816   -0.000174796    0.001014631
    0.000615078   -0.000333457    0.000239842
   -0.000192806   -0.001287522   -0.000111853
    0.000035791    0.000001234   -0.000326829
    0.000179550   -0.000102574   -0.000017187
    0.000142342    0.000258035   -0.000293140
   -0.000540570    0.000021438    0.001028527
    0.000159118   -0.000831379    0.000679758
   -0.000049824    0.001408105    0.001013991
    0.000045573   -0.000000686   -0.000132240
    0.000153312    0.000000091    0.000305116
   -0.000036385   -0.000043425    0.000116196
   -0.000090141    0.000025278    0.000091466
    0.000424100    0.000195640   -0.000421815
   -0.000325503    0.000719160    0.001390598
   -0.000036751   -0.000417975   -0.000009965
    0.000144170   -0.000218587    0.000142205
    0.000007222   -0.000098003   -0.000168214
   -0.000023129   -0.000245601   -0.001319885
    0.000082781   -0.000956122    0.000743432
   -0.000249441    0.001005626   -0.000065686
   -0.000214656    0.000578235    0.000162820
