# Supplementary material for: Photochemistry of an Anti-Bredt Olefin through the Lens of Multistate Multireference Quantum Chemistry
Source: J Am Chem Soc. 2026 Apr 21;148(17):17736–44. doi: 10.1021/jacs.5c22985 (PMC13154192; doi:10.1021/jacs.5c22985)
Supplement: Supplementary file 2 [file ja5c22985_si_002.zip › Snapshots/geom163.velocity.xyz]

    0.000277553   -0.000187184   -0.000294831
    0.000066371   -0.000078073    0.000198703
   -0.000213558    0.000060109   -0.000053527
   -0.000220004   -0.000246150   -0.000488460
    0.000214975   -0.000363854   -0.000326600
    0.000131051    0.000075696   -0.000384424
   -0.000166065    0.000243727   -0.000049733
   -0.000603010    0.001029350   -0.002094583
    0.000668010    0.001124290   -0.000182110
   -0.001707096   -0.001346122   -0.000715549
   -0.000304065    0.000509853   -0.000095946
    0.001032138   -0.000233442    0.001835177
   -0.000032591    0.000706864    0.001224990
   -0.001387536   -0.001149979   -0.000535176
    0.001215939   -0.000075513    0.000369111
   -0.000946157   -0.000643052    0.000308087
    0.000627328   -0.000366825   -0.000806284
    0.000100060   -0.000228917    0.000042511
   -0.000086575    0.000128857    0.000437265
    0.000792159   -0.000392971    0.000223158
    0.001238657   -0.001995300    0.000263520
    0.001498063   -0.000620151    0.000172556
   -0.000204508   -0.000213741   -0.000069754
   -0.000287883    0.000350506   -0.000145907
   -0.000344381    0.000058509    0.000015541
    0.000196006   -0.000802947    0.000733467
   -0.001710616    0.000121772    0.000895739
    0.000264571   -0.000148238    0.000456874
    0.000044522    0.000286741    0.000371899
    0.000046533    0.000130411   -0.000037208
    0.000110847    0.000131783   -0.000032043
    0.002005813    0.000749649    0.000809209
    0.000382047    0.000517440   -0.000339033
   -0.000435985   -0.000127943    0.001638485
   -0.000531382   -0.000142616    0.000000320
   -0.000426431    0.000102300   -0.000206930
   -0.000102528    0.000051241   -0.000222243
    0.001109663    0.000811723   -0.000217810
   -0.000032683    0.000467479   -0.001528278
   -0.001081323    0.000509030   -0.000006491
   -0.000067834    0.000161494   -0.000231431
    0.000262011   -0.000230791    0.000145359
    0.000150113    0.000188555    0.000235728
    0.000615855   -0.000537416   -0.001585644
    0.000249944   -0.000258857    0.000633133
   -0.000806421    0.001283088   -0.000450201
    0.000025232    0.000065137    0.000085981
   -0.000007268   -0.000246378    0.000137817
    0.000375921   -0.000072314    0.000346255
    0.000933724    0.000455960   -0.000740187
   -0.000128309   -0.000759842    0.000890985
   -0.000172556    0.000616220   -0.000894916
   -0.000196554    0.000104585   -0.000004662
    0.000115556    0.000317184    0.000028797
    0.000018513    0.000398868    0.000439962
   -0.000672307    0.000713858   -0.001223162
   -0.000885957   -0.000727114   -0.000082598
    0.000147918   -0.001113228   -0.001439006
    0.000123829    0.000363671   -0.000435391
   -0.000235637   -0.000013530    0.000069205
    0.000084473    0.000289118   -0.000082598
   -0.000669747   -0.000233397   -0.000739547
    0.001466889   -0.000125429   -0.000257303
   -0.000706224    0.000844040   -0.000130823
   -0.000050647    0.000137817   -0.000151987
   -0.000279016    0.000097180    0.000133474
    0.000153449   -0.000066920   -0.000034603
    0.000325686   -0.000119852    0.000571653
    0.000128400    0.000267405    0.000163323
    0.000859902    0.000529005   -0.000387532
    0.000325869   -0.000089866   -0.000190612
    0.000029026    0.000328383    0.000091512
   -0.000111670   -0.000114733   -0.000281484
    0.000357912    0.000164877   -0.000353432
    0.000176670   -0.000469353    0.000022947
    0.000526491    0.000918411    0.000579378
    0.000099557    0.000046122    0.000138639
    0.000336611   -0.000120904    0.000045573
   -0.000001966    0.000313664    0.000155872
   -0.000452806    0.000054715   -0.000254332
   -0.000285324   -0.000249532   -0.000785440
   -0.000080496    0.000696442   -0.000623214
   -0.000155918   -0.000129406   -0.000037391
