# Supplementary material for: Photochemistry of an Anti-Bredt Olefin through the Lens of Multistate Multireference Quantum Chemistry
Source: J Am Chem Soc. 2026 Apr 21;148(17):17736–44. doi: 10.1021/jacs.5c22985 (PMC13154192; doi:10.1021/jacs.5c22985)
Supplement: Supplementary file 2 [file ja5c22985_si_002.zip › Snapshots/geom014.velocity.xyz]

   -0.000027289    0.000005211    0.000177402
    0.000108562    0.000050418   -0.000192486
    0.000174796   -0.000153861   -0.000439002
   -0.000266354    0.000041916   -0.000352609
   -0.000097683   -0.000227134    0.000044293
   -0.000034877    0.000147736    0.000002560
   -0.000594645   -0.000226769    0.000256252
    0.000029209   -0.000248161   -0.000092243
   -0.000133840   -0.000723914    0.001262244
   -0.000684694   -0.000419163   -0.000061023
   -0.000832339   -0.000167300   -0.000602644
    0.000954157    0.000125978   -0.000664308
   -0.000833939   -0.000895373   -0.000972075
    0.000831379   -0.001259638   -0.000981308
   -0.001241126   -0.000019884    0.000047264
    0.001209997   -0.000160535    0.000061480
   -0.000235134   -0.000302968    0.000446498
    0.000016044    0.000185035    0.000105911
   -0.000210542   -0.000101248    0.000441927
    0.000550535   -0.000357729   -0.001119856
    0.000054350    0.000096860   -0.000296020
    0.000884174    0.000050738    0.000429860
    0.000246973   -0.000112950    0.000082507
    0.000268137   -0.000171276   -0.000003794
   -0.000109476    0.000225626    0.000007085
    0.000392194    0.000009188    0.000455777
   -0.001040823    0.000155049    0.000585412
   -0.001043383    0.000397999   -0.000216210
    0.000134251   -0.000014536   -0.000350964
   -0.000006994   -0.000341364    0.000088678
   -0.000038305   -0.000476575   -0.000177767
   -0.000224118   -0.000210313    0.000432556
   -0.000602050   -0.000164740   -0.000092563
   -0.000156329    0.001180697   -0.000145633
   -0.000091512   -0.000060795    0.000166751
   -0.000253418    0.000201811    0.000014993
    0.000040316   -0.000430362    0.000205788
   -0.000233808   -0.000511087   -0.000191298
    0.000706270    0.000756962   -0.000335742
    0.000364174   -0.000583492    0.001039498
   -0.000092518   -0.000019518    0.000062943
   -0.000053435    0.000039311   -0.000050098
    0.000023998    0.000054258    0.000125063
   -0.000088769    0.000565893    0.000140331
    0.000150158   -0.000535496   -0.001292184
    0.000156969   -0.000372447   -0.001598900
    0.000239705   -0.000046122   -0.000284227
   -0.000126892    0.000017370    0.000584177
   -0.000442201   -0.000002194   -0.000200394
   -0.000988485    0.000743798   -0.000272662
    0.000779955   -0.000307630    0.000562557
    0.000650549    0.000343010   -0.000064771
   -0.000135805   -0.000180876    0.000132423
    0.000260503    0.000281987   -0.000234997
    0.000186041   -0.000027518    0.000136171
   -0.000745352    0.000369842   -0.000400605
    0.000756368    0.001409294   -0.000729262
   -0.000502082   -0.000893545    0.000084198
   -0.000032271   -0.000051241    0.000404353
   -0.000441927   -0.000147004   -0.000078393
    0.000109385   -0.000089501   -0.000271245
   -0.000027060   -0.000256663    0.001096910
    0.001055359    0.000598713    0.000650915
    0.000280067    0.000250675    0.000180921
    0.000509395   -0.000308910    0.000061572
   -0.000049641   -0.000143759    0.000077159
   -0.000179596   -0.000305299    0.000032866
    0.001142072   -0.000244047    0.001013397
   -0.000206839   -0.000075513   -0.000490563
   -0.000508253    0.000216895   -0.000763453
   -0.000226129   -0.000440830    0.000151941
    0.000146730   -0.000046350   -0.000213467
   -0.000244733    0.000048727    0.000179641
    0.000283358    0.000063446    0.000189469
   -0.000122595    0.000075331    0.001143991
   -0.000255932    0.000082873   -0.000126800
   -0.000163506    0.000057046   -0.000144125
    0.000070760    0.000210267   -0.000049687
   -0.000005028   -0.000217444   -0.000305665
   -0.001538014   -0.000695253    0.000235682
   -0.000572659   -0.000336108    0.000758197
   -0.000424283    0.000113773   -0.000090049
    0.000354209    0.000091146    0.000196829
