# Supplementary material for: Photochemistry of an Anti-Bredt Olefin through the Lens of Multistate Multireference Quantum Chemistry
Source: J Am Chem Soc. 2026 Apr 21;148(17):17736–44. doi: 10.1021/jacs.5c22985 (PMC13154192; doi:10.1021/jacs.5c22985)
Supplement: Supplementary file 2 [file ja5c22985_si_002.zip › Snapshots/geom041.velocity.xyz]

   -0.000031997   -0.000009508    0.000164100
    0.000127440   -0.000002743   -0.000038122
    0.000092792    0.000240985   -0.000094346
   -0.000000229    0.000138959   -0.000137039
   -0.000062257   -0.000142113   -0.000549666
    0.000064177    0.000188372    0.000399325
   -0.000157426    0.000013485    0.000074279
   -0.000391280    0.001643513   -0.000251544
   -0.000388675   -0.000880837    0.000292729
    0.000027746    0.000920651    0.000105545
    0.000242722    0.001368520   -0.000293369
    0.000197880   -0.000622300    0.000489100
    0.000354986    0.000414227    0.000757191
   -0.000520183   -0.000531748    0.000058006
   -0.001083288   -0.000174430    0.000242173
   -0.000853320   -0.000008548    0.001261238
   -0.000334234   -0.000723868    0.000040179
    0.000078073   -0.000269828    0.000060200
    0.000052567   -0.000097271    0.000113864
   -0.000487546    0.000178499    0.000791199
   -0.000313984   -0.000939118    0.001483025
    0.000162226    0.000489100   -0.000563334
   -0.000210450   -0.000255978   -0.000080999
    0.000187641    0.000193812    0.000175939
    0.000230791    0.000001691    0.000212461
    0.000692008   -0.000828682    0.000129452
   -0.000149610   -0.000302968    0.000446270
    0.001542585   -0.000431642    0.000322075
   -0.000079216   -0.000185995    0.000363808
   -0.000099557    0.000302556    0.000183573
   -0.000245419   -0.000225580    0.000134525
   -0.000375830   -0.000357866   -0.000212461
    0.000769304    0.000384424    0.001045120
    0.000172739    0.000855742   -0.000742427
   -0.000007222   -0.000356357    0.000156878
   -0.000040545   -0.000054989   -0.000158615
   -0.000180007    0.000224392   -0.000058235
   -0.000278604   -0.000408010    0.000691368
    0.000006719    0.000616952   -0.000551312
   -0.001006038    0.001065141    0.000562968
   -0.000020158   -0.000050236   -0.000238013
    0.000121772   -0.000342324   -0.000019564
    0.000353523   -0.000052430   -0.000074782
    0.000711572    0.001672997   -0.000431505
   -0.000339399    0.000242585    0.001455004
    0.000031997    0.001701566    0.001814470
    0.000047493   -0.000097774    0.000243544
   -0.000228231   -0.000041505    0.000073045
    0.000008228   -0.000080130    0.000049367
   -0.000141428    0.000868815    0.000091329
   -0.000085158    0.000720348   -0.000548798
   -0.000687208   -0.000168351    0.000678569
   -0.000207799   -0.000034648   -0.000000594
    0.000030489    0.000036888    0.000152581
    0.000205971   -0.000126937    0.000066646
   -0.000394845    0.000522286   -0.000454772
    0.000187275   -0.000709652    0.000571836
    0.000535176   -0.000450475    0.000050053
    0.000051196   -0.000067240   -0.000096540
   -0.000126572    0.000059926   -0.000175847
    0.000013896   -0.000040545   -0.000200348
   -0.000284729   -0.000142068   -0.000194863
   -0.000553049    0.000207022   -0.000860633
   -0.000493945   -0.001071449   -0.000855605
   -0.000248115   -0.000254698    0.000276730
   -0.000420260   -0.000225443    0.000085753
    0.000107511   -0.000334142   -0.000103580
   -0.000127166    0.000028112    0.000523840
   -0.000001508   -0.000672307    0.000102940
   -0.000058601   -0.000817757   -0.000322669
   -0.000236779    0.000110893    0.000150707
   -0.000160855    0.000296157    0.000455229
   -0.000119075   -0.000132560    0.000188829
    0.000658868   -0.001236646    0.001878190
   -0.001323816   -0.000243819    0.000088312
   -0.001198981   -0.001139512    0.000284364
    0.000120447    0.000132011   -0.000049641
   -0.000028340   -0.000033597   -0.000101157
   -0.000014536   -0.000009233    0.000169448
    0.000415049    0.000301231   -0.000552363
    0.000758791    0.000046944   -0.000679666
   -0.000298351    0.000100380   -0.000188509
    0.000004617   -0.000189881   -0.000111167
