# Supplementary material for: Photochemistry of an Anti-Bredt Olefin through the Lens of Multistate Multireference Quantum Chemistry
Source: J Am Chem Soc. 2026 Apr 21;148(17):17736–44. doi: 10.1021/jacs.5c22985 (PMC13154192; doi:10.1021/jacs.5c22985)
Supplement: Supplementary file 2 [file ja5c22985_si_002.zip › Snapshots/geom131.velocity.xyz]

   -0.000056955   -0.000127212    0.000190978
   -0.000059835    0.000008639    0.000196646
    0.000051424    0.000516526    0.000151255
   -0.000237602   -0.000301779    0.000295106
   -0.000120172    0.000180464   -0.000217170
    0.000104768    0.000112904   -0.000101111
   -0.000201537   -0.000048590    0.000219684
    0.001393752   -0.000295426   -0.000280295
    0.000293551   -0.000783977   -0.001037029
   -0.001896063    0.000094803   -0.000648675
    0.000828088    0.000079444    0.000485626
   -0.000958682    0.000914160    0.001448970
    0.000176259   -0.000982771   -0.000614529
    0.001091013   -0.001363355    0.000080999
   -0.001058285    0.000409016    0.000182750
   -0.001231252    0.000344336    0.000552775
    0.001215528   -0.000010011   -0.000570739
   -0.000106505    0.000010696   -0.000385201
    0.000346073    0.000285689    0.000176990
   -0.000397588    0.000457926    0.000048864
    0.000773327    0.000457789    0.000566670
    0.001456970   -0.000046990    0.000491066
    0.000046899   -0.000090735    0.000296294
    0.000068383    0.000566899   -0.000254423
    0.000175939    0.000095032   -0.000119578
   -0.000785440   -0.000023495    0.000594417
    0.001352110    0.000421129    0.000456372
   -0.000973218    0.001277374   -0.000302374
   -0.000151164   -0.000167848    0.000061297
   -0.000341684    0.000328337   -0.000239933
   -0.000072816    0.000110482   -0.000048727
   -0.000808844    0.000903647    0.000527177
   -0.000301871    0.000196600   -0.000759888
   -0.000283267    0.000499888    0.000435253
   -0.000031860    0.000080587    0.000093798
   -0.000148787   -0.000215615   -0.000147553
    0.000176396    0.000118710   -0.000140513
   -0.000319104   -0.001351699    0.001175851
    0.000048133    0.000168397   -0.000646938
    0.000475753   -0.000450338   -0.000488460
   -0.000036980   -0.000077388   -0.000080176
    0.000351741    0.000297665   -0.000209719
   -0.000214701    0.000005485    0.000342690
   -0.000283495    0.001076569    0.000260274
   -0.000359329   -0.000776389    0.001011020
   -0.000271153    0.001135261   -0.001235778
    0.000022352    0.000013302    0.000058189
    0.000086895   -0.000135622   -0.000003794
   -0.000168625   -0.000196097   -0.000012799
    0.000037071   -0.000362117    0.000368562
    0.000537964   -0.000505602    0.000005942
    0.000638573   -0.000143805   -0.000647578
    0.000121041    0.000022627   -0.000068337
   -0.000383784    0.000125703   -0.000072816
   -0.000036751   -0.000262606   -0.000177767
   -0.000268457    0.000559768   -0.000437082
    0.000553689    0.000624540   -0.000878506
   -0.001411397   -0.000109202    0.000126252
    0.000139279   -0.000118847    0.000172374
    0.000197468    0.000033597    0.000163826
   -0.000353295   -0.000224666    0.000262194
    0.000703618    0.000901635   -0.000005485
   -0.000148330   -0.000431414   -0.001053119
    0.000446544    0.001338169    0.000327606
    0.000141382    0.000182156    0.000125383
    0.000032546   -0.000047996    0.000246196
    0.000009051   -0.000018878   -0.000122138
    0.000774927    0.001085025    0.000691917
   -0.000290855    0.000515795    0.001464421
   -0.001726386   -0.000411027   -0.000135440
   -0.000099100    0.000023861   -0.000275587
    0.000191983    0.000000594    0.000039357
   -0.000247795   -0.000145450   -0.000126572
   -0.000921428   -0.000532205    0.001116428
   -0.000677198   -0.000229100   -0.000257120
   -0.000862873   -0.000795816   -0.000157883
    0.000211044   -0.000174476   -0.000190978
    0.000272205    0.000191755    0.000003657
    0.000021850    0.000290946   -0.000295197
   -0.000413450   -0.000320063    0.000911737
   -0.001207803    0.001006723    0.000250492
   -0.000297528   -0.000377613    0.000252047
   -0.000074919    0.000261600   -0.000247521
