# Supplementary material for: Photochemistry of an Anti-Bredt Olefin through the Lens of Multistate Multireference Quantum Chemistry
Source: J Am Chem Soc. 2026 Apr 21;148(17):17736–44. doi: 10.1021/jacs.5c22985 (PMC13154192; doi:10.1021/jacs.5c22985)
Supplement: Supplementary file 2 [file ja5c22985_si_002.zip › Snapshots/geom164.velocity.xyz]

   -0.000034008    0.000231385   -0.000202771
    0.000204554    0.000127166    0.000441013
    0.000094620   -0.000490426   -0.000027563
   -0.000230883    0.000080633    0.000142525
    0.000093569    0.000044156    0.000163963
   -0.000015541   -0.000135988    0.000075559
    0.000316269    0.000107511    0.000357957
   -0.000063492   -0.000683689    0.000836361
   -0.000366734   -0.000204736    0.000066554
   -0.000128994    0.000028295   -0.000738130
   -0.000120904   -0.000300591    0.000377156
   -0.000507430   -0.000904561    0.001186228
   -0.000540478   -0.000901544    0.000299311
    0.000828682   -0.000580338    0.000065046
   -0.000017598    0.000539427    0.001418436
   -0.000087535   -0.000599353   -0.000378801
    0.000980394    0.000496597    0.000212233
   -0.000141930    0.000010879   -0.000218267
    0.000024089   -0.000140468   -0.000052064
    0.000659554    0.000509304   -0.000318509
   -0.001335655    0.000524114   -0.000111533
    0.000028752   -0.000262057    0.000309687
   -0.000229648    0.000134434    0.000015541
   -0.000013119   -0.000310921    0.000213741
    0.000020204   -0.000222792    0.000194863
   -0.000978017   -0.000171871    0.000708190
    0.000026283   -0.000549118    0.001147511
    0.000747592    0.000316681   -0.000466748
    0.000167894    0.000057869   -0.000012479
    0.000185127    0.000058921    0.000008228
   -0.000174339    0.000346438   -0.000379533
   -0.000769898   -0.000049047    0.000486586
    0.000225626   -0.000609364   -0.000438864
   -0.000215661   -0.001102304   -0.000456783
    0.000126206   -0.000076702    0.000133245
   -0.000104814   -0.000144902   -0.000219135
    0.000275176   -0.000132880    0.000152855
    0.000215158    0.000233534    0.000645018
    0.001347631   -0.000104768    0.000541530
    0.000136034   -0.000688397   -0.001049280
    0.000170865   -0.000021255   -0.000267131
    0.000089455    0.000045573    0.000236139
    0.000537782   -0.000347718    0.000082004
   -0.000771681    0.000163917   -0.000966407
   -0.000639761   -0.000733147   -0.000886505
    0.001747824   -0.000783337   -0.000540616
    0.000319058   -0.000120629    0.000068840
    0.000065731   -0.000069937    0.000126800
   -0.000377658   -0.000166934   -0.000381909
   -0.000460257    0.000084610   -0.000165654
    0.000158615   -0.000631853   -0.001248485
   -0.000024089    0.000837093   -0.000837641
    0.000006491   -0.000063354   -0.000118755
    0.000056452    0.000360334    0.000225306
    0.000030580   -0.000061983    0.000113864
   -0.000438042   -0.000310419   -0.000424420
    0.000615763   -0.000653886   -0.000009919
    0.002224628    0.001305714    0.000353066
    0.000003337    0.000053618   -0.000078622
   -0.000186955   -0.000233031    0.000042373
    0.000296203   -0.000025506   -0.000012662
   -0.001286150    0.000375876   -0.001019065
    0.001053714    0.000627374    0.000196554
    0.000045527    0.000078713    0.000303105
    0.000177630    0.000069571    0.000169585
    0.000077799   -0.000477673   -0.000315447
    0.000032089    0.000041002    0.000024226
   -0.000303288   -0.000113316    0.000183573
    0.000843675    0.000468759   -0.000493854
    0.001665226   -0.001713999   -0.001414596
   -0.000147644   -0.000057869    0.000099420
   -0.000577138    0.000054395    0.000113362
    0.000087170   -0.000222838   -0.000072405
    0.000497374    0.000705675    0.000418615
    0.001081231   -0.000810261    0.000041048
    0.001332775    0.000028843   -0.000664765
   -0.000054350   -0.000028386    0.000185310
    0.000009508   -0.000065137    0.000444807
    0.000019930    0.000182110   -0.000226632
   -0.002284006   -0.000729628   -0.000278284
   -0.001465609    0.000887694    0.000758151
   -0.000519177    0.000356997    0.001169498
    0.000099923    0.000318555   -0.000071948
