# Supplementary material for: Photochemistry of an Anti-Bredt Olefin through the Lens of Multistate Multireference Quantum Chemistry
Source: J Am Chem Soc. 2026 Apr 21;148(17):17736–44. doi: 10.1021/jacs.5c22985 (PMC13154192; doi:10.1021/jacs.5c22985)
Supplement: Supplementary file 2 [file ja5c22985_si_002.zip › Snapshots/geom013.velocity.xyz]

   -0.000080313    0.000187229    0.000020615
   -0.000099008   -0.000051835   -0.000256663
    0.000334508   -0.000013850    0.000255383
    0.000133565    0.000202314   -0.000057184
   -0.000493305    0.000177676   -0.000172419
    0.000248938    0.000005622   -0.000375099
    0.000226906    0.000034648   -0.000098871
   -0.000456463    0.000170728    0.001008278
   -0.001173200    0.000496139   -0.000178636
    0.000943506   -0.000169951    0.000009371
    0.000201765    0.000575904   -0.000946797
   -0.000613661   -0.000198017   -0.000290169
   -0.001603608    0.000151347   -0.000490883
    0.001551727   -0.000026923   -0.000097866
    0.000597753    0.000095992    0.000239842
   -0.001164698   -0.001070215   -0.002365325
   -0.001233309    0.000644241    0.000963847
   -0.000039539   -0.000066234   -0.000012753
   -0.000217352    0.000097180   -0.000086347
    0.000152764    0.000659051    0.000345387
    0.000659691   -0.000441104   -0.001476991
    0.000103854    0.000347307    0.000105225
    0.000014582   -0.000114779   -0.000017324
    0.000009462   -0.000020570    0.000106916
   -0.000179504    0.000075696    0.000343513
   -0.000930936    0.000269965    0.000822877
   -0.001125799   -0.000879740   -0.000873112
    0.000249670    0.000043882    0.000609912
    0.000494722    0.000129589    0.000193492
    0.000262514   -0.000239430   -0.000143667
   -0.000123372   -0.000224255   -0.000017050
    0.000155095   -0.001142117    0.000537233
   -0.000062395   -0.000487637    0.000792891
   -0.001367515    0.000672307    0.000835767
    0.000128080    0.000113544    0.000094849
   -0.000000549    0.000088998    0.000331445
    0.000402936    0.000083741    0.000167894
    0.000419300    0.000826213   -0.000473010
   -0.000232665    0.000683369   -0.000155735
    0.001637800    0.000780092   -0.000542855
   -0.000102620    0.000067331   -0.000041368
   -0.000426111    0.000097089   -0.000125475
   -0.000072268   -0.000246516    0.000021804
    0.001621755   -0.000268594   -0.000174842
    0.001083334    0.000480324   -0.000569185
    0.000712258   -0.000197651    0.000230517
    0.000129909   -0.000192212    0.000439642
    0.000214427    0.000093340    0.000020341
   -0.000031951   -0.000134891    0.000087855
    0.000244276   -0.000174659   -0.001010380
   -0.000733010   -0.000253418    0.000763453
    0.000168442    0.000167117    0.000196234
    0.000083056    0.000176762    0.000123555
    0.000265805    0.000238973   -0.000072314
   -0.000049276    0.000124241    0.000261326
   -0.000090049   -0.000912880    0.000797919
    0.000299037   -0.000279336    0.000220689
   -0.001167258    0.000435528    0.000572887
   -0.000261554    0.000077753    0.000036431
    0.000179184    0.000117384    0.000387440
    0.000030809   -0.000044522   -0.000099968
    0.000488369    0.000120127   -0.000555151
    0.000933633   -0.000874895   -0.000593502
   -0.000001600    0.000519360    0.000568910
   -0.000121087    0.000173105   -0.000322120
    0.000126526   -0.000164328   -0.000227683
   -0.000116196   -0.000057366    0.000187138
    0.000247201   -0.001131832    0.000647441
    0.000375647    0.001238475   -0.001999048
    0.001057416   -0.000771818   -0.000911417
    0.000125246    0.000052384    0.000072634
   -0.000009782   -0.000286284    0.000013942
    0.000102985   -0.000107053   -0.000094117
   -0.000486403    0.000785943   -0.000813597
   -0.000936055   -0.000878140   -0.000336656
   -0.000133885    0.000187641   -0.000211867
    0.000332634   -0.000182430    0.000106505
   -0.000268319   -0.000006994    0.000007999
   -0.000038077   -0.000167025   -0.000020021
   -0.000924628    0.000129543   -0.000756277
    0.000455594   -0.000767567   -0.000015999
   -0.000318966    0.000686386   -0.000195914
   -0.000147873    0.000055035   -0.000174019
