# Supplementary material for: Photochemistry of an Anti-Bredt Olefin through the Lens of Multistate Multireference Quantum Chemistry
Source: J Am Chem Soc. 2026 Apr 21;148(17):17736–44. doi: 10.1021/jacs.5c22985 (PMC13154192; doi:10.1021/jacs.5c22985)
Supplement: Supplementary file 2 [file ja5c22985_si_002.zip › Snapshots/geom046.velocity.xyz]

   -0.000175528    0.000125109   -0.000425471
   -0.000102848    0.000110939   -0.000007222
   -0.000130594    0.000221603   -0.000112402
    0.000030946   -0.000250630    0.000098003
    0.000015222    0.000259817   -0.000082233
    0.000310647   -0.000231111    0.000184715
    0.000147873    0.000143210   -0.000279107
    0.000476850   -0.000581298    0.000213147
   -0.000075788    0.001503183    0.000191572
   -0.000067423    0.000091466    0.000072679
    0.000052933    0.000149747   -0.000691185
   -0.000222609    0.000241167   -0.000336199
   -0.000065640    0.000233717    0.001094579
    0.001041509   -0.000077113    0.000571561
    0.000556523   -0.000887740    0.001141386
    0.000424146    0.000518583   -0.000652332
    0.000424786   -0.000117155   -0.000046396
   -0.000071674   -0.000153907   -0.000041733
   -0.000392377   -0.000092380    0.000093478
   -0.000132926    0.000451663    0.000086118
   -0.000909360    0.001106463   -0.000024272
    0.000013667   -0.000061800    0.000221421
    0.000220826    0.000309870    0.000221146
   -0.000415415   -0.000011199    0.000101843
    0.000067514   -0.000161906   -0.000020570
   -0.000233351    0.000139508    0.000064040
   -0.000001097   -0.000531336   -0.001038949
    0.000072771    0.000818031    0.000669427
   -0.000563791    0.000132423   -0.000129497
   -0.000117338   -0.000030809   -0.000061526
   -0.000161403   -0.000210222   -0.000416878
   -0.000141062   -0.000886642    0.000538833
   -0.000931804   -0.000729902   -0.001495229
    0.000083833    0.000080953   -0.001245697
    0.000278787   -0.000038671    0.000107008
   -0.000032134    0.000061206    0.000108790
    0.000079902   -0.000268548    0.000055721
   -0.000074645    0.000545689    0.000220552
    0.000367328   -0.000519040    0.000724737
    0.000487546    0.000575584   -0.000364037
   -0.000134525   -0.000199114    0.000163963
    0.000061800    0.000187686   -0.000085478
    0.000077890   -0.000051835   -0.000009462
    0.001584547    0.000665633    0.000138822
   -0.000065503    0.000450841   -0.000331171
   -0.000670570   -0.000075422   -0.000327286
   -0.000014856   -0.000315447   -0.000162683
    0.000088038   -0.000228506    0.000089272
   -0.000061937   -0.000041916    0.000010285
    0.000681723    0.000052887    0.000585046
   -0.000065091   -0.000025415   -0.001228875
   -0.001623812    0.000513875   -0.001174709
   -0.000125795    0.000238562    0.000042785
    0.000079902   -0.000112539   -0.000038899
   -0.000329297    0.000087261    0.000024638
    0.000597479    0.000191298   -0.000207845
    0.000115464    0.000496779   -0.001616590
   -0.000011885   -0.000222975    0.000507064
   -0.000133063    0.000157655   -0.000263108
   -0.000217444    0.000242219   -0.000146959
    0.000247704    0.000188006   -0.000090141
   -0.000732553   -0.000385978   -0.001528918
   -0.001927054    0.000325777   -0.000577275
   -0.000520229    0.000507933   -0.000812226
    0.000186361    0.000116287    0.000054761
   -0.000157655    0.000074599   -0.000177950
    0.000126343   -0.000221603   -0.000013210
   -0.000486357    0.000109293    0.000096814
    0.001530609    0.000383509   -0.000673038
   -0.000216210    0.000794993    0.000818031
   -0.000296431   -0.000043836    0.000093295
   -0.000073228    0.000156558    0.000229283
    0.000101614    0.000073045    0.000097180
   -0.000273028   -0.000050236   -0.001078946
    0.000737764    0.000487820   -0.000610187
    0.000092609   -0.000689265    0.000948306
    0.000079079    0.000217398    0.000249852
    0.000125840    0.000029392    0.000158843
    0.000070074   -0.000400468   -0.000040545
   -0.000517395   -0.000668879   -0.000006399
    0.000792251   -0.000520732    0.000436213
   -0.000122229   -0.000342187    0.000275039
    0.000368608   -0.000042648    0.000335285
