# Supplementary material for: Photochemistry of an Anti-Bredt Olefin through the Lens of Multistate Multireference Quantum Chemistry
Source: J Am Chem Soc. 2026 Apr 21;148(17):17736–44. doi: 10.1021/jacs.5c22985 (PMC13154192; doi:10.1021/jacs.5c22985)
Supplement: Supplementary file 2 [file ja5c22985_si_002.zip › Snapshots/geom146.velocity.xyz]

   -0.000050738   -0.000228917    0.000176990
   -0.000119395   -0.000089775    0.000239202
   -0.000047676    0.000066920   -0.000284455
    0.000026101    0.000047676    0.000290443
    0.000290900   -0.000111442   -0.000330805
    0.000027152    0.000195411   -0.000137314
    0.000390960   -0.000217764   -0.000312567
   -0.000148238   -0.000427483    0.000327514
   -0.000112630   -0.000697722   -0.000583492
    0.001363264   -0.000412718   -0.000513647
    0.000623580    0.000266674   -0.000314532
    0.000783017   -0.000323446   -0.000507293
   -0.000497602   -0.000565893   -0.000282947
   -0.000676787    0.000279747   -0.000271062
   -0.000351604   -0.000971115   -0.001045303
    0.001055633    0.000103580    0.000409107
    0.000435162    0.000226403    0.000254332
   -0.000060520   -0.000070211   -0.000188281
   -0.000034191    0.000350095   -0.000390594
    0.000358003   -0.000139736   -0.000599079
   -0.000057229    0.000118207   -0.001539157
    0.000383464    0.000729673    0.001371629
    0.000168854   -0.000200257    0.000157609
   -0.000120995    0.000139462    0.000013667
   -0.000104357   -0.000157198    0.000105408
   -0.000766516   -0.000549483   -0.000321755
   -0.000112813   -0.000219547   -0.000066371
   -0.000482792   -0.000398868    0.000506104
    0.000073091   -0.000139462   -0.000004571
   -0.000221878   -0.000064771    0.000280478
   -0.000345524    0.000111716   -0.000049779
    0.000044339    0.000327697    0.000591125
    0.000029026    0.000301002    0.000543175
   -0.000636333   -0.000693151   -0.000748826
    0.000302008    0.000129634   -0.000029072
    0.000041414    0.000188006   -0.000168351
   -0.000069982    0.000450064    0.000111990
   -0.000842578   -0.000984782    0.001204603
   -0.000654434   -0.000125429    0.000180510
   -0.000781326   -0.000585320   -0.000700327
    0.000173425    0.000037300   -0.000362985
    0.000262103    0.000178544   -0.000124789
    0.000109065    0.000130274   -0.000059149
    0.000883763    0.001126530   -0.000170819
    0.000929016   -0.000177447    0.000462954
    0.000366002    0.000715915   -0.000399279
   -0.000060612   -0.000158432   -0.000364311
    0.000078805    0.000007039    0.000309367
    0.000225169   -0.000018330   -0.000180510
    0.000265988   -0.000302876   -0.000557574
    0.000279884   -0.000321069   -0.000502082
   -0.000328886   -0.001552230    0.000842258
    0.000032546    0.000349912    0.000057504
    0.000145862    0.000345113   -0.000272616
    0.000159209   -0.000001966    0.000126252
    0.001383879   -0.000925770    0.000047356
    0.000902824    0.000244733   -0.000251955
    0.000241442   -0.000033963   -0.000771498
   -0.000065869    0.000134480    0.000029575
    0.000229100    0.000131143   -0.000111396
   -0.000292500    0.000150113    0.000057138
   -0.000411438   -0.000092700    0.001499206
   -0.000144490    0.000670798   -0.000263154
    0.000690911    0.000990862   -0.000143713
    0.000018741    0.000045985   -0.000022901
    0.000034146    0.000122275   -0.000023449
    0.000333685    0.000060063    0.000153175
   -0.000731319   -0.000020021   -0.001173383
   -0.000640401    0.000374550    0.000190612
   -0.000390732   -0.000656537    0.000543861
   -0.000137268    0.000205696    0.000118572
   -0.000100745    0.000216804    0.000195366
   -0.000134388    0.000143987    0.000209490
   -0.002181524   -0.000479958   -0.000239979
   -0.001136769   -0.000379213   -0.000133337
    0.000282215   -0.000700830   -0.001058879
    0.000313801    0.000380904    0.000101660
    0.000257029   -0.000394617    0.000182521
    0.000096677   -0.000098140    0.000065869
   -0.000280570   -0.001244097   -0.000803633
    0.000973218    0.000922754   -0.001695075
    0.000180921    0.001090236    0.001575131
   -0.000217170    0.000171459   -0.000226540
