# Supplementary material for: Photochemistry of an Anti-Bredt Olefin through the Lens of Multistate Multireference Quantum Chemistry
Source: J Am Chem Soc. 2026 Apr 21;148(17):17736–44. doi: 10.1021/jacs.5c22985 (PMC13154192; doi:10.1021/jacs.5c22985)
Supplement: Supplementary file 2 [file ja5c22985_si_002.zip › Snapshots/geom113.velocity.xyz]

   -0.000028752    0.000021301    0.000211273
   -0.000065777    0.000224392    0.000019290
   -0.000069937    0.000125566    0.000202817
    0.000418249    0.000093935   -0.000327469
    0.000107145    0.000130274   -0.000103122
   -0.000077388    0.000229374   -0.000142388
    0.000383007    0.000009736    0.000162089
    0.000077845    0.000282078   -0.000634139
   -0.000031357    0.000691277   -0.000076108
    0.000380401    0.000406364    0.000068291
    0.000320932   -0.001381228    0.000283541
   -0.000301688    0.002019983   -0.000451298
    0.000325549   -0.000223706   -0.000184030
   -0.000670113    0.000438042    0.000621294
    0.000270468    0.001725061    0.000248893
    0.000194954   -0.000986977   -0.000107876
    0.000353980    0.001644382   -0.001307726
   -0.000166980    0.000191023   -0.000072908
   -0.000149930    0.000242859    0.000210999
    0.000411438    0.000233671    0.000112310
    0.001418116    0.000337799    0.000067468
    0.000597845   -0.002122329   -0.000670661
    0.000176670    0.000107511    0.000043516
   -0.000078805   -0.000191800    0.000281895
   -0.000056224   -0.000148010   -0.000192715
   -0.000818260    0.000061069   -0.000781097
   -0.000471502   -0.000514104    0.000364402
   -0.000232345   -0.000398685   -0.000360746
   -0.000067560    0.000050647    0.000226677
   -0.000310510   -0.000025004    0.000177127
   -0.000265805   -0.000129132   -0.000083970
    0.000312018    0.001038218   -0.000799564
    0.000215935   -0.000217992    0.000348038
    0.001253010   -0.000752437   -0.000447595
    0.000139965   -0.000115418   -0.000364448
   -0.000135897    0.000107511   -0.000380675
   -0.000021530   -0.000190612   -0.000062120
    0.000249944   -0.000608130    0.000045756
   -0.000476758   -0.000373225    0.000813643
   -0.001029350    0.000925222   -0.000462542
    0.000140193   -0.000201262   -0.000194452
   -0.000051196   -0.000132697    0.000213741
    0.000097317    0.000101065    0.000454589
    0.000567265    0.000595057   -0.000193446
    0.000088678   -0.000655394    0.000032454
   -0.000109659   -0.000498334    0.000226677
    0.000173973   -0.000010468    0.000152170
    0.000223021    0.000063034    0.000219318
    0.000143622    0.000177676    0.000066600
    0.000991913   -0.001621207   -0.000616997
   -0.000637567   -0.000362437   -0.000820545
   -0.000479044   -0.000150478   -0.000436899
    0.000179733   -0.000019244   -0.000032134
    0.000258355   -0.000155049   -0.000243453
    0.000360060    0.000196874    0.000068885
   -0.001060570   -0.000586509    0.000193217
    0.000839104   -0.000450201   -0.001221562
    0.000566853   -0.000482655    0.000441744
   -0.000152992    0.000237145   -0.000088541
    0.000253555   -0.000338850    0.000011108
   -0.000059515   -0.000192486   -0.000065137
    0.001372543   -0.000339445   -0.000161540
   -0.000134937    0.000358323    0.000801850
    0.001140837    0.000259909   -0.000400468
    0.000102437   -0.000259497   -0.000183527
    0.000120264    0.000172465   -0.000219364
    0.000104402   -0.000306076    0.000084564
    0.001153773   -0.000428260   -0.001120588
   -0.000093249    0.001408243   -0.000155461
   -0.000599902   -0.001030950    0.000474656
    0.000111122   -0.000085753    0.000059880
   -0.000117704   -0.000053390   -0.000274582
   -0.000085981   -0.000147416   -0.000324269
    0.000185858    0.000214473   -0.000114596
   -0.000723411   -0.001400929   -0.001264712
    0.000404993    0.000377567   -0.001165201
    0.000203274   -0.000196051   -0.000244321
    0.000245784    0.000047082   -0.000158843
    0.000143210   -0.000267908    0.000061115
    0.000736438    0.000382732    0.000602507
    0.000291449   -0.000764459    0.000610552
   -0.000580338    0.000181287   -0.000769898
    0.000160763    0.000053938   -0.000113956
