# Supplementary material for: Photochemistry of an Anti-Bredt Olefin through the Lens of Multistate Multireference Quantum Chemistry
Source: J Am Chem Soc. 2026 Apr 21;148(17):17736–44. doi: 10.1021/jacs.5c22985 (PMC13154192; doi:10.1021/jacs.5c22985)
Supplement: Supplementary file 2 [file ja5c22985_si_002.zip › Snapshots/geom064.velocity.xyz]

   -0.000074691    0.000038214   -0.000088541
   -0.000371899    0.000181607   -0.000120949
   -0.000056041   -0.000017278   -0.000222335
    0.000049687    0.000119121    0.000061069
    0.000293826    0.000305482    0.000257075
   -0.000240025   -0.000164603   -0.000102117
    0.000124378    0.000364494   -0.000055309
    0.000514058   -0.000192760   -0.000550398
   -0.000120127   -0.000109522   -0.000533393
   -0.000967047   -0.001043932   -0.000018878
   -0.000200851   -0.000641955   -0.000193812
    0.000181744    0.000084793   -0.000286466
    0.000618552   -0.000835995    0.000301048
   -0.000145176   -0.000102345    0.001131421
    0.000627374   -0.000705721    0.001418299
    0.001275546   -0.000072725    0.000021575
   -0.001095493    0.001380771   -0.000096906
   -0.000136171    0.000339947   -0.000595377
    0.000268045    0.000176305   -0.000049139
    0.000548981   -0.000198246    0.000540021
    0.000809712    0.000465376   -0.000968830
   -0.001228098   -0.000826488    0.000310921
   -0.000126069    0.000018376    0.000097180
   -0.000190201    0.000083238    0.000276639
    0.000180144   -0.000153221    0.000040225
    0.000381315    0.000003657   -0.000572841
    0.001530472    0.000761808    0.000128674
    0.000976920   -0.000431825    0.000869638
    0.000069023   -0.000076793   -0.000263794
   -0.000117567   -0.000199388   -0.000087581
   -0.000133428   -0.000051424   -0.000345844
   -0.000392011    0.000373407    0.000633316
    0.000529599    0.001256027   -0.000639944
    0.001187050    0.000329571    0.000318601
   -0.000183435   -0.000122092    0.000114596
    0.000174979   -0.000243544   -0.000268548
    0.000447229   -0.000117658    0.000158432
    0.001537008   -0.000521509   -0.000315767
    0.000133245   -0.000373270    0.000795496
   -0.000177036   -0.000806421   -0.001301281
    0.000124743   -0.000138685    0.000157609
    0.000380310   -0.000271931   -0.000002148
    0.000010376    0.000096403   -0.000174202
    0.000166705   -0.000254835    0.001691052
    0.000463045   -0.001189610    0.000363945
    0.000606118    0.000548478   -0.001312160
   -0.000037300   -0.000297300    0.000282170
    0.000130503    0.000090735   -0.000115373
   -0.000371259    0.000029940    0.000410067
   -0.000728531    0.000696488    0.000623123
    0.000689768   -0.001323861   -0.001261833
    0.000612792   -0.000299814    0.000084381
    0.000088129   -0.000007954   -0.000117567
   -0.000109339   -0.000041414    0.000190018
    0.000008319    0.000152170    0.000003840
   -0.001571474    0.001835954    0.000515475
    0.000001417    0.000275907    0.000331765
    0.000394891   -0.000827173   -0.000730313
    0.000143027    0.000005120   -0.000069708
    0.000230014   -0.000102482    0.000107785
   -0.000170362    0.000226037    0.000088312
    0.000143667    0.000100106    0.001277923
    0.001022402   -0.000572978    0.000030809
   -0.002253197    0.000200988   -0.000019975
   -0.000031083    0.000153998   -0.000342279
    0.000101980   -0.000126343    0.000059332
   -0.000063080   -0.000049001    0.000056269
   -0.000742792   -0.000431597   -0.000466473
    0.000983868   -0.001249994   -0.000031906
    0.000681266    0.001246794    0.000744255
   -0.000343696   -0.000004662    0.000026055
   -0.000095123    0.000231111    0.000368882
   -0.000121407   -0.000240482    0.000340359
   -0.000589526    0.000278696    0.000258629
    0.000580521    0.000482609   -0.000485718
    0.000091603   -0.000855651   -0.000619146
   -0.000112722   -0.000111350    0.000182887
    0.000175253    0.000087352   -0.000145953
   -0.000258629   -0.000352792   -0.000098643
    0.000014764    0.001141934   -0.001231709
   -0.000360883    0.000066966   -0.000661108
    0.000643281    0.001360155   -0.001023636
   -0.000059012   -0.000144445    0.000011382
