# Supplementary material for: Photochemistry of an Anti-Bredt Olefin through the Lens of Multistate Multireference Quantum Chemistry
Source: J Am Chem Soc. 2026 Apr 21;148(17):17736–44. doi: 10.1021/jacs.5c22985 (PMC13154192; doi:10.1021/jacs.5c22985)
Supplement: Supplementary file 2 [file ja5c22985_si_002.zip › Snapshots/geom031.velocity.xyz]

   -0.000094666   -0.000355900    0.000018513
   -0.000093843    0.000395120    0.000256663
    0.000344244    0.000357774   -0.000115327
    0.000145724    0.000034557    0.000030260
    0.000265714   -0.000096586   -0.000063080
    0.000003108    0.000341822   -0.000236002
    0.000113727    0.000253555   -0.000343010
    0.000591445   -0.000283678    0.000064360
   -0.000432191    0.001064958    0.000399417
   -0.000695025   -0.000314304    0.000877683
   -0.000115099    0.001670208    0.000038077
   -0.000110253    0.000172236   -0.001062764
   -0.001559635    0.000466839    0.000600907
    0.001237835    0.000154958    0.001293235
   -0.000958773   -0.001021442   -0.000019838
    0.001082511    0.000798102   -0.000891899
    0.000479958    0.000431185    0.000997124
   -0.000164694    0.000175619    0.000054532
   -0.000049139   -0.000084564   -0.000106276
    0.000028843    0.000704304    0.000985514
    0.000330440   -0.000846737    0.000230060
   -0.000069662   -0.000855057   -0.000087718
   -0.000161769    0.000232254   -0.000089135
    0.000230380   -0.000135485    0.000237511
   -0.000101523    0.000241807   -0.000161952
   -0.000896973   -0.000921199    0.000070805
   -0.000362117    0.000229009    0.000484346
    0.000740278    0.000795450    0.000382732
   -0.000215478    0.000302556    0.000212781
    0.000181744    0.000113224   -0.000179321
    0.000205239   -0.000263520   -0.000108471
   -0.000156558   -0.000060018    0.000889796
    0.000276044    0.000075696   -0.000524526
    0.001105275   -0.001031590   -0.000168580
   -0.000039631   -0.000074005   -0.000007542
   -0.000382001   -0.000093523    0.000119578
    0.000214198    0.000126298   -0.000172328
    0.000309047   -0.001014906    0.000021530
   -0.000565025    0.000268182   -0.001000095
    0.000783429    0.000276684   -0.000760299
   -0.000253829    0.000148696   -0.000336656
    0.000361477    0.000212873    0.000076108
   -0.000181013    0.000165106    0.000251772
   -0.000344244   -0.000360563   -0.000723320
   -0.000576315   -0.000432465   -0.000617912
    0.001907216    0.000890345   -0.000847834
   -0.000057732   -0.000087855   -0.000052841
    0.000419392    0.000133977    0.000122412
    0.000278559   -0.000309550   -0.000232665
    0.000465194    0.000333685    0.001085345
   -0.000233168   -0.001099515    0.000512732
    0.000432648    0.000514378   -0.000894276
   -0.000033094   -0.000077525   -0.000038579
    0.000212690    0.000062989    0.000329297
   -0.000112127    0.000226723   -0.000190246
    0.000595788   -0.000609684   -0.000439230
   -0.000359694   -0.000587743   -0.000677061
    0.000352289    0.001451439   -0.000632676
   -0.000078530    0.000234859    0.000073959
   -0.000337753   -0.000246561   -0.000247201
   -0.000050510    0.000193035   -0.000017553
   -0.000204782   -0.000730816   -0.000247384
   -0.000029803   -0.000473833    0.000079764
   -0.000275999   -0.000116881    0.001162915
   -0.000062029    0.000235042    0.000058098
   -0.000266994    0.000181058    0.000311378
    0.000091878   -0.000031449   -0.000283769
   -0.001459667   -0.000121544    0.000230197
   -0.000013073   -0.000703207    0.000028980
    0.000646252    0.000323537    0.000046167
    0.000053572   -0.000304339    0.000250721
    0.000027929    0.000047676   -0.000102437
    0.000095809    0.000521326   -0.000329297
   -0.000004388   -0.000085113   -0.000838052
    0.000419118    0.000464965    0.001277145
    0.001011797   -0.000745306    0.001156287
    0.000032409   -0.000235362    0.000046579
    0.000067377   -0.000006765    0.000111213
    0.000078165   -0.000050967    0.000086758
    0.000377704    0.000485260   -0.000597753
    0.000506379    0.000684283    0.000574533
    0.002208264    0.001838102    0.000027152
   -0.000122641    0.000123829    0.000092289
