# Supplementary material for: Photochemistry of an Anti-Bredt Olefin through the Lens of Multistate Multireference Quantum Chemistry
Source: J Am Chem Soc. 2026 Apr 21;148(17):17736–44. doi: 10.1021/jacs.5c22985 (PMC13154192; doi:10.1021/jacs.5c22985)
Supplement: Supplementary file 2 [file ja5c22985_si_002.zip › Snapshots/geom141.velocity.xyz]

   -0.000024364    0.000375784   -0.000380127
   -0.000115738   -0.000200577    0.000122229
    0.000168031   -0.000018787   -0.000212781
    0.000223249   -0.000173059   -0.000018604
   -0.000177082    0.000285324   -0.000056087
    0.000231111    0.000109705   -0.000100883
    0.000267725    0.000021210    0.000212370
   -0.001161316    0.000339216   -0.000861548
   -0.000301596   -0.000023129   -0.000764459
   -0.000349867    0.000011610    0.000878277
   -0.000529554    0.001229698    0.000950637
   -0.000620974    0.000240848   -0.000717057
   -0.000470907   -0.001298675    0.000123555
    0.000137039   -0.000331582   -0.002767941
    0.000261463    0.000232894   -0.000891076
   -0.000491111   -0.000615032    0.000761396
    0.000516298    0.000228917    0.001119856
   -0.000411210   -0.000228277    0.000149016
    0.000006765   -0.000390366   -0.000133383
   -0.000396720    0.000262377   -0.000089272
   -0.000303288   -0.000918731    0.000985148
    0.000131280    0.000586326   -0.001265535
    0.000025095   -0.000212827    0.000100745
    0.000137862   -0.000147461   -0.000044476
   -0.000071994    0.000350415    0.000058509
   -0.001235366   -0.000677929    0.000585595
    0.000499705    0.000623900   -0.000015176
   -0.000703390   -0.001148882    0.000233580
    0.000217627   -0.000068977    0.000213741
    0.000043425    0.000021530   -0.000106871
   -0.000098506    0.000174476   -0.000128857
   -0.000215204   -0.001070398   -0.000209445
   -0.000288843   -0.000560591    0.001228327
   -0.000534079    0.000083878    0.000218495
   -0.000154089    0.000233260    0.000261554
   -0.000338393   -0.000116196    0.000109476
   -0.000155689    0.000043608   -0.000320932
   -0.000835127    0.000857342   -0.000029117
    0.000829870   -0.000627374    0.000647989
   -0.000192623   -0.000555334    0.000696671
   -0.000027380   -0.000272936   -0.000009371
   -0.000000229    0.000147004   -0.000115693
   -0.000105271   -0.000118984   -0.000153632
   -0.000050738    0.001156150    0.000642321
   -0.000312293    0.000550580    0.000380127
    0.000179687    0.000343147   -0.000272616
    0.000113179    0.000322258    0.000040042
    0.000111853    0.000005897   -0.000239111
   -0.000055675   -0.000008594    0.000169174
    0.000359009    0.000104448    0.000169219
    0.000118115    0.000074645    0.000205513
   -0.000676741    0.001377297    0.000202451
    0.000094849   -0.000075056    0.000074188
    0.000125383    0.000143302   -0.000180510
    0.000109293   -0.000202588   -0.000199205
   -0.000643052    0.000143850    0.000458428
   -0.001555567   -0.001899857    0.000054989
    0.000396948    0.000415826   -0.000486357
    0.000257486    0.000074188    0.000199571
    0.000207342    0.000040134   -0.000047904
    0.000175436    0.000474153    0.000210679
   -0.000077250    0.001375925    0.000626871
    0.000775338   -0.000456463   -0.000033871
    0.000404993   -0.000547609    0.000102345
    0.000007725    0.000038717   -0.000099740
   -0.000243224   -0.000133611    0.000305116
    0.000056087   -0.000212690   -0.000323537
   -0.000316635   -0.000250812    0.000045345
   -0.001101344    0.000487500    0.000880837
   -0.000716417   -0.000390869    0.001107972
    0.000087170   -0.000036340    0.000200074
   -0.000025141   -0.000206245    0.000025643
    0.000156329   -0.000290763   -0.000092792
   -0.000625088    0.000162637    0.000513007
    0.000645521   -0.001975050    0.000772047
   -0.000481649   -0.000612198   -0.000290443
    0.000137634    0.000087764   -0.000173882
    0.000117567   -0.000065457    0.000168214
   -0.000098871   -0.000092289   -0.000535085
    0.000094026   -0.000792982    0.001856066
    0.000177265   -0.000261966   -0.000534810
    0.000593594   -0.000370939   -0.000219455
    0.000321389   -0.000005577   -0.000262834
