# Supplementary material for: Photochemistry of an Anti-Bredt Olefin through the Lens of Multistate Multireference Quantum Chemistry
Source: J Am Chem Soc. 2026 Apr 21;148(17):17736–44. doi: 10.1021/jacs.5c22985 (PMC13154192; doi:10.1021/jacs.5c22985)
Supplement: Supplementary file 2 [file ja5c22985_si_002.zip › Snapshots/geom114.velocity.xyz]

    0.000269096   -0.000022444   -0.000016821
    0.000472736   -0.000108653    0.000007908
   -0.000109110    0.000177082   -0.000066463
    0.000042876    0.000156329    0.000382047
   -0.000120858   -0.000063080    0.000152718
    0.000047402   -0.000353980    0.000214793
    0.000190018    0.000144536   -0.000350918
   -0.000862599    0.000077845   -0.000430317
   -0.000088861    0.001995711    0.000354666
    0.000484529   -0.000823654   -0.001669888
   -0.000217307   -0.000520549   -0.001130187
   -0.000308316    0.000414638    0.000746998
   -0.000607033    0.000129360    0.000235591
    0.000347672   -0.000296934   -0.001048594
    0.000825482   -0.000534490    0.000793942
   -0.000275770    0.000571287    0.000777258
    0.000619923    0.000988576    0.000199297
   -0.000124241    0.000043973   -0.000133200
   -0.000096037   -0.000238379   -0.000228871
   -0.000680398    0.000252412   -0.000459480
   -0.000746129   -0.001905159   -0.001098738
    0.000286741    0.000265303    0.001014037
   -0.000093249   -0.000135485   -0.000325229
    0.000126023   -0.000009371   -0.000081730
    0.000072222   -0.000108973   -0.000033551
   -0.000475067   -0.000230974    0.001067975
    0.000140833    0.000429265   -0.000615763
    0.000355580    0.000260777   -0.000672490
   -0.000106231    0.000108242   -0.000120309
    0.000324543   -0.000206473    0.000392560
    0.000043745    0.000032180    0.000062120
    0.000428077   -0.000180647    0.000994519
    0.000362254    0.001700011   -0.001161041
   -0.001150848   -0.000039174   -0.000367922
   -0.000013896   -0.000129040   -0.000449881
   -0.000095992   -0.000230380    0.000340724
    0.000118801    0.000249990    0.000071217
    0.000557574   -0.000270468    0.001516942
    0.000818397   -0.000021895    0.000749557
    0.000908629    0.000112082   -0.000377384
    0.000262240    0.000290626    0.000205833
    0.000032774    0.000441699    0.000041916
   -0.000117110    0.000256846   -0.000000960
    0.000477033   -0.000089364   -0.000211319
    0.000442658    0.000509487   -0.000637430
    0.000879009    0.001200764   -0.000524160
   -0.000213376   -0.000312156    0.000056315
    0.000035928    0.000193812   -0.000135622
    0.000123601   -0.000051653    0.000073822
    0.000808158    0.000816431   -0.001429726
    0.001447325   -0.001515250   -0.000734564
    0.000069662    0.000722314    0.000906938
   -0.000056132   -0.000266400   -0.000002286
   -0.000138868   -0.000403805    0.000310647
    0.000092061   -0.000092380    0.000223935
   -0.000354849    0.000734199   -0.000564111
   -0.000480141   -0.000003794   -0.000629294
   -0.000292546   -0.000631396   -0.000923668
   -0.000011885    0.000144582   -0.000115693
   -0.000008136    0.000389863   -0.000246607
   -0.000014490    0.000239293   -0.000027746
   -0.000237191    0.000684786   -0.000649086
   -0.001398552   -0.000490426   -0.001139420
   -0.000215524    0.001005489   -0.000088678
   -0.000208530    0.000161632    0.000370848
    0.000284867   -0.000089821    0.000049184
   -0.000238013   -0.000057458    0.000317275
   -0.000626734    0.000668330   -0.000427391
   -0.000285918    0.000068840    0.000740461
    0.000277644    0.001842719    0.000043745
    0.000037848    0.000150524    0.000043470
    0.000145907   -0.000029117   -0.000248070
    0.000125018   -0.000162134    0.000214244
    0.000140513    0.000249075    0.001008689
   -0.000085158   -0.000817071   -0.000817529
    0.000084975   -0.000121589   -0.000517440
   -0.000182704    0.000318189   -0.000268914
    0.000111807    0.000390092    0.000218358
    0.000089455    0.000286604   -0.000129543
    0.000150570   -0.000118435   -0.000380904
   -0.000257943   -0.000170271    0.000124698
    0.000361248    0.001031498    0.000085570
   -0.000447458    0.000538879   -0.000022124
