# Supplementary material for: Photochemistry of an Anti-Bredt Olefin through the Lens of Multistate Multireference Quantum Chemistry
Source: J Am Chem Soc. 2026 Apr 21;148(17):17736–44. doi: 10.1021/jacs.5c22985 (PMC13154192; doi:10.1021/jacs.5c22985)
Supplement: Supplementary file 2 [file ja5c22985_si_002.zip › Snapshots/geom063.velocity.xyz]

    0.000077388    0.000238013   -0.000117887
   -0.000062989    0.000015633    0.000126435
    0.000218084   -0.000001234   -0.000132423
   -0.000141199   -0.000267954    0.000268365
   -0.000037391   -0.000072405   -0.000040728
    0.000429768   -0.000078805    0.000053572
   -0.000227226    0.000072816   -0.000282581
    0.000488689    0.000694796    0.000534125
   -0.000546467   -0.000094757   -0.000033003
    0.000384698    0.000055309    0.000737627
    0.000949906   -0.000557848   -0.000487135
    0.000250675   -0.000544684    0.000173973
    0.001202135   -0.000484163    0.000778081
    0.000668056    0.000023495   -0.000459937
   -0.000335194    0.000239750    0.001059702
   -0.000155415   -0.000885363   -0.000436442
   -0.000190063   -0.001038858    0.000004800
    0.000274170   -0.000338668    0.000375556
   -0.000103991    0.000159209    0.000141428
    0.000091192   -0.000767339    0.001316182
   -0.000527680    0.000866896    0.000616723
    0.000743386   -0.000719754    0.000020341
    0.000385063   -0.000012570   -0.000288386
    0.000145313   -0.000120355   -0.000241442
    0.000234859   -0.000089364    0.000247750
   -0.000084061   -0.000177950   -0.001021488
    0.001232349   -0.001108657    0.000137314
    0.000444624   -0.000366871    0.000317961
   -0.000387120    0.000225169    0.000117293
   -0.000115784    0.000055035    0.000300682
   -0.000048864    0.000264754    0.000144673
    0.000660788   -0.000095672   -0.001131604
   -0.000651600    0.000362803    0.000636744
    0.000514835   -0.000796776    0.000219912
   -0.000047767   -0.000050876   -0.000056681
   -0.000017233    0.000081684    0.000088129
   -0.000215433    0.000239659    0.000069297
    0.001111629   -0.000554329   -0.001369937
   -0.000145633   -0.000140193    0.001067290
   -0.000872472   -0.000978840    0.000517669
   -0.000018467   -0.000057321    0.000007131
   -0.000062395   -0.000390183   -0.000164054
   -0.000280387   -0.000160946    0.000162089
    0.000975275   -0.000437859    0.001855701
    0.000542947    0.000519909    0.001109937
    0.001212694   -0.001271020    0.000018421
    0.000034511    0.000532891    0.000330394
    0.000025186    0.000062212    0.000009965
   -0.000165974    0.000248344   -0.000103625
   -0.000497922   -0.000430408   -0.000301551
    0.000262331   -0.000012845    0.000850440
    0.001321667   -0.000456143    0.000183024
    0.000097546   -0.000034100   -0.000350598
    0.000031129   -0.000044202   -0.000187321
   -0.000021530   -0.000063217    0.000221101
    0.000241625   -0.001962297    0.000394617
   -0.000590303   -0.000465605    0.002429228
    0.000673998   -0.000265120   -0.000427574
    0.000194680    0.000164740    0.000007954
    0.000033186    0.000116653    0.000028158
    0.000348724    0.000274353   -0.000150798
   -0.000510630   -0.000347764    0.001775708
    0.000057275   -0.000195686    0.000528457
   -0.000358369    0.000200897   -0.000040179
   -0.000045345   -0.000006262    0.000093798
    0.000369705    0.000437219    0.000260092
   -0.000013485    0.000098414   -0.000027106
   -0.000721948   -0.000716966    0.001026836
    0.000182567    0.000828865    0.000110847
    0.000629431    0.000693197   -0.000926273
   -0.000101248    0.000082233    0.000051058
   -0.000093112    0.000313481    0.000202177
   -0.000311881    0.000393840   -0.000193446
   -0.000951231    0.000062852   -0.000472507
   -0.000583995   -0.001331769   -0.000146501
    0.000518080   -0.001162870   -0.000082644
   -0.000024409   -0.000054167   -0.000098003
    0.000443984   -0.000182475   -0.000186681
    0.000184441   -0.000273302   -0.000126526
   -0.000935141    0.000973446    0.000430682
   -0.000519452    0.000349958   -0.000381772
    0.000261326    0.000035517    0.000312658
   -0.000648172   -0.000191526    0.000028752
