# Supplementary material for: Photochemistry of an Anti-Bredt Olefin through the Lens of Multistate Multireference Quantum Chemistry
Source: J Am Chem Soc. 2026 Apr 21;148(17):17736–44. doi: 10.1021/jacs.5c22985 (PMC13154192; doi:10.1021/jacs.5c22985)
Supplement: Supplementary file 2 [file ja5c22985_si_002.zip › Snapshots/geom036.velocity.xyz]

   -0.000283084   -0.000017370    0.000042693
    0.000033049   -0.000082279   -0.000131509
    0.000114139    0.000162317    0.000134160
   -0.000326737    0.000091101   -0.000277141
    0.000056224   -0.000274307    0.000014582
   -0.000140833    0.000233442    0.000190338
   -0.000164237   -0.000005851    0.000029117
    0.000670616    0.000569733    0.000449835
   -0.000009188   -0.001325278    0.000225855
    0.001003204   -0.000847194   -0.000125246
   -0.000564385   -0.001057325   -0.000514424
   -0.000643189    0.000409427    0.000670753
   -0.001135672    0.000507658    0.000070897
    0.000038808   -0.000227912   -0.000918503
   -0.000897384    0.000040499   -0.000573436
    0.000760756    0.000387806   -0.000035700
   -0.000428443   -0.000898984   -0.000591400
   -0.000057412   -0.000026695    0.000356906
   -0.000018101   -0.000403988    0.000226952
   -0.000092198   -0.000677929    0.000559220
   -0.001127627   -0.000397908    0.000423277
   -0.000834898   -0.000837550    0.001077803
   -0.000492711   -0.000127760    0.000057458
   -0.000238562    0.000176945   -0.000272068
   -0.000134114   -0.000147553    0.000213696
    0.000334554   -0.000125155   -0.000205651
   -0.000851080   -0.001094167    0.000784434
    0.000881614    0.000034923    0.000439413
    0.000126023   -0.000005988    0.000028889
   -0.000333137    0.000048773    0.000193857
    0.000097271   -0.000081593    0.000028615
    0.000771681    0.000857434   -0.000172648
   -0.000971801    0.000496414   -0.000695848
   -0.000901178   -0.000922754   -0.000800707
   -0.000166614   -0.000021758    0.000325046
   -0.000275862   -0.000103671   -0.000538970
   -0.000094346    0.000120995   -0.000028889
   -0.001090236    0.001170001   -0.000055309
   -0.000395851    0.000546832    0.000643144
    0.000362437   -0.000365088   -0.000160763
    0.000124743   -0.000033734    0.000187138
   -0.000171094    0.000193080    0.000021027
   -0.000073411   -0.000215250   -0.000184624
    0.000618232    0.001521513   -0.000319012
   -0.000578327    0.000795496   -0.000078987
    0.000336565   -0.000008045   -0.000803495
    0.000374779    0.000000777    0.000151758
    0.000240573    0.000022124    0.000042373
   -0.000101797   -0.000149244    0.000244367
    0.000211044    0.000126069   -0.000311333
    0.000036568   -0.000040362   -0.000381955
   -0.001059199   -0.000355306    0.000298900
   -0.000153358    0.000044888   -0.000037848
   -0.000307813    0.000213284    0.000163414
    0.000263611   -0.000044979    0.000061709
    0.000151804   -0.000116516   -0.001464878
   -0.000481147   -0.001152676   -0.000507430
    0.000048224    0.001207849   -0.000052293
   -0.000169768   -0.000226677   -0.000135942
   -0.000072816   -0.000077433    0.000089135
   -0.000299174   -0.000036157    0.000068337
    0.000211456   -0.000204965   -0.000082096
   -0.000379304   -0.000983457   -0.001056136
    0.000531428   -0.000976417    0.000747637
    0.000114413    0.000081730    0.000026832
   -0.000004891    0.000164877    0.000490883
    0.000013165   -0.000267451    0.000070440
    0.000511864    0.001756144    0.001282951
    0.001671351    0.001097413   -0.000746175
   -0.000384835    0.000178179   -0.000814283
    0.000011290    0.000074553    0.000057229
   -0.000032134   -0.000361431    0.000029757
   -0.000019335    0.000374459   -0.000082918
   -0.000871741    0.000562602    0.000142388
   -0.000088769   -0.000545689    0.000630253
    0.000718611    0.000151804    0.000352015
   -0.000181881   -0.000138045   -0.000019335
   -0.000029666   -0.000046990    0.000060246
   -0.000071582    0.000147370    0.000059743
   -0.001671534    0.000075285   -0.000117064
   -0.000094026    0.001171509    0.000753900
   -0.000245556   -0.000359237    0.000606667
    0.000090324    0.000116287    0.000190201
