# Supplementary material for: Photochemistry of an Anti-Bredt Olefin through the Lens of Multistate Multireference Quantum Chemistry
Source: J Am Chem Soc. 2026 Apr 21;148(17):17736–44. doi: 10.1021/jacs.5c22985 (PMC13154192; doi:10.1021/jacs.5c22985)
Supplement: Supplementary file 2 [file ja5c22985_si_002.zip › Snapshots/geom089.velocity.xyz]

    0.000144262    0.000201217   -0.000004480
   -0.000018787    0.000011748    0.000250127
    0.000050647    0.000002651    0.000190749
    0.000210770   -0.000314121    0.000364174
   -0.000208256    0.000334142    0.000480735
   -0.000110025   -0.000318144    0.000130960
    0.000111899   -0.000085570    0.000140148
   -0.000425928   -0.000107145   -0.000136537
   -0.000456966    0.000436030   -0.000434796
    0.000914251    0.000196829    0.000356129
   -0.000218449   -0.000235499   -0.000562876
   -0.001500257   -0.001511411    0.000072725
   -0.001228281   -0.000360837   -0.000359466
    0.000899304   -0.000574167   -0.001112817
   -0.001038446    0.000470862    0.000797462
    0.000241670    0.000037620    0.000615306
   -0.000799199   -0.000671027   -0.000318281
    0.000205422    0.000016410    0.000108471
   -0.000094072   -0.000237968   -0.000187778
   -0.000495637    0.000026055    0.000998450
    0.000349912    0.000619100    0.000594142
   -0.000142250    0.001845050   -0.000395760
    0.000245967    0.000023587   -0.000059469
    0.000023449   -0.000101934    0.000057732
    0.000091192   -0.000078713    0.000138182
   -0.000828636   -0.000294968    0.000383189
   -0.000104677    0.000677792    0.000411255
   -0.000585595   -0.000297254    0.000555014
    0.000011199    0.000076702   -0.000298717
   -0.000161906    0.000134251   -0.000266811
   -0.000182430    0.000152398   -0.000626551
   -0.000029209    0.000009873    0.000387852
   -0.000394845    0.000637887    0.000083010
    0.000752209   -0.000379578   -0.000481969
    0.000093386    0.000011336    0.000350141
    0.000361751   -0.000279427   -0.000362940
   -0.000101294   -0.000046762    0.000517578
   -0.000214290    0.001326147   -0.000316635
    0.000523291    0.000591308    0.000209399
    0.000514561    0.000380538   -0.000047767
    0.000246287    0.000009736    0.000008182
   -0.000226266    0.000128903   -0.000228963
    0.000030672   -0.000404170   -0.000385018
    0.000417563   -0.000524206    0.001645250
   -0.000268228   -0.000133611    0.000410021
   -0.001526267    0.000212919   -0.000485169
   -0.000180738    0.000144125    0.000240116
    0.000054304   -0.000229603    0.000263108
   -0.000007359   -0.000056315   -0.000299722
    0.000179550   -0.000256480   -0.000483615
   -0.001245057    0.000146593    0.000077159
   -0.000535862    0.000366505   -0.000753580
   -0.000512367    0.000043470    0.000103260
    0.000164648    0.000214793   -0.000147507
    0.000060932   -0.000094483   -0.000486723
   -0.000520457    0.000185949   -0.000223843
   -0.000024912   -0.000050007    0.000353615
   -0.000212187    0.000355900    0.000513875
   -0.000075102   -0.000159712    0.000043196
    0.000043105    0.000123829    0.000120355
   -0.000022627   -0.000431551    0.000092518
    0.000597936   -0.000360883   -0.000017233
   -0.000609501   -0.001209951    0.000098780
   -0.000676512   -0.000195869   -0.000582669
   -0.000190475   -0.000160352    0.000025369
   -0.000135028    0.000248801   -0.000010056
    0.000356723   -0.000276867    0.000024409
    0.000372950    0.000721674    0.000147004
   -0.000784206    0.000008411    0.000721263
   -0.000054441    0.000036477   -0.000168762
   -0.000222838    0.000348175    0.000307996
   -0.000022901   -0.000156101   -0.000218724
   -0.000066554   -0.000283541   -0.000017827
   -0.000208530   -0.000443070    0.001101572
   -0.000077479    0.000803084   -0.000373133
    0.000096266    0.001177634   -0.000039814
   -0.000120172   -0.000005394    0.000141245
    0.000066966    0.000085113   -0.000081319
    0.000029986    0.000097500    0.000116150
    0.000304202    0.000011702    0.000962064
    0.000154272    0.001564983    0.000222929
    0.001355859    0.000310784    0.000180738
    0.000545872    0.000114550    0.000157792
