# Supplementary material for: Photochemistry of an Anti-Bredt Olefin through the Lens of Multistate Multireference Quantum Chemistry
Source: J Am Chem Soc. 2026 Apr 21;148(17):17736–44. doi: 10.1021/jacs.5c22985 (PMC13154192; doi:10.1021/jacs.5c22985)
Supplement: Supplementary file 2 [file ja5c22985_si_002.zip › Snapshots/geom076.velocity.xyz]

    0.000402296   -0.000014262   -0.000131371
   -0.000097774    0.000147004    0.000052110
    0.000013942   -0.000236505   -0.000334188
   -0.000173562   -0.000243042    0.000033049
    0.000224026    0.000294694    0.000180144
    0.000217215    0.000266628    0.000074416
    0.000078759   -0.000508984    0.000021118
   -0.000121818   -0.000597251   -0.000119350
   -0.000219455    0.000463091    0.000504962
   -0.000485855    0.000282444    0.000649772
    0.000232848   -0.000103534   -0.000825071
    0.001119948   -0.000790605    0.001240532
   -0.000642047    0.000231385    0.000121361
   -0.000812729    0.000093478   -0.000549940
    0.000469490    0.001525261   -0.001235458
    0.000533256   -0.000055264    0.001446091
   -0.000539473   -0.000439550    0.001466752
   -0.000042556   -0.000072542    0.000144764
   -0.000111853   -0.000076290    0.000351558
   -0.000451435   -0.000542261    0.000944740
    0.000010696    0.000554420   -0.000291266
   -0.001367560   -0.000537142    0.000293734
   -0.000054304    0.000322943    0.000037848
   -0.000237694    0.000194086   -0.000076473
   -0.000178362    0.000009508    0.000371579
   -0.000146547   -0.000414501   -0.000181058
    0.000035745    0.000699916   -0.000176213
    0.000661291   -0.000956579    0.000380492
   -0.000105682   -0.000045756    0.000093889
   -0.000345204    0.000053344   -0.000067788
   -0.000167848    0.000161129   -0.000335422
   -0.000577047    0.000050373    0.000389315
    0.000054258   -0.000241990   -0.000360334
   -0.000285826    0.001218362   -0.000699505
    0.000201811    0.000107922   -0.000243910
    0.000004068   -0.000090826    0.000115738
   -0.000047493   -0.000022627   -0.000187504
    0.000546421   -0.001591587    0.000293963
   -0.000178224   -0.000172236   -0.000308727
   -0.000175025    0.000353569   -0.000416101
   -0.000070851    0.000080267    0.000057595
    0.000053801   -0.000007954   -0.000202954
   -0.000273028   -0.000080404    0.000187001
   -0.000731136   -0.000414501   -0.000003245
    0.000365819   -0.000061206    0.001117342
   -0.001016688    0.001522015   -0.000124378
   -0.000163643   -0.000204782    0.000163094
    0.000166705   -0.000192577   -0.000021621
    0.000169722    0.000142662   -0.000061663
    0.000705493    0.000363945   -0.000363123
    0.000291769   -0.000362985    0.000182338
    0.000682500   -0.000929016   -0.001324593
   -0.000060383    0.000159940    0.000031083
    0.000057275   -0.000080404   -0.000004114
   -0.000181927   -0.000053298   -0.000201034
   -0.000027746   -0.001262930    0.000716920
    0.000611101    0.000184075    0.000109293
    0.000566579   -0.000044156   -0.000010331
    0.000026878    0.000219775    0.000344198
   -0.000104997    0.000037802    0.000459708
    0.000029346    0.000055675    0.000131189
    0.000318418   -0.001111903   -0.000085113
    0.000035060   -0.000039082    0.000368425
    0.000419072   -0.000511041    0.000009691
    0.000003337   -0.000108013    0.000076062
   -0.000295014    0.000036568   -0.000026009
    0.000362208   -0.000016181    0.000071857
   -0.000065640    0.000470085    0.000413907
   -0.000424786    0.000051424    0.001052297
    0.000289483   -0.000311653    0.000906481
   -0.000472187   -0.000247933   -0.000097454
   -0.000279518    0.000135302   -0.000213147
   -0.000471365    0.000021347   -0.000077570
   -0.000145633    0.000997718   -0.000846280
   -0.000764779    0.000667462   -0.000157381
    0.000168854    0.000071628    0.000621843
   -0.000283221   -0.000267588    0.000045162
    0.000288386    0.000071582   -0.000199617
   -0.000120538   -0.000168900    0.000121589
    0.000466428    0.000205788    0.000595788
   -0.000366048    0.000127303    0.000021027
    0.000107968   -0.000733330    0.000537004
   -0.000254926    0.000061526   -0.000226037
