# Supplementary material for: Photochemistry of an Anti-Bredt Olefin through the Lens of Multistate Multireference Quantum Chemistry
Source: J Am Chem Soc. 2026 Apr 21;148(17):17736–44. doi: 10.1021/jacs.5c22985 (PMC13154192; doi:10.1021/jacs.5c22985)
Supplement: Supplementary file 2 [file ja5c22985_si_002.zip › Snapshots/geom023.velocity.xyz]

   -0.000136902   -0.000298442    0.000065183
   -0.000043470    0.000218769    0.000006262
    0.000007725   -0.000375099   -0.000351101
    0.000307630   -0.000218312   -0.000195366
    0.000303242    0.000102985    0.000488552
    0.000016821   -0.000283130    0.000202451
    0.000160215   -0.000126846   -0.000082690
    0.000063949   -0.000067651   -0.000313801
   -0.000526354   -0.000952145    0.001244097
    0.001265078   -0.001528232   -0.000493717
   -0.000107922   -0.000147324    0.000462268
   -0.000271656    0.000093935    0.000748369
    0.000903327   -0.000159529   -0.000829459
    0.000055081    0.000814375    0.000175436
   -0.001554013    0.001286196    0.000466839
    0.000448007    0.000899076   -0.000183390
    0.000090506   -0.000710246    0.001003158
   -0.000398091   -0.000080313    0.000124423
   -0.000083787   -0.000080313   -0.000221558
    0.001511502    0.001256896   -0.001263250
    0.000094757    0.000034557    0.000612746
   -0.000288066    0.000853960   -0.000261509
   -0.000297483    0.000017827    0.000008228
   -0.000280753   -0.000161906   -0.000211730
    0.000272936   -0.000160672    0.000248390
    0.000865296   -0.000564659    0.001621755
   -0.000347992    0.000139325   -0.000068245
   -0.000104722   -0.000754951   -0.000117430
    0.000174568    0.000374779    0.000006994
   -0.000667690   -0.000129497   -0.000386663
    0.000256298    0.000424009   -0.000088632
   -0.000101340    0.000659782    0.000978520
    0.000080770    0.001002838    0.000285689
   -0.000583949   -0.000903235   -0.000755271
   -0.000367831    0.000497602   -0.000119532
   -0.000060246    0.000020478    0.000126983
    0.000065869   -0.000213010   -0.000065457
   -0.001396632    0.000172831   -0.000840155
   -0.000452943   -0.000304431    0.000588703
   -0.001015226    0.001598946    0.000413678
    0.000078622    0.000152809    0.000029666
    0.000167025   -0.000155369   -0.000113179
    0.000222838    0.000112493    0.000107739
   -0.000656354    0.000418066    0.000200485
    0.000287655   -0.000499111    0.000537873
    0.000463045   -0.000284227   -0.000605753
    0.000139051   -0.000342781    0.000391691
   -0.000072268   -0.000035334   -0.000179550
   -0.000155918   -0.000196097   -0.000040271
   -0.000209170   -0.001455873    0.001082602
    0.000380904    0.000372173   -0.000053801
   -0.000158340   -0.000377201   -0.000753351
    0.000309870   -0.000189423   -0.000172511
   -0.000165837    0.000050053    0.000301094
    0.000109750    0.000095535   -0.000439093
    0.001320296    0.000261829    0.000132788
    0.000787543   -0.000139782   -0.000139188
   -0.000488140    0.000128903    0.000599856
   -0.000209627   -0.000588337   -0.000065777
   -0.000276502    0.000161357   -0.000201628
    0.000394891   -0.000137314   -0.000016776
   -0.001371949    0.000010376   -0.000141108
   -0.001178548   -0.001793763    0.000593685
   -0.000025643   -0.000549255    0.000000594
   -0.000189103   -0.000276090    0.000140056
   -0.000085021   -0.000000091   -0.000094072
   -0.000093112   -0.000586006   -0.000081136
   -0.000443344   -0.000373087    0.000580384
   -0.000782514   -0.000273485    0.000268594
   -0.001840525    0.001374006    0.000061252
   -0.000124332    0.000046396    0.000040636
    0.000458383   -0.000349409   -0.000048316
   -0.000001234   -0.000057824   -0.000165791
    0.000209033    0.000332360   -0.000011656
   -0.000644744   -0.001322399    0.000659325
   -0.001510222    0.000212964    0.000355306
    0.000064726    0.000419986    0.000061892
    0.000033688   -0.000136994   -0.000031037
    0.000283769   -0.000415872   -0.000020981
   -0.000499339    0.000223523   -0.000146182
   -0.000180464    0.000125383   -0.000741969
   -0.000008182   -0.001103949   -0.000862919
    0.000027106   -0.000247795    0.000342553
