# Supplementary material for: Photochemistry of an Anti-Bredt Olefin through the Lens of Multistate Multireference Quantum Chemistry
Source: J Am Chem Soc. 2026 Apr 21;148(17):17736–44. doi: 10.1021/jacs.5c22985 (PMC13154192; doi:10.1021/jacs.5c22985)
Supplement: Supplementary file 2 [file ja5c22985_si_002.zip › Snapshots/geom154.velocity.xyz]

   -0.000198154   -0.000278376   -0.000054167
   -0.000331034    0.000104722   -0.000061343
   -0.000141885   -0.000111396    0.000317595
   -0.000118755   -0.000319332    0.000285461
    0.000271885   -0.000167757    0.000279701
   -0.000021895    0.000042465    0.000097957
    0.000118161   -0.000253875   -0.000205193
   -0.001071221   -0.000112127   -0.000401108
    0.000313298    0.000028843   -0.001040549
   -0.000327514    0.000054989    0.000847743
    0.000525714    0.000531291    0.000556843
   -0.000341639    0.000223021   -0.000965950
   -0.000282352   -0.000662936   -0.000160077
   -0.000032409   -0.000043608    0.001156287
   -0.000457606    0.000194634   -0.000514378
    0.001048137    0.000474153   -0.000592680
   -0.000115053   -0.000665222    0.001488007
    0.000304613   -0.000225992    0.000307310
   -0.000114276   -0.000058646   -0.000015861
   -0.000059515   -0.000434751   -0.000121589
   -0.000222838   -0.000474976   -0.001179371
   -0.001293281    0.000956442    0.000551495
    0.000064223    0.000201354    0.000036934
    0.000658228    0.000023724   -0.000112447
   -0.000229831    0.000056589    0.000006217
    0.000601319    0.000803815   -0.000406776
   -0.001063404    0.000800159    0.000441470
   -0.000850349    0.000797462   -0.000792251
   -0.000200165   -0.000091649   -0.000044476
    0.000042648   -0.000247293    0.000346118
    0.000432739    0.000369613   -0.000161037
   -0.000862873   -0.000535633    0.000606987
    0.000574624   -0.000404125    0.000227272
   -0.000088678    0.000035563   -0.000448144
    0.000402616   -0.000099694    0.000375144
   -0.000027472    0.000106642    0.000075468
   -0.000176670   -0.000070394    0.000364540
    0.000038260    0.000015130   -0.000960785
   -0.000212233    0.000351375   -0.000012342
   -0.000003063   -0.000894048   -0.000180373
   -0.000274307    0.000120218    0.000149061
   -0.000122824   -0.000116927   -0.000217261
    0.000264800   -0.000029346   -0.000094895
   -0.000093660    0.000214701    0.000541438
   -0.000002880   -0.000814649    0.000763636
   -0.000075605    0.001072363    0.000976280
    0.000444075    0.000084427    0.000062806
    0.000097134   -0.000142982   -0.000106551
   -0.000127029    0.000253738   -0.000190886
   -0.000182156   -0.000492437   -0.001309234
    0.000340130   -0.000139371    0.001002427
    0.000175847    0.000753580   -0.000441333
   -0.000004800    0.000056178    0.000011245
   -0.000008959    0.000079993    0.000019107
   -0.000186635   -0.000184395    0.000200851
    0.000578647   -0.000202954   -0.000478404
    0.000043608    0.000744758   -0.001345437
    0.000603833    0.000039174    0.000000549
    0.000012570   -0.000243499   -0.000007588
    0.000149747   -0.000149473   -0.000416238
   -0.000650503    0.000101934    0.000183664
   -0.000441927    0.000447275   -0.000800661
   -0.000698545   -0.000033734   -0.000535633
    0.000199845   -0.000443161   -0.000377064
   -0.000112584    0.000320978    0.000225032
   -0.000168077   -0.000062212   -0.000204416
   -0.000123829    0.000053161   -0.000089546
   -0.000261097   -0.000206519    0.000679072
   -0.000935050   -0.000433059   -0.000364037
    0.000465148    0.000359054   -0.000111625
   -0.000320658    0.000210084    0.000134343
    0.000491523    0.000323720    0.000173379
    0.000151438   -0.000361294    0.000070577
    0.001422458   -0.001446456    0.000635464
   -0.000254789    0.000334874   -0.000066143
   -0.000319423    0.000108928    0.000639898
    0.000222335    0.000035974   -0.000078210
   -0.000018650   -0.000095443    0.000473284
   -0.000020432    0.000189058    0.000172876
    0.000375281    0.000323309   -0.000296660
    0.000123189   -0.000427985   -0.000141382
    0.000336702    0.000324543   -0.001091745
    0.000006034   -0.000144582    0.000067423
