# Supplementary material for: Photochemistry of an Anti-Bredt Olefin through the Lens of Multistate Multireference Quantum Chemistry
Source: J Am Chem Soc. 2026 Apr 21;148(17):17736–44. doi: 10.1021/jacs.5c22985 (PMC13154192; doi:10.1021/jacs.5c22985)
Supplement: Supplementary file 2 [file ja5c22985_si_002.zip › Snapshots/geom101.velocity.xyz]

   -0.000400559    0.000170042   -0.000302831
   -0.000365088    0.000259497    0.000230014
    0.000342324    0.000151987   -0.000600679
   -0.000150707    0.000333319   -0.000083330
    0.000164054   -0.000004662    0.000202177
   -0.000019198   -0.000062760    0.000202679
   -0.000277233   -0.000040591    0.000062395
   -0.000708509   -0.000723000    0.000890665
   -0.000857068   -0.000103488    0.000986702
    0.000005714    0.001086351   -0.000780366
   -0.000671027   -0.000112082   -0.000825025
    0.000305208    0.000361157   -0.001478499
    0.000360837    0.000535770   -0.000480461
    0.000557026    0.000064634   -0.000950728
    0.000580566    0.000668147    0.000862599
   -0.000100700    0.000084701    0.000190978
    0.000408193   -0.000401108   -0.001318696
   -0.000271291    0.000041459    0.000026512
    0.000152398   -0.000052430   -0.000167757
    0.000096952   -0.000082416    0.001162733
    0.000902001    0.000337433    0.001246702
   -0.000034008    0.001060022    0.001479322
    0.000041733    0.000081364   -0.000137908
    0.000174979   -0.000109750    0.000051973
   -0.000153907   -0.000241213   -0.000099968
   -0.000069388   -0.000460485    0.001109892
   -0.000478952    0.000248938   -0.001836411
   -0.000151301    0.000253372   -0.001031407
   -0.000155552   -0.000295014   -0.000179139
   -0.000155141   -0.000056635   -0.000151850
   -0.000311698    0.000152444   -0.000145222
    0.000137999    0.000711389   -0.000039265
    0.000211639   -0.001185314    0.000329068
    0.000738358    0.000888379    0.000849069
   -0.000051104   -0.000345524   -0.000053755
    0.000003291   -0.000014216    0.000036705
    0.000202817    0.000048361    0.000038122
   -0.000536547   -0.001091882   -0.000415552
   -0.000802261   -0.000186315    0.000336931
   -0.001312342   -0.000304933   -0.000810123
   -0.000099923   -0.000018101   -0.000483203
   -0.000105499   -0.000153267    0.000166111
    0.000095215    0.000264343   -0.000341684
   -0.000085524   -0.000430545   -0.000695253
    0.000765007    0.000943826    0.000635373
   -0.000319332    0.000541393   -0.000535176
   -0.000145633    0.000099694    0.000247978
    0.000120355    0.000176350   -0.000001691
    0.000057412    0.000202039   -0.000250995
   -0.000816066   -0.000568819    0.000354666
    0.001051062    0.000150204    0.001339860
    0.000395760    0.000000823    0.000554054
   -0.000070440   -0.000046396    0.000172236
   -0.000336473   -0.000126298    0.000011565
    0.000487455   -0.000358871    0.000087535
    0.000932993    0.001014723   -0.000177036
    0.000118344   -0.000538102   -0.001323541
   -0.000024501    0.001178960   -0.000568682
   -0.000012753    0.000006674   -0.000200348
    0.000289758   -0.000283587   -0.000313893
   -0.000022947    0.000143667    0.000245876
   -0.000193903   -0.001825623    0.000173425
   -0.000364128   -0.000417426   -0.000704670
   -0.000705721    0.000212187    0.000490700
    0.000144627   -0.000101477    0.000196006
    0.000108333    0.000342599    0.000003245
    0.000622391   -0.000105911   -0.000273759
   -0.000429265   -0.000356769   -0.000242082
    0.000451161    0.000482655    0.000287152
    0.000062212    0.001133752   -0.000709744
    0.000194589    0.000159118    0.000022764
   -0.000166843   -0.000277964   -0.000150935
   -0.000398365    0.000048864   -0.000366002
    0.000703756    0.000222426    0.000876769
   -0.000991136   -0.000953974   -0.000473970
   -0.001470271   -0.000149473    0.000164283
   -0.000129954    0.000023769    0.000288021
   -0.000187001    0.000220278   -0.000072588
    0.000160763   -0.000087124   -0.000162911
   -0.001643056    0.001375468    0.001358144
    0.000162637   -0.001056685    0.000859673
    0.000012205   -0.000396491    0.000881066
   -0.000336702    0.000090461   -0.000076290
