# Supplementary material for: Photochemistry of an Anti-Bredt Olefin through the Lens of Multistate Multireference Quantum Chemistry
Source: J Am Chem Soc. 2026 Apr 21;148(17):17736–44. doi: 10.1021/jacs.5c22985 (PMC13154192; doi:10.1021/jacs.5c22985)
Supplement: Supplementary file 2 [file ja5c22985_si_002.zip › Snapshots/geom071.velocity.xyz]

   -0.000623945   -0.000344244    0.000013165
   -0.000295243   -0.000284089   -0.000116516
   -0.000106002   -0.000229146    0.000266674
    0.000056726   -0.000303836   -0.000164237
    0.000101157   -0.000309367    0.000128903
   -0.000252367    0.000131234   -0.000137405
   -0.000150478    0.000304568    0.000087992
   -0.001844044    0.001262610    0.000764093
   -0.001195004    0.000763042    0.000079627
    0.000421632    0.000615032    0.001011980
    0.000316909    0.000105042    0.000623397
   -0.000557757   -0.001426298   -0.000852680
   -0.001935602   -0.001008963   -0.000492026
   -0.000694568    0.000829550   -0.001109343
    0.000502996    0.001573165   -0.000116516
    0.000585229    0.000837321    0.000448738
    0.000026466   -0.000919417    0.000954339
    0.000238882    0.000229191    0.000103808
    0.000227134   -0.000021438    0.000189926
   -0.000167848   -0.000951094   -0.000144490
   -0.000628608   -0.000728485   -0.000155826
    0.000494357    0.000799976    0.001079357
   -0.000295197    0.000244413   -0.000022124
    0.000088038    0.000119944    0.000049687
   -0.000324040   -0.000117658   -0.000107831
    0.000170317   -0.000522057   -0.000213376
    0.000462131    0.000773510    0.000978200
   -0.000014216    0.001066375   -0.001334055
    0.000141016   -0.000332131    0.000009051
    0.000113636    0.000128080   -0.000268137
   -0.000130457    0.000086530   -0.000152901
    0.000784389    0.000555974   -0.000367282
    0.000299631    0.000452303    0.000064406
   -0.000206382   -0.000363854   -0.001319199
    0.000340450    0.000158843   -0.000037300
   -0.000099511   -0.000175893   -0.000040819
   -0.000006765    0.000567356   -0.000099648
   -0.000067880    0.000287106    0.000121864
    0.000428808    0.000158889   -0.000360883
    0.000752574    0.000841755   -0.000327286
    0.000196554    0.000036614    0.000267451
   -0.000136262   -0.000039905    0.000112950
   -0.000036980   -0.000035288    0.000006902
    0.000183710    0.000380218   -0.000467205
    0.000585640   -0.000183024    0.001302835
   -0.000430682   -0.000559540    0.000514744
    0.000175482    0.000247430    0.000019061
    0.000169859    0.000416924    0.000163460
   -0.000104951   -0.000137177   -0.000063994
   -0.000637430   -0.000594417    0.000210313
    0.000989445    0.001484670   -0.000475936
    0.001144174    0.000218404   -0.001054216
    0.000155369    0.000220232   -0.000059195
   -0.000076428   -0.000154364    0.000310739
    0.000093158   -0.000029712    0.000044385
   -0.000674592    0.000033780    0.000098460
   -0.000468165    0.001014860   -0.000711069
    0.000734199   -0.000010742    0.000590577
    0.000229648    0.000004160    0.000130549
    0.000011016   -0.000162774    0.000170179
    0.000036340   -0.000159483    0.000094300
   -0.001390553    0.000913612   -0.001251182
   -0.000259132   -0.000662525   -0.000255886
   -0.001432378   -0.000860770   -0.000899853
   -0.000196737    0.000006445   -0.000087718
    0.000005302   -0.000090552   -0.000035883
    0.000165746   -0.000316452   -0.000045527
   -0.000296888    0.000351924   -0.001232624
   -0.000003931   -0.000604564   -0.000015404
    0.000143896    0.000260000    0.001153865
    0.000044065    0.000553140    0.000399645
    0.000026558   -0.000176670   -0.000012890
   -0.000121818    0.000003383   -0.000002925
    0.000084107   -0.001133798    0.000604610
    0.000465696   -0.000204234   -0.000567539
   -0.000238745   -0.000266080   -0.000104311
   -0.000027380    0.000456966   -0.000137908
    0.000094849    0.000131783    0.000040911
    0.000088129   -0.000445492    0.000206702
    0.000883123    0.000141473    0.000739227
   -0.000544227   -0.000677381   -0.000847652
    0.000212416   -0.001006266   -0.000115327
   -0.000096677    0.000361934   -0.000209307
