# Supplementary material for: Photochemistry of an Anti-Bredt Olefin through the Lens of Multistate Multireference Quantum Chemistry
Source: J Am Chem Soc. 2026 Apr 21;148(17):17736–44. doi: 10.1021/jacs.5c22985 (PMC13154192; doi:10.1021/jacs.5c22985)
Supplement: Supplementary file 2 [file ja5c22985_si_002.zip › Snapshots/geom024.velocity.xyz]

    0.000122961   -0.000166477    0.000181698
    0.000370985    0.000088724    0.000194406
   -0.000056315    0.000137359    0.000256480
   -0.000392926   -0.000194634   -0.000054075
   -0.000080587   -0.000186727    0.000091101
   -0.000005348   -0.000035563   -0.000199297
    0.000259634    0.000162409   -0.000214016
   -0.000337388    0.000157381   -0.000490014
    0.001125067    0.000778995    0.001215391
   -0.000478587    0.000067788    0.000756825
    0.001155830    0.000674090    0.000409884
   -0.000637979    0.001691052   -0.000029620
   -0.000615626   -0.000018467   -0.000186727
    0.000718886   -0.000756642    0.000408650
   -0.000511681    0.000898116   -0.000118115
    0.001042423   -0.000477215   -0.000516252
    0.001035704   -0.001698183    0.000869684
   -0.000345204    0.000047173    0.000160123
    0.000033917    0.000170225    0.000022764
   -0.000489374    0.000258903    0.000553232
   -0.000979434   -0.000341273    0.000043105
   -0.000581846   -0.000453766   -0.001525215
    0.000035517   -0.000334599    0.000164466
   -0.000404719    0.000611375    0.000273576
    0.000318281    0.000075742    0.000331034
    0.000092609    0.000068977   -0.000620609
    0.000300865    0.000876495   -0.000035837
   -0.001544002    0.000044248    0.000382229
    0.000169585   -0.000216758    0.000041094
    0.000108836    0.000054121    0.000095077
   -0.000184898   -0.000160626   -0.000282490
   -0.000101614   -0.000241670    0.000917588
    0.000150387    0.000268091    0.000512504
    0.000728439   -0.000695939   -0.000612518
   -0.000078073    0.000101065    0.000017187
   -0.000134800    0.000190749   -0.000051378
    0.000072908   -0.000135988    0.000100243
    0.000439184    0.000893499    0.001325461
   -0.000948123   -0.000424786    0.000360426
   -0.000313893   -0.000424374   -0.000025004
   -0.000047264    0.000142388    0.000310510
   -0.000130869   -0.000177584   -0.000029300
   -0.000107648   -0.000202405   -0.000051561
   -0.000294100   -0.000009508   -0.000573938
    0.000552500    0.000183344    0.000068931
    0.000055355    0.000543587    0.002032279
    0.000146227    0.000100014   -0.000459571
    0.000214061    0.000147690    0.000117704
    0.000216255    0.000362345    0.000138182
   -0.000845366    0.000667644    0.000209170
    0.000214838   -0.000474381   -0.001278791
    0.000822511   -0.000095809   -0.000560500
    0.000442430    0.000232711    0.000114321
    0.000215890   -0.000351832    0.000196371
    0.000073136    0.000302602    0.000328154
    0.000554054   -0.000346438    0.000256983
   -0.001159304    0.000245236   -0.001124747
   -0.000377887   -0.000597982    0.000230928
    0.000026832    0.000180784    0.000176625
    0.000050236    0.000293826   -0.000017553
    0.000128583    0.000099968    0.000129406
    0.000917360   -0.000307859   -0.000173105
    0.000716829   -0.000380310    0.000447001
    0.000562328    0.000091558   -0.000097226
   -0.000172922    0.000107328   -0.000052018
    0.000077205    0.000445173    0.000027198
   -0.000054624   -0.000208210    0.000220186
   -0.000543267   -0.000102482    0.000465468
    0.001442297   -0.000574487   -0.000205971
    0.000651280    0.000243956    0.001160127
   -0.000255521    0.000012205   -0.000199068
   -0.000013713    0.000034328    0.000099923
    0.000285644   -0.000263840   -0.000210496
    0.000307493    0.000585457    0.000531748
    0.000154364   -0.000054852   -0.000678935
   -0.000219455   -0.000744346    0.000553552
   -0.000010559   -0.000078485   -0.000076245
   -0.000035563   -0.000027792    0.000224849
   -0.000566808   -0.000131691    0.000112767
    0.000359054    0.000715686    0.000770813
   -0.000356815    0.001609551    0.001234543
    0.000276182    0.000076610   -0.000731502
   -0.000424511    0.000184030    0.000106002
