# Supplementary material for: Photochemistry of an Anti-Bredt Olefin through the Lens of Multistate Multireference Quantum Chemistry
Source: J Am Chem Soc. 2026 Apr 21;148(17):17736–44. doi: 10.1021/jacs.5c22985 (PMC13154192; doi:10.1021/jacs.5c22985)
Supplement: Supplementary file 2 [file ja5c22985_si_002.zip › Snapshots/geom153.velocity.xyz]

   -0.000339490   -0.000028569   -0.000009553
   -0.000069525   -0.000469719    0.000054304
   -0.000008319   -0.000153815   -0.000064314
   -0.000144262    0.000185767   -0.000152261
   -0.000036431   -0.000246241   -0.000052384
    0.000228780   -0.000045207   -0.000088815
    0.000043105   -0.000209445    0.000488369
    0.001343882    0.001407694    0.000123555
    0.000428351    0.000553643   -0.000262240
    0.000189881   -0.000420718    0.000175070
   -0.001012391    0.000593640    0.000587606
    0.000050647   -0.002381140   -0.000183115
    0.000069937    0.001461129   -0.000130457
    0.000373636   -0.000359009    0.000492071
   -0.000858165    0.000371533    0.000665953
   -0.000120492   -0.001006358   -0.000346027
   -0.000488780    0.000086804    0.000354895
    0.000199800    0.000276776    0.000050693
    0.000033688    0.000283175   -0.000087307
   -0.001383102   -0.001653067    0.000598256
    0.000963664    0.002363953    0.000002834
   -0.000911920   -0.000258172   -0.000107648
    0.000390594   -0.000022947   -0.000116744
   -0.000168717   -0.000218221   -0.000286421
    0.000083376    0.000157472   -0.000374322
    0.000263246    0.000471136    0.000066371
    0.001102121   -0.000122641   -0.000522926
   -0.000126160   -0.000019427   -0.000103762
    0.000069205    0.000042053    0.000004525
    0.000286786   -0.000019153   -0.000052933
    0.000139965   -0.000015907    0.000329023
    0.000795405    0.000493808    0.000064406
   -0.000759568    0.000509944   -0.000043882
    0.001720124    0.000923942   -0.000472553
    0.000054715   -0.000066006   -0.000201171
    0.000458109   -0.000152352   -0.000162089
   -0.000007771    0.000038442    0.000000686
    0.000010925   -0.000545827   -0.000154318
   -0.001247022    0.001328524    0.000747866
    0.000963390   -0.000574030    0.000220872
   -0.000221558   -0.000189515    0.000158478
   -0.000344153    0.000124423   -0.000127395
   -0.000060475    0.000049916   -0.000125292
    0.000791337   -0.000305848    0.000317504
   -0.001040458   -0.000105317   -0.000427254
   -0.000285278    0.000496825    0.000712349
    0.000014810   -0.000214061    0.000099054
   -0.000025918    0.000042465   -0.000014582
   -0.000014490    0.000165654    0.000083787
    0.000469673    0.000463365    0.000024729
    0.000221329    0.000667964    0.000053755
   -0.000288615   -0.000761488    0.000303928
   -0.000078850   -0.000172054   -0.000468439
   -0.000157655   -0.000074828    0.000200897
   -0.000298351   -0.000023861   -0.000070302
   -0.001064364   -0.000117933   -0.000215433
   -0.000217307   -0.000633316    0.001125387
    0.000125200    0.000529417   -0.000097409
    0.000596748   -0.000030763    0.000111944
   -0.000282444    0.000012570   -0.000301368
    0.000028020   -0.000203365    0.000099328
    0.001934185    0.000346758   -0.000179641
   -0.000257258    0.001474705   -0.000752071
    0.001017648   -0.000582029   -0.000084564
    0.000287381    0.000267542   -0.000006582
    0.000305665   -0.000173471    0.000034100
   -0.000003428    0.000003428   -0.000033369
   -0.000009233    0.000653977    0.000361888
    0.000716554   -0.000730359    0.000427528
    0.000703618   -0.000124743    0.000062395
   -0.000098780    0.000176167    0.000203959
    0.000164648   -0.000163780    0.000029209
   -0.000169265    0.000152398   -0.000070348
   -0.000253509    0.001128496    0.000848931
   -0.000536913   -0.000177996    0.001022356
   -0.000274170    0.001794266   -0.000466885
   -0.000106779   -0.000205513   -0.000035928
   -0.000240665   -0.000103945    0.000227546
    0.000132880   -0.000150524   -0.000362071
   -0.000261509   -0.000168534   -0.000415187
    0.000714543   -0.000246653   -0.000020752
   -0.000289118   -0.000799793   -0.000607718
    0.000114504    0.000010102    0.000141565
