# Supplementary material for: Photochemistry of an Anti-Bredt Olefin through the Lens of Multistate Multireference Quantum Chemistry
Source: J Am Chem Soc. 2026 Apr 21;148(17):17736–44. doi: 10.1021/jacs.5c22985 (PMC13154192; doi:10.1021/jacs.5c22985)
Supplement: Supplementary file 2 [file ja5c22985_si_002.zip › Snapshots/geom106.velocity.xyz]

    0.000170225    0.000003337    0.000001371
    0.000104128    0.000317367   -0.000412353
   -0.000001828   -0.000006491    0.000091283
    0.000055492   -0.000108471   -0.000006902
   -0.000216987   -0.000129680   -0.000063217
    0.000270331   -0.000332862   -0.000131920
   -0.000337433    0.000206519    0.000157335
   -0.000694156    0.000092152   -0.001238977
    0.000435391    0.000658137   -0.000419712
   -0.000123601   -0.001612019    0.001012849
    0.000242859    0.000823334   -0.000868267
    0.000494448    0.000395348   -0.000083193
   -0.000923714    0.000385063   -0.001350602
   -0.001400883   -0.000091923   -0.000961013
    0.000499796    0.000445264    0.001038903
   -0.000697082   -0.001651924    0.000495225
    0.000670524   -0.000742884   -0.000413678
    0.000165334    0.000148833    0.000096723
    0.000044568    0.000465148   -0.000259772
    0.000596062   -0.000295837   -0.001343700
    0.000053801    0.001252873   -0.001563018
    0.000886414    0.000432831   -0.000395943
    0.000435665    0.000250401    0.000051058
    0.000135348   -0.000168031    0.000045802
    0.000326051    0.000047859    0.000068520
   -0.000107739    0.000817346   -0.000921291
   -0.001202546    0.000550535   -0.000421403
    0.000889339   -0.000144445    0.000029026
    0.000303791   -0.000352015   -0.000261280
   -0.000109659   -0.000276319    0.000095763
   -0.000530011    0.000264845   -0.000101020
   -0.000536045    0.000635876   -0.000079399
    0.000354438    0.000110665    0.000271565
    0.001124107   -0.000524480   -0.000548112
    0.000276044   -0.000594005    0.000248024
   -0.000070348    0.000013667    0.000140239
    0.000307996    0.000258309   -0.000131371
   -0.000679849   -0.000858713   -0.000552546
    0.000013942    0.001172286    0.000352335
    0.000133885   -0.000117567   -0.001192810
   -0.000192623   -0.000148010    0.000345296
   -0.000136171   -0.000007634    0.000047584
   -0.000319058    0.000451983   -0.000269416
    0.000291129    0.000596108    0.000013302
    0.001614213    0.000288889   -0.000026421
    0.000353112   -0.000007039    0.000520549
   -0.000112493   -0.000163871    0.000059561
   -0.000254881    0.000363717   -0.000058143
    0.000151621   -0.000243590   -0.000031449
   -0.000627419    0.000358003    0.000747546
    0.000396811   -0.000418981    0.000996850
    0.001170686    0.000366414    0.000548341
    0.000002514    0.000023495    0.000227272
    0.000399417    0.000220872    0.000196600
    0.000142068   -0.000223386   -0.000126298
    0.000009736   -0.000300088   -0.000358689
    0.000144627    0.000395074    0.000576407
    0.000170728   -0.000600313    0.000236505
   -0.000329251    0.000142250    0.000078347
    0.000495774   -0.000121087    0.000114321
   -0.000512367    0.000015130    0.000098689
   -0.000621340   -0.000474336   -0.000585229
    0.000907623   -0.000427894   -0.000009142
    0.000244184    0.000143393   -0.000487592
   -0.000070074    0.000142342   -0.000228689
    0.000328017    0.000267222    0.000213878
    0.000095077    0.000010925    0.000147507
    0.000323080    0.000500711    0.000513098
   -0.000555380   -0.000256709    0.000366871
    0.001140655   -0.000008045    0.000401473
    0.000129909    0.000104448    0.000287838
   -0.000289895    0.000153358   -0.000163003
    0.000330211    0.000021621   -0.000250538
    0.000197743   -0.000377887    0.000244504
   -0.001196421   -0.001337712   -0.000165426
    0.000633453    0.000455274   -0.000636516
   -0.000159803   -0.000035243    0.000158660
    0.000112127    0.000364220   -0.000051378
    0.000078393   -0.000153861   -0.000222883
    0.000627648   -0.000869455   -0.000376013
    0.000606347    0.000663531    0.000280981
   -0.001043155   -0.000884220    0.000460348
   -0.000011108   -0.000198017    0.000082004
