# Supplementary material for: Photochemistry of an Anti-Bredt Olefin through the Lens of Multistate Multireference Quantum Chemistry
Source: J Am Chem Soc. 2026 Apr 21;148(17):17736–44. doi: 10.1021/jacs.5c22985 (PMC13154192; doi:10.1021/jacs.5c22985)
Supplement: Supplementary file 2 [file ja5c22985_si_002.zip › Snapshots/geom047.velocity.xyz]

   -0.000053070   -0.000053984   -0.000035608
    0.000071857    0.000147736   -0.000143485
    0.000148284   -0.000122961   -0.000041231
    0.000227226   -0.000175710    0.000180099
    0.000092106   -0.000221558   -0.000309596
   -0.000152672    0.000038031    0.000104448
    0.000058966    0.000048224    0.000322715
    0.001059473    0.001514748   -0.000003474
    0.000444167    0.000039905    0.000165243
    0.000347672    0.000308042   -0.000088861
    0.000260183    0.000937838   -0.000160946
    0.000096174    0.000299814   -0.001064821
   -0.000024409   -0.000408330    0.000843675
   -0.000251407   -0.001649867    0.000676969
    0.000321572    0.000562191   -0.000963390
   -0.000668010    0.000413541    0.000211639
   -0.000293140    0.000616175   -0.000316498
   -0.000128629    0.000288706   -0.000067834
    0.000209170   -0.000072634    0.000335559
    0.000343696    0.001555795   -0.000264937
    0.000000731    0.000881340   -0.000577184
    0.000793165   -0.000054441   -0.001418436
    0.000330714   -0.000312750   -0.000149336
   -0.000467571   -0.000184990   -0.000168762
    0.000411895   -0.000168260   -0.000344793
    0.001889526    0.000180236    0.000096220
   -0.000600587    0.000482015    0.001034561
   -0.001202958    0.000372493   -0.000331262
   -0.000333411   -0.000058281   -0.000084747
   -0.000173562    0.000145862   -0.000097180
   -0.000039357    0.000409838    0.000141565
    0.000001966   -0.000031494    0.000299585
    0.001638714   -0.000786400   -0.000296980
   -0.000796776    0.000571516    0.000211730
   -0.000022352   -0.000015724    0.000082781
    0.000102528   -0.000188966   -0.000010513
   -0.000025415   -0.000201994    0.000316772
    0.000573298   -0.000748963    0.000245007
    0.000763270   -0.001374371   -0.000510995
   -0.000503590    0.000530376    0.000171368
   -0.000123966   -0.000096860   -0.000153175
   -0.000125703   -0.000351924    0.000089135
    0.000218449   -0.000038214   -0.000052613
    0.000352472    0.000505556    0.000479867
   -0.000624403   -0.000638710    0.000109293
    0.000171185   -0.000622437   -0.000398731
    0.000084793    0.000253418   -0.000019381
    0.000321572    0.000112676   -0.000109705
   -0.000280158   -0.000008914    0.000013210
    0.000411987   -0.000069023   -0.001286242
    0.000542901    0.000414135    0.000236002
   -0.000130549   -0.000593457    0.000127852
    0.000033231    0.000238562    0.000103488
    0.000357546   -0.000016364    0.000237465
    0.000077342    0.000128172   -0.000186589
    0.000510950    0.000023221   -0.001535637
   -0.000765967   -0.000177447    0.000190795
   -0.000748049    0.001225859    0.000387760
    0.000108059   -0.000026695    0.000145770
   -0.000091969   -0.000295791    0.000148604
   -0.000051653    0.000269691    0.000226906
   -0.000427071   -0.000109979    0.000091923
    0.000026603   -0.000617912    0.000694019
    0.000291495   -0.000978840    0.000892493
    0.000184030   -0.000201811   -0.000087809
   -0.000134800    0.000116287    0.000412033
   -0.000097089    0.000178727   -0.000014627
    0.001003707   -0.001758292   -0.000217490
    0.001136266   -0.001161041    0.001191302
   -0.000286512   -0.001489424   -0.000394617
    0.000143805   -0.000250355   -0.000043013
    0.000128126    0.000358963   -0.000151210
   -0.000221009    0.000230288   -0.000435848
   -0.000883351   -0.000709881    0.001385250
    0.000461765    0.000722314   -0.000612152
    0.001466340    0.000462360    0.000530651
    0.000210496   -0.000063766   -0.000231340
    0.000024364   -0.000125063   -0.000148467
   -0.000064863   -0.000015176   -0.000017781
   -0.000194680    0.000432465   -0.001064501
   -0.000048636    0.000794125    0.000216712
   -0.000014856    0.000000320    0.001280299
    0.000066737   -0.000035654   -0.000265303
