# Supplementary material for: Photochemistry of an Anti-Bredt Olefin through the Lens of Multistate Multireference Quantum Chemistry
Source: J Am Chem Soc. 2026 Apr 21;148(17):17736–44. doi: 10.1021/jacs.5c22985 (PMC13154192; doi:10.1021/jacs.5c22985)
Supplement: Supplementary file 2 [file ja5c22985_si_002.zip › Snapshots/geom012.velocity.xyz]

   -0.000078485   -0.000080130   -0.000271153
   -0.000149061   -0.000448144   -0.000349272
   -0.000231797   -0.000003885   -0.000127166
    0.000011016    0.000000503    0.000040774
   -0.000163003   -0.000572704    0.000056178
    0.000081181    0.000040819   -0.000266674
    0.000247613   -0.000353112    0.000074051
    0.000836818   -0.000696122    0.000831607
    0.000132834   -0.000524937   -0.000516618
    0.000475250    0.000002651   -0.000033688
   -0.000451115    0.000112402   -0.001637937
   -0.001182022   -0.001505651   -0.000740461
   -0.000681449    0.000075651    0.001078763
   -0.000132651    0.000406502    0.000241350
    0.000356266    0.000140513    0.000443573
    0.001377022    0.000645109   -0.001487276
    0.000753351   -0.000484803    0.000205605
   -0.000188509    0.000276227    0.000353203
   -0.000329114   -0.000265440    0.000040134
   -0.001103492   -0.000151164   -0.001451347
   -0.000385521   -0.000185172    0.000417975
    0.000482838    0.000950363    0.000302419
   -0.000158112    0.000253921   -0.000117201
   -0.000009188    0.000001417    0.000349318
    0.000177447    0.000392560    0.000009782
   -0.000745718    0.000029575   -0.000553597
   -0.000062486    0.000301642   -0.001723324
   -0.000010696   -0.000545872   -0.000500162
    0.000187641   -0.000028615    0.000145404
    0.000198474    0.000006125   -0.000044705
   -0.000037757    0.000171231    0.000113362
   -0.001540437    0.000383601    0.000189103
   -0.000367099   -0.000765876   -0.000612884
   -0.000999958    0.000010376   -0.000338988
   -0.000324772    0.000104402    0.000041505
    0.000261326    0.000189423   -0.000101203
   -0.000096952    0.000023769    0.000172785
    0.000431734    0.000890482    0.000752071
    0.000254332    0.000530239    0.000082598
   -0.000656491    0.000894048    0.000459388
   -0.000007085   -0.000436716   -0.000018101
   -0.000171688    0.000416558   -0.000188692
   -0.000056589    0.000119761   -0.000066966
    0.000057732   -0.000577915   -0.001005261
   -0.000399279    0.000014764   -0.000213467
    0.000180921   -0.000014353    0.000642915
   -0.000017461    0.000027655    0.000022855
   -0.000048727   -0.000095169    0.000094072
    0.000104402   -0.000168991   -0.000101660
   -0.000811632   -0.000000960   -0.000219592
   -0.000284455   -0.000434202    0.000079307
   -0.000018924   -0.000683552   -0.001186319
   -0.000202588    0.000071582    0.000014947
   -0.000171688   -0.000155415   -0.000006719
   -0.000013302   -0.000051150    0.000242904
   -0.000299905    0.000652240    0.000548569
   -0.000827448   -0.000245647   -0.000243133
   -0.000629705    0.000112036    0.000047127
    0.000135165   -0.000000091    0.000358460
   -0.000026695    0.000116744    0.000013759
    0.000138731   -0.000079764    0.000224803
   -0.000269371    0.000192029    0.000078165
    0.000236642    0.000553369    0.000336382
    0.000363854    0.000590211   -0.000106139
   -0.000004617   -0.000106688    0.000069114
   -0.000028066    0.000155735   -0.000262514
   -0.000028569    0.000211182   -0.000118801
   -0.000283175    0.000085341   -0.000281210
   -0.000209262    0.000023358    0.000890802
   -0.000176213    0.000163140    0.001546425
   -0.000075696   -0.000176807   -0.000052704
    0.000213970   -0.000071994   -0.000188738
   -0.000209445    0.000010788   -0.000212690
    0.000046167   -0.000160306   -0.000073868
    0.000348724    0.000696671   -0.001209266
    0.000040545    0.000841755   -0.000888014
   -0.000230288   -0.000049459   -0.000127120
    0.000172831   -0.000297345   -0.000330714
   -0.000106276   -0.000013210   -0.000445950
   -0.000415232    0.001053485    0.001579565
    0.000669656   -0.000695756   -0.000476073
   -0.000084427   -0.000669199   -0.000332954
    0.000093340   -0.000029895    0.000245373
