# Supplementary material for: Photochemistry of an Anti-Bredt Olefin through the Lens of Multistate Multireference Quantum Chemistry
Source: J Am Chem Soc. 2026 Apr 21;148(17):17736–44. doi: 10.1021/jacs.5c22985 (PMC13154192; doi:10.1021/jacs.5c22985)
Supplement: Supplementary file 2 [file ja5c22985_si_002.zip › Snapshots/geom165.velocity.xyz]

    0.000437585    0.000103899   -0.000216484
   -0.000100883   -0.000027929   -0.000163643
   -0.000243864    0.000408330   -0.000057229
    0.000137039   -0.000139051   -0.000235774
   -0.000024318    0.000395623    0.000052155
   -0.000399645   -0.000482289   -0.000073959
   -0.000112127    0.000010696    0.000313984
   -0.000155004    0.000269874   -0.000483569
    0.000018238   -0.000207753    0.000174110
    0.000160717   -0.000234997    0.000475661
   -0.000321115   -0.000633773   -0.000275039
    0.000257669    0.000198154    0.001051108
   -0.000287381    0.000189561   -0.000716509
    0.000894230   -0.000429037   -0.000613478
   -0.000866484    0.000052567    0.000113681
    0.000269919   -0.000368562    0.000529097
    0.000244870    0.000149564   -0.001072409
   -0.000189241   -0.000043196   -0.000210496
    0.000572796    0.000077296    0.000008411
    0.000473833   -0.000808524   -0.000235134
   -0.000131051    0.000826259    0.000704030
   -0.000668330    0.000301139   -0.001265352
    0.000222152   -0.000147141    0.000085798
    0.000091466    0.000138091   -0.000028203
    0.000111076   -0.000182887    0.000536090
    0.000352289   -0.000476393   -0.000217307
   -0.000753763   -0.000616038    0.000668056
    0.000667782    0.000563882   -0.000639487
    0.000539656    0.000165334   -0.000364128
    0.000415918    0.000128812    0.000622208
   -0.000028203   -0.000213924   -0.000131554
    0.000373133   -0.000393063   -0.000644104
   -0.000104219    0.000611284   -0.000117110
    0.000152718   -0.000196371    0.000526857
   -0.000109019   -0.000232940   -0.000026695
   -0.000066691   -0.000188098   -0.000324452
    0.000185035    0.000106139   -0.000278559
    0.000434751   -0.000013850    0.000362208
   -0.001027110    0.000171551   -0.000577641
   -0.000558854   -0.001171738    0.000864656
   -0.000010376   -0.000291769   -0.000022169
    0.000215433    0.000013027   -0.000178453
   -0.000285186    0.000274399   -0.000141930
   -0.000345204    0.000099054   -0.000382549
   -0.001189290   -0.000564385   -0.000657908
    0.000655074   -0.001102121    0.001079677
    0.000319652    0.000039265    0.000155278
   -0.000284044    0.000022764   -0.000072497
   -0.000126526   -0.000034328    0.000032226
    0.000498196   -0.000777806    0.000393977
   -0.000054761   -0.000517075   -0.000216941
    0.000508116   -0.000157381    0.001110212
    0.000055584   -0.000130183   -0.000280433
    0.000049550    0.000133611   -0.000329891
   -0.000068611    0.000006902   -0.000043288
   -0.000211776   -0.000114641   -0.000993696
   -0.000821414   -0.000774378    0.000802398
    0.000027838   -0.000226906   -0.000485718
   -0.000009919   -0.000085890   -0.000276684
   -0.000235682    0.000007039    0.000280433
    0.000150798   -0.000203502   -0.000165060
    0.000330988    0.000546147   -0.000566625
    0.001352567    0.000381270    0.001200078
   -0.000630711    0.000556797   -0.000586646
   -0.000540753    0.000099100   -0.000022215
    0.000219684   -0.000383052    0.000071034
    0.000187778    0.000039037    0.000056955
    0.000695848    0.000833527   -0.000131143
    0.000132468    0.000877409   -0.000454040
    0.000200348   -0.000198703   -0.000527588
    0.000216712   -0.000050464   -0.000070577
   -0.000041505    0.000187595   -0.000048224
   -0.000011793    0.000245007   -0.000041551
    0.000116607   -0.001351105   -0.000880426
    0.000486906    0.000057366    0.000424054
   -0.000165928   -0.000747775    0.000515201
   -0.000228323    0.000125383   -0.000145724
    0.000404079   -0.000160489   -0.000454132
   -0.000390960    0.000170911    0.000028066
    0.000002925    0.000384744   -0.001099241
   -0.000697448    0.000374459    0.002277287
   -0.000042556   -0.000037437   -0.001748327
   -0.000115601    0.000022627   -0.000006811
