# Supplementary material for: Photochemistry of an Anti-Bredt Olefin through the Lens of Multistate Multireference Quantum Chemistry
Source: J Am Chem Soc. 2026 Apr 21;148(17):17736–44. doi: 10.1021/jacs.5c22985 (PMC13154192; doi:10.1021/jacs.5c22985)
Supplement: Supplementary file 2 [file ja5c22985_si_002.zip › Snapshots/geom130.velocity.xyz]

    0.000254423   -0.000039585    0.000063034
    0.000301688    0.000124378    0.000179413
    0.000115236    0.000051241    0.000012799
    0.000154866   -0.000111167    0.000270102
   -0.000048773    0.000050876   -0.000092609
   -0.000056955    0.000027243   -0.000012982
    0.000285781   -0.000105042   -0.000092929
    0.001067564   -0.000607078   -0.001174983
    0.001428949   -0.000358323   -0.000020981
   -0.002231073   -0.001773651    0.000059378
   -0.000078439    0.000239979   -0.001310788
    0.000287518   -0.001115057   -0.000008959
    0.000808706   -0.001011340   -0.000987936
    0.000633636    0.001525764    0.000190201
    0.000705310   -0.001607448    0.000899487
   -0.001183439    0.000072131   -0.000948260
   -0.000323675    0.000505053   -0.000200257
   -0.000068017    0.000039265   -0.000425106
   -0.000138731   -0.000488872    0.000132697
    0.000381544   -0.000851537   -0.001204146
    0.001042926   -0.001060844   -0.000685380
   -0.000587697    0.000938889   -0.000125886
    0.000124332   -0.000395028    0.000022124
    0.000443801   -0.000069754   -0.000240208
   -0.000163506   -0.000306350   -0.000025689
   -0.001068387    0.000584406   -0.001002152
   -0.001051108   -0.000267862   -0.000273393
   -0.001604751   -0.000318646    0.000610918
    0.000121178    0.000166614   -0.000055447
   -0.000173836    0.000188738    0.000145359
    0.000612929    0.000278239    0.000081639
    0.000856108   -0.000842715    0.000603513
    0.002021675   -0.000661885    0.000064863
   -0.000310510   -0.001013031    0.000477810
   -0.000245830    0.000341593   -0.000114870
    0.000091375   -0.000444990    0.000138502
   -0.000002194   -0.000007999   -0.000029072
    0.000384104    0.000577321    0.000367922
   -0.002123197    0.000138822   -0.000063263
   -0.000637521   -0.000987388   -0.000144810
   -0.000032820    0.000154592    0.000164786
    0.000128400   -0.000161952    0.000193309
    0.000215204   -0.000237008    0.000139554
    0.000969744    0.000376653    0.000138182
   -0.000640081   -0.000854600    0.000918045
    0.002033468   -0.001835817    0.000209536
   -0.000029986    0.000084198   -0.000113316
    0.000034511    0.000004571   -0.000276090
   -0.000335742    0.000189241   -0.000034831
   -0.000444670   -0.000658182    0.000012250
   -0.000208713    0.000478998   -0.000824065
    0.000728256   -0.000042236    0.000184395
   -0.000369065   -0.000528182   -0.000088998
    0.000121772   -0.000276684    0.000163689
    0.000309687    0.000298442   -0.000122229
    0.001190936    0.000929884    0.000555426
    0.000675370    0.000211547    0.000216301
   -0.001095127   -0.000085387   -0.000143576
   -0.000252138   -0.000211547    0.000041596
    0.000276776   -0.000157106    0.000000137
   -0.000257258    0.000017873    0.000234357
   -0.000242402    0.000562785    0.000672261
    0.000936604    0.001597437   -0.000473056
    0.000358689   -0.001313348    0.000309687
    0.000211410    0.000026421    0.000054030
   -0.000110939    0.000024409    0.000072542
    0.000439870   -0.000058966   -0.000025781
    0.002016235   -0.000979983   -0.000163460
   -0.001467666   -0.000276227   -0.000729079
    0.000365088    0.000444441    0.001080088
   -0.000509898   -0.000112036    0.000047722
    0.000008456    0.000154592   -0.000296614
    0.000515201   -0.000007999    0.000191618
   -0.000749237   -0.000667964    0.000231385
    0.001288436   -0.000982406    0.001192353
    0.001054948   -0.000492117    0.000305025
    0.000206016   -0.000143713   -0.000112127
    0.000019427   -0.000148787   -0.000119487
    0.000010011   -0.000163323    0.000224163
    0.000106916   -0.000557574   -0.000176807
   -0.000940535    0.000218221    0.000197240
   -0.001280848   -0.000903464   -0.000282444
    0.000108425    0.000066646    0.000160260
