# Supplementary material for: Photochemistry of an Anti-Bredt Olefin through the Lens of Multistate Multireference Quantum Chemistry
Source: J Am Chem Soc. 2026 Apr 21;148(17):17736–44. doi: 10.1021/jacs.5c22985 (PMC13154192; doi:10.1021/jacs.5c22985)
Supplement: Supplementary file 2 [file ja5c22985_si_002.zip › Snapshots/geom040.velocity.xyz]

    0.000400011   -0.000038260    0.000104311
   -0.000070348   -0.000147279    0.000276822
    0.000196234    0.000215661   -0.000031403
    0.000275359   -0.000418158   -0.000249990
   -0.000308773   -0.000109888    0.000062120
   -0.000009553    0.000056178    0.000029117
   -0.000129909    0.000210404   -0.000106414
    0.001037898    0.000647852    0.000366277
   -0.000450201   -0.000775064   -0.001321256
   -0.001682779    0.000675050   -0.000907441
    0.000056544    0.000269782   -0.000039357
   -0.000183481    0.000451892    0.000833756
    0.000831150   -0.000225215   -0.000312933
    0.000059012   -0.000976006    0.000607398
    0.000426751   -0.000357866    0.000851537
   -0.000845046   -0.000351924    0.000942089
   -0.000405085   -0.000996667    0.000816980
   -0.000044842    0.000486997   -0.000050876
    0.000224895    0.000156969   -0.000357637
   -0.000364860   -0.001018745   -0.001426847
   -0.000021850   -0.000041871   -0.000835310
    0.000021210   -0.000284912   -0.000087581
   -0.000164100    0.000081273   -0.000181287
   -0.000160992    0.000351832   -0.000153312
    0.000237739    0.000089135    0.000050784
    0.001185268   -0.000759476    0.000878049
   -0.000654937   -0.000695391   -0.000901270
    0.000101523   -0.000391509    0.000081090
    0.000299128    0.000018696    0.000375053
    0.000321115    0.000019153    0.000230106
   -0.000067148    0.000271108   -0.000131051
   -0.000009828    0.000549438   -0.001450799
   -0.000295928   -0.000217855    0.000490334
   -0.000195731   -0.001185816    0.000075376
    0.000057824    0.000186452   -0.000265485
   -0.000123144   -0.000173791    0.000046076
    0.000724508    0.000079856   -0.000385521
    0.000745763    0.001830788   -0.000639898
   -0.000387303    0.000181790   -0.000174933
   -0.000348038    0.000347261   -0.000137131
   -0.000144445   -0.000006628    0.000024364
    0.000156055   -0.000084838    0.000220278
    0.000139782    0.000104814   -0.000054624
    0.000672033   -0.000383235   -0.000829459
    0.000112493   -0.000259726   -0.000598942
   -0.000307813   -0.000623808   -0.000101797
    0.000153449    0.000309459    0.000292226
    0.000347627   -0.000002240    0.000084564
    0.000068200    0.000396628    0.000009828
   -0.000710612    0.000264800    0.001805236
   -0.000614118    0.000549392    0.000501076
   -0.001013717   -0.000295608    0.000119578
   -0.000320932   -0.000008502    0.000323766
   -0.000092746   -0.000195594   -0.000220004
    0.000030854    0.000312704   -0.000360060
    0.000790011    0.000430728   -0.000753671
    0.000019335   -0.000279656   -0.000823791
   -0.000081730   -0.000642138   -0.000399508
    0.000170637   -0.000057412   -0.000475707
   -0.000100151   -0.000185721    0.000038077
    0.000136445   -0.000176625    0.000143850
   -0.000035974   -0.000178499   -0.000067423
   -0.000046533   -0.000698636   -0.000624357
   -0.001449245   -0.000383784    0.000317504
   -0.000253601    0.000028203   -0.000131417
   -0.000129726    0.000328611    0.000111487
   -0.000070120   -0.000031449    0.000239065
    0.000596245    0.001096773    0.000435573
    0.000596565   -0.000187458    0.000870050
    0.000659462   -0.000795679   -0.000119075
    0.000085250   -0.000162317    0.000230517
   -0.000015724    0.000091238    0.000134982
    0.000092472    0.000024409   -0.000004754
   -0.000629339    0.000207890    0.000097820
    0.000639076   -0.000033734    0.000356495
   -0.000076565   -0.000411804   -0.001004209
    0.000235499   -0.000137497   -0.000302374
   -0.000042556    0.000296614    0.000145724
    0.000113544    0.000045482    0.000083696
    0.000408604   -0.000396537   -0.000257440
    0.000240345    0.000757922   -0.000063629
   -0.001242497    0.000773418   -0.000417152
    0.000180236   -0.000515841    0.000076976
