# Supplementary material for: Photochemistry of an Anti-Bredt Olefin through the Lens of Multistate Multireference Quantum Chemistry
Source: J Am Chem Soc. 2026 Apr 21;148(17):17736–44. doi: 10.1021/jacs.5c22985 (PMC13154192; doi:10.1021/jacs.5c22985)
Supplement: Supplementary file 2 [file ja5c22985_si_002.zip › Snapshots/geom015.velocity.xyz]

    0.000300088   -0.000338530   -0.000010559
   -0.000033734    0.000054212    0.000123783
    0.000060018    0.000359146    0.000097134
   -0.000115830    0.000019015   -0.000181561
   -0.000068428   -0.000279976    0.000242813
   -0.000013530   -0.000122824    0.000026695
   -0.000040956   -0.000285004    0.000195229
   -0.000654983   -0.001098693   -0.000968555
   -0.000030626   -0.000703436   -0.000538010
    0.000888562   -0.000141245   -0.000498471
   -0.000348724   -0.001212785    0.001075380
    0.000533668    0.000090324    0.000381727
   -0.000006811   -0.000755637   -0.001232761
    0.000089181    0.000004982   -0.000215981
    0.001176811   -0.000530331    0.000393748
    0.000273668   -0.000464142    0.001330764
   -0.000697310   -0.001430092   -0.000039402
    0.000024684   -0.000044339   -0.000044385
    0.000214793    0.000088175    0.000055035
   -0.000555197    0.000137954    0.000962613
   -0.000043973    0.000117795    0.000053847
    0.001138963   -0.000544227   -0.000818763
    0.000078027    0.000002240    0.000284638
    0.000094849    0.000093523    0.000423460
    0.000081273   -0.000013210   -0.000055035
    0.000189058    0.000177996   -0.000729582
    0.000755317   -0.000934135    0.000786857
   -0.001082648    0.000884540    0.000205011
    0.000059195   -0.000382961   -0.000126846
   -0.000135942    0.000238105   -0.000014582
   -0.000249715   -0.000129909    0.000192029
    0.000281530   -0.000456737    0.000420032
    0.000308316    0.000153495    0.001424287
   -0.001339083   -0.000069571    0.000042739
   -0.000109065    0.000205148   -0.000191983
   -0.000266994    0.000066463    0.000061252
    0.000206428    0.000217810    0.000117247
    0.000395440   -0.001011340   -0.000662388
    0.000021987   -0.000064634   -0.001393021
   -0.000078210   -0.000821231   -0.000441561
    0.000314807    0.000058006   -0.000229648
    0.000164283   -0.000014582   -0.000416604
   -0.000015496   -0.000248527    0.000274125
    0.001091653   -0.000492026   -0.000842121
   -0.000542215   -0.001566629    0.000623306
   -0.000326326   -0.000416421   -0.000060246
    0.000054944    0.000043059   -0.000074188
    0.000224346   -0.000126755   -0.000117201
    0.000329297    0.000112219    0.000090232
    0.000413998    0.000336839   -0.000380401
    0.000744803   -0.000309093   -0.000065640
   -0.000132468   -0.000675781   -0.000295837
   -0.000164009    0.000098369   -0.000156878
    0.000134480   -0.000209536    0.000249030
    0.000005759    0.000350964    0.000033506
   -0.000831470    0.000945289    0.001790015
    0.000210176    0.000769898   -0.000411575
   -0.001242588    0.001408745    0.000954477
    0.000109933   -0.000013165   -0.000118115
   -0.000237922    0.000088038    0.000023815
    0.000200760   -0.000138136   -0.000271702
    0.000218175    0.000071445   -0.000230106
   -0.000662251   -0.000169585   -0.000874209
    0.000405222   -0.000250949    0.000816934
   -0.000230791    0.000095672   -0.000056406
   -0.000133383   -0.000138594    0.000136445
   -0.000169174   -0.000160672    0.000094529
   -0.000997901   -0.000060703    0.000582578
    0.000538741    0.000714178    0.001042789
   -0.000193492    0.000313298    0.000200165
    0.000374596    0.000179504   -0.000245144
   -0.000165060    0.000115327   -0.000279016
    0.000332177    0.000189423    0.000101203
    0.000110573    0.000896882    0.000576315
   -0.000296660    0.000533119    0.000249670
    0.000292409    0.001354122   -0.000712715
   -0.000092883   -0.000046670    0.000344381
   -0.000062806   -0.000056087    0.000050236
   -0.000126800   -0.000195686    0.000137131
   -0.001167989    0.001029350    0.000085890
    0.000775612    0.000017918    0.000881386
   -0.001670254   -0.000498379   -0.000477170
   -0.000118755   -0.000353706   -0.000106596
