# Supplementary material for: Photochemistry of an Anti-Bredt Olefin through the Lens of Multistate Multireference Quantum Chemistry
Source: J Am Chem Soc. 2026 Apr 21;148(17):17736–44. doi: 10.1021/jacs.5c22985 (PMC13154192; doi:10.1021/jacs.5c22985)
Supplement: Supplementary file 2 [file ja5c22985_si_002.zip › Snapshots/geom162.velocity.xyz]

   -0.000133611    0.000313024    0.000188829
    0.000093523   -0.000086667   -0.000283952
   -0.000055584   -0.000249258    0.000378893
    0.000242310    0.000159072    0.000026009
    0.000072634   -0.000237511   -0.000014536
   -0.000099557   -0.000052201    0.000209262
    0.000161220   -0.000063629   -0.000018284
    0.000805324   -0.001385022    0.000323857
    0.000993742    0.000673450   -0.000874209
    0.001056136   -0.000215981    0.001306400
    0.000096037    0.000975183   -0.000129177
   -0.000951460    0.000994656    0.000430042
   -0.000041505    0.001378485   -0.000438042
   -0.000551997    0.000001417   -0.000234448
    0.000096220   -0.000972075   -0.000429905
   -0.000652834   -0.000499522    0.000600450
    0.000234357    0.000446864    0.000048042
    0.000282078   -0.000012890    0.000303471
   -0.000059058   -0.000077159   -0.000271565
    0.000505007    0.000722131    0.000723594
    0.000188783    0.002012487   -0.000059058
    0.000216667    0.000327149    0.001229333
    0.000058418   -0.000109979    0.000292134
    0.000205148   -0.000043653    0.000051973
   -0.000159529    0.000096586   -0.000113636
    0.000193035    0.000743569   -0.001274083
    0.001473928    0.000129863   -0.000063492
    0.000458794    0.000592954    0.000159483
   -0.000104905   -0.000300179   -0.000164694
    0.000287289    0.000108562   -0.000112630
    0.000400559   -0.000096174   -0.000118115
   -0.000644789    0.001381274   -0.000220004
    0.000338850    0.000743935   -0.000282032
   -0.000492665    0.000088952    0.000548569
   -0.000026558    0.000237602   -0.000141930
   -0.000242950   -0.000169997    0.000217078
    0.000152215   -0.000114230   -0.000164009
    0.000341639    0.000679712    0.000430911
    0.000064132   -0.000187001   -0.000727388
   -0.000478404   -0.000580109   -0.000012936
    0.000010376   -0.000081867   -0.000030397
    0.000032226    0.000021575   -0.000130411
    0.000348815   -0.000446544   -0.000021301
    0.000333411    0.001079448    0.000980989
    0.000123875   -0.000559448    0.001324090
    0.000034420    0.000694751    0.001040778
   -0.000064726   -0.000265531   -0.000123463
   -0.000117064    0.000080496   -0.000156466
    0.000117338    0.000098917    0.000018421
    0.000596931   -0.000827768    0.001140015
    0.000752711   -0.001347174    0.001007500
   -0.000426568    0.000042145    0.000731547
   -0.000120629   -0.000217581    0.000018238
   -0.000149655    0.000113681   -0.000115281
   -0.000142068   -0.000023038   -0.000181698
   -0.000188829    0.000692465    0.000983868
   -0.000370116    0.000270559    0.000522926
    0.000365728    0.000515429    0.000358552
   -0.000037162    0.000084564   -0.000030397
    0.000178727   -0.000000868    0.000110619
   -0.000076610   -0.000142936   -0.000174476
    0.000705675   -0.001479505   -0.001443485
    0.000306487    0.000011885   -0.000076656
   -0.000241167    0.000740141    0.000493854
   -0.000095717    0.000132103    0.000043196
    0.000056315    0.000058738    0.000051515
   -0.000161037   -0.000022215   -0.000104859
    0.001566629    0.000561002    0.000343010
   -0.000008731   -0.000637841   -0.000182064
   -0.000815883   -0.000643875    0.000000503
    0.000145724    0.000251864   -0.000175436
    0.000126389   -0.000178179   -0.000001737
    0.000071765    0.000269051    0.000206793
   -0.000837047   -0.000172374   -0.000140468
    0.000665130    0.001273489   -0.000309961
    0.000785577    0.001018654   -0.001205883
   -0.000203776    0.000263383    0.000353295
    0.000253875   -0.000280524   -0.000060155
    0.000428031   -0.000163917    0.000232254
   -0.001688310    0.000255383   -0.000743798
   -0.000389772   -0.000656811   -0.001735711
    0.000227637    0.000171871   -0.000914709
    0.000271565   -0.000126618   -0.000187686
