# Supplementary material for: Photochemistry of an Anti-Bredt Olefin through the Lens of Multistate Multireference Quantum Chemistry
Source: J Am Chem Soc. 2026 Apr 21;148(17):17736–44. doi: 10.1021/jacs.5c22985 (PMC13154192; doi:10.1021/jacs.5c22985)
Supplement: Supplementary file 2 [file ja5c22985_si_002.zip › Snapshots/geom137.velocity.xyz]

   -0.000258400    0.000285369    0.000193309
   -0.000365682    0.000477033    0.000134845
   -0.000431139   -0.000129086    0.000025141
   -0.000141565    0.000043745   -0.000010650
    0.000279107   -0.000071628    0.000186544
   -0.000174842   -0.000276090   -0.000048956
    0.000161357   -0.000050373   -0.000020661
    0.000264754    0.000477947    0.001353390
   -0.000227957    0.000278924   -0.000285872
   -0.000743752    0.000139554    0.000748140
   -0.001846650    0.000165517    0.000321115
    0.000213513   -0.000202862   -0.000438179
    0.000505967    0.001406688   -0.000218495
   -0.000725925   -0.000542810    0.000285552
   -0.000184212    0.000708327   -0.001326421
    0.000210999    0.001170549    0.000459663
   -0.000574167   -0.000176167    0.000141382
    0.000126480    0.000210313    0.000322669
    0.000003337   -0.000156375    0.000143119
    0.000117155   -0.000426843   -0.000791291
    0.000041551    0.000135531   -0.001295247
    0.001163875    0.000853914   -0.000084975
   -0.000097180   -0.000006857   -0.000300774
   -0.000011565   -0.000512458    0.000188829
   -0.000384652    0.000280158   -0.000046762
   -0.000127989    0.001079586    0.000891808
   -0.000647121    0.000360563    0.000581526
   -0.001740648    0.000265348    0.000862965
   -0.000115190   -0.000329937   -0.000316864
    0.000326189   -0.000053527    0.000086027
   -0.000128903   -0.000066783   -0.000009279
   -0.000072634   -0.000945243   -0.000277416
   -0.000894276   -0.001233492    0.000685700
    0.001270335    0.000049001   -0.000775932
   -0.000338348   -0.000228871    0.000215387
   -0.000310099   -0.000001463   -0.000166751
    0.000082416    0.000601776    0.000010011
   -0.000097546    0.000735433    0.001895194
   -0.000681723   -0.001250725    0.000881797
    0.000535450   -0.000264434    0.000084335
   -0.000174339    0.000185629   -0.000232894
    0.000045802    0.000170545   -0.000251224
   -0.000032957    0.000129726   -0.000149061
    0.000466016    0.000611421   -0.000243727
    0.000491888   -0.000769533   -0.000404262
   -0.000359877    0.000244870    0.000902367
    0.000191709   -0.000037802    0.000122412
   -0.000176167    0.000031220   -0.000177813
    0.000058646    0.000047767    0.000061526
   -0.000076565    0.000014033    0.000148193
   -0.000166568    0.000388720   -0.001788552
    0.000436442   -0.000997764   -0.001160539
    0.000449789   -0.000052933   -0.000001600
    0.000052613   -0.000035060   -0.000015633
    0.000046944   -0.000073091   -0.000296203
    0.001477768   -0.000318189   -0.000674364
   -0.000634824    0.000762539    0.000887831
    0.000550718    0.000481375   -0.000684374
    0.000374733    0.000058966   -0.000113133
    0.000113133   -0.000184624   -0.000412535
    0.000019153    0.000213376   -0.000272662
   -0.000794765   -0.000003931    0.001169863
    0.000766790   -0.001198981    0.001529146
    0.000210222   -0.000966498    0.000204462
   -0.000120172   -0.000215295   -0.000447778
   -0.000010102    0.000110299    0.000222838
    0.000327834   -0.000001006    0.000119532
    0.000305573    0.000483341    0.000237419
   -0.001483527   -0.000074828    0.000065137
    0.000141656   -0.001174389    0.001136632
    0.000059469    0.000170682    0.000593777
    0.000362848   -0.000012205   -0.000048544
   -0.000068200    0.000228689    0.000085524
    0.001332729   -0.000053527    0.000833756
    0.001270609    0.001113823    0.000057229
   -0.000512824    0.000046167    0.001475117
    0.000010193    0.000004617    0.000044888
    0.000139919    0.000209307   -0.000109202
   -0.000038442   -0.000187961    0.000240482
   -0.000600679    0.000410753   -0.000215661
    0.000348998   -0.000662571    0.000726839
   -0.000520594    0.000040088   -0.000690820
   -0.000279793    0.000269874    0.000166660
