# Supplementary material for: Photochemistry of an Anti-Bredt Olefin through the Lens of Multistate Multireference Quantum Chemistry
Source: J Am Chem Soc. 2026 Apr 21;148(17):17736–44. doi: 10.1021/jacs.5c22985 (PMC13154192; doi:10.1021/jacs.5c22985)
Supplement: Supplementary file 2 [file ja5c22985_si_002.zip › Snapshots/geom188.velocity.xyz]

    0.000146593    0.000140605   -0.000096677
    0.000498288   -0.000146821    0.000318006
   -0.000066508    0.000249852   -0.000191298
    0.000036065   -0.000237922   -0.000210222
   -0.000339627   -0.000232665    0.000042785
    0.000257258    0.000286923    0.000007085
    0.000452760    0.000173471   -0.000616952
    0.000755545    0.000201537   -0.000279016
    0.000013119    0.000820134   -0.001277054
    0.001108429    0.001190799    0.001303840
   -0.000200760    0.000982680   -0.000069205
   -0.000795176    0.000415689    0.000053435
    0.001392930   -0.001546105    0.000127120
   -0.000059103    0.000289803   -0.001006586
    0.000865159    0.000067148    0.000904424
    0.000412170   -0.000585640   -0.000518218
   -0.000779086    0.000679849   -0.000395348
    0.000083558    0.000152307    0.000095352
    0.000183070    0.000250081    0.000000366
   -0.000921382    0.000212233   -0.000384378
    0.000047082   -0.000528594   -0.000436213
   -0.000147736   -0.000305116   -0.000427437
   -0.000153358    0.000074919   -0.000161769
    0.000044110    0.000293689   -0.000357957
   -0.000280615   -0.000040865    0.000183481
   -0.000185538    0.000417701   -0.000267954
    0.000163917   -0.000319104    0.000502859
   -0.000256343   -0.000508436   -0.000566122
    0.000193492   -0.000157975   -0.000005988
    0.000193400   -0.000161449   -0.000283861
   -0.000009416   -0.000295517    0.000048773
    0.000671256   -0.000720166   -0.001105320
   -0.000253326    0.001685247   -0.000597753
    0.000513738    0.001189382    0.000255749
   -0.000034603    0.000132788    0.000018970
   -0.000313435   -0.000148010   -0.000089592
   -0.000318784    0.000226175   -0.000131783
   -0.000863239    0.000515932   -0.000524114
   -0.000247933    0.000513875    0.000442704
   -0.000163414   -0.001605163    0.000005531
   -0.000151712    0.000022764    0.000360654
   -0.000251041   -0.000388720   -0.000359831
   -0.000079033   -0.000375921   -0.000089455
    0.000655531    0.000477718    0.000670479
   -0.000484438   -0.000417792    0.000507521
    0.000747592    0.000202725   -0.000468485
    0.000220781    0.000386343    0.000096997
    0.000030443   -0.000036385    0.000219821
    0.000209902    0.000200897   -0.000263428
   -0.000489054    0.000710475    0.000092243
    0.000498745    0.000401885   -0.000078987
    0.000388537    0.000847377   -0.000031586
   -0.000139645   -0.000159620    0.000230883
   -0.000059835    0.000066691   -0.000345981
    0.000148970    0.000259223   -0.000118801
   -0.000157655    0.000599719   -0.001081551
    0.000785531    0.000309596   -0.000087124
   -0.001276094    0.000512732   -0.000110619
   -0.000060109   -0.000092243   -0.000043562
    0.000130000   -0.000500711    0.000065457
    0.000143485   -0.000038854   -0.000036751
    0.000741512   -0.000326509   -0.000619192
   -0.001522427   -0.000020524    0.000747912
   -0.000001828    0.000114596    0.001108017
    0.000075833    0.000053664    0.000164831
   -0.000295334   -0.000216073    0.000157015
   -0.000030306    0.000097820   -0.000104814
   -0.000587514    0.000607627    0.000600633
    0.001570286   -0.002055729   -0.000258217
   -0.001302926   -0.000574395   -0.000407233
   -0.000283541    0.000210907    0.000133657
    0.000034877    0.000226906    0.000135440
    0.000283175    0.000270788    0.000125246
    0.000922708    0.001135992   -0.000170225
    0.000647166   -0.001079037   -0.000156878
   -0.000337982    0.000119852    0.000090735
   -0.000114321   -0.000089866    0.000032957
    0.000161357   -0.000127395    0.000009233
   -0.000125749   -0.000006582    0.000185447
    0.000670936   -0.000815426    0.000501670
    0.000430774   -0.000908995    0.001391604
   -0.000994199    0.000274353   -0.001182297
    0.000132423   -0.000172236   -0.000148284
