# Supplementary material for: Photochemistry of an Anti-Bredt Olefin through the Lens of Multistate Multireference Quantum Chemistry
Source: J Am Chem Soc. 2026 Apr 21;148(17):17736–44. doi: 10.1021/jacs.5c22985 (PMC13154192; doi:10.1021/jacs.5c22985)
Supplement: Supplementary file 2 [file ja5c22985_si_002.zip › Snapshots/geom177.velocity.xyz]

    0.000064177    0.000009965    0.000098689
    0.000033369    0.000077022   -0.000306305
   -0.000023175    0.000125155   -0.000002194
    0.000109065   -0.000147918    0.000235179
   -0.000034923   -0.000284364   -0.000175847
    0.000028752   -0.000172876    0.000035060
   -0.000123921    0.000016684    0.000164968
    0.000555380    0.000541987    0.000365225
   -0.000970521    0.000491020    0.000277096
   -0.000161174    0.000207342    0.001106418
   -0.000751020   -0.000321983   -0.000326417
   -0.000205513   -0.000481924   -0.000110253
   -0.000915303    0.000056087    0.000126480
   -0.000003931   -0.000115373    0.000920651
   -0.000661291   -0.000592268   -0.000641452
    0.000771407   -0.000784526   -0.000574167
    0.001772965   -0.001289442    0.000776298
    0.000169585   -0.000452898   -0.000147736
   -0.000369248    0.000136171   -0.000166797
   -0.001239663   -0.000249030   -0.000511818
   -0.001219916   -0.000319972    0.000786537
   -0.001360978   -0.000499202   -0.001483939
    0.000185584   -0.000020295    0.000094072
    0.000311424    0.000048544   -0.000388537
   -0.000119624   -0.000346164    0.000075376
   -0.000587514   -0.001772691   -0.000022078
    0.001594192    0.000352518    0.000029346
    0.000134800    0.000472462    0.001209586
   -0.000071765   -0.000030215    0.000064177
    0.000075559   -0.000061115    0.000186498
   -0.000010285   -0.000054212    0.000175847
   -0.000985148   -0.001624224   -0.000276090
   -0.000730816    0.000450978    0.001331312
    0.000068840   -0.000535633    0.000151301
   -0.000111533    0.000077890   -0.000357683
    0.000108836   -0.000217992    0.000007131
    0.000274719   -0.000382641    0.000058555
    0.000579469   -0.000417015   -0.000552317
    0.000625774   -0.000543770   -0.000014307
    0.000536913    0.001113823   -0.001082465
   -0.000046442   -0.000027883    0.000349729
   -0.000000320   -0.000315630   -0.000027929
   -0.000085890   -0.000040225    0.000088587
    0.000332908   -0.000159118    0.000199114
   -0.000753443   -0.000936375   -0.000668010
    0.000295014    0.000091055    0.000963116
    0.000384241   -0.000251361   -0.000136765
   -0.000181150   -0.000083238   -0.000023449
   -0.000018878   -0.000086210    0.000248070
   -0.000006674   -0.000046076    0.000945243
   -0.000446635   -0.000085981   -0.000373407
   -0.000677152    0.000783703    0.000144856
    0.000236048   -0.000321983    0.000235271
    0.000046213   -0.000136217    0.000047493
    0.000114047    0.000144216   -0.000199983
   -0.000931119   -0.000463457    0.001699920
    0.000079856   -0.000411073    0.000744483
    0.000179184    0.000603696    0.000827082
    0.000112996   -0.000307859    0.000460257
   -0.000213558    0.000190749    0.000153221
   -0.000048910   -0.000280387    0.000368059
   -0.000915851    0.001479459   -0.000782652
   -0.000232985   -0.000865753    0.000132331
   -0.000010148   -0.001051565   -0.001206477
   -0.000400559   -0.000159163    0.000242585
   -0.000165974   -0.000065594    0.000076839
   -0.000124835   -0.000097226    0.000423826
    0.000529554    0.000090461    0.000118847
    0.000135622    0.001040275    0.000100654
   -0.000159803   -0.000155278   -0.000385475
    0.000259269    0.000177082   -0.000104585
   -0.000112950    0.000260686    0.000147187
   -0.000266217    0.000032866    0.000099968
   -0.000943049    0.000653200   -0.000324315
   -0.000890939    0.001022631   -0.000962019
    0.000308864   -0.000078896    0.001511548
    0.000071719   -0.000370573    0.000147690
    0.000204691   -0.000185858   -0.000422454
   -0.000106825    0.000353615   -0.000067331
   -0.000522423    0.000888105    0.000369339
   -0.000427391   -0.001581622   -0.001117479
    0.001199987    0.000068611    0.000445995
   -0.000212050    0.000184212    0.000249852
