# Supplementary material for: Photochemistry of an Anti-Bredt Olefin through the Lens of Multistate Multireference Quantum Chemistry
Source: J Am Chem Soc. 2026 Apr 21;148(17):17736–44. doi: 10.1021/jacs.5c22985 (PMC13154192; doi:10.1021/jacs.5c22985)
Supplement: Supplementary file 2 [file ja5c22985_si_002.zip › Snapshots/geom122.velocity.xyz]

    0.000141656   -0.000233397    0.000044156
   -0.000142662   -0.000339353    0.000250172
   -0.000197468   -0.000054121   -0.000098551
   -0.000153724    0.000023906   -0.000151484
   -0.000003337    0.000055309   -0.000256663
   -0.000167940    0.000385566    0.000188281
    0.000060566    0.000055904    0.000146501
   -0.001201358   -0.001357778    0.000090278
    0.000580292    0.000574030    0.000308362
    0.000146319   -0.000237145   -0.000544364
    0.001656769    0.000061846   -0.000070485
    0.000278833   -0.000628836    0.000103854
    0.000880106    0.000588931   -0.000807701
    0.000950317    0.000854051    0.000539610
   -0.000288980   -0.000033323    0.000256938
    0.001182525    0.001393981   -0.000695345
    0.001122736    0.000234859    0.000250858
   -0.000073091   -0.000348038   -0.000312613
   -0.000044110    0.000001006   -0.000239111
    0.000885683   -0.000261920   -0.000525394
    0.000335422    0.000541804   -0.000503087
   -0.000660788    0.000102254   -0.000240025
    0.000215387   -0.000060475   -0.000022032
    0.000325777    0.000157106    0.000313390
   -0.000071948   -0.000130594   -0.000085387
    0.000037025   -0.000022764    0.000240756
    0.000877729    0.000715412   -0.001121548
   -0.001713542   -0.000679758    0.000357546
   -0.000329708   -0.000035334    0.000075559
   -0.000083513    0.000257166   -0.000070714
   -0.000110345   -0.000081227    0.000113224
    0.001334420    0.001573302    0.002115198
    0.000253281   -0.000103260   -0.000204554
    0.000687071    0.001038446    0.000087032
   -0.000040408    0.000403348   -0.000097591
    0.000088541    0.000398731    0.000023861
    0.000200760   -0.000126663    0.000080222
    0.000105819    0.000535222   -0.001617413
   -0.000021484   -0.000574578    0.000186269
    0.001093299   -0.001310148   -0.000522651
   -0.000229877    0.000047539   -0.000204691
   -0.000008959   -0.000004114    0.000024546
   -0.000003885    0.000091923    0.000147964
   -0.000786628    0.000414272   -0.000031540
   -0.000049870    0.000347810   -0.000399599
    0.001126302   -0.000107465    0.000173196
   -0.000071719   -0.000318326    0.000053435
    0.000427985   -0.000149884    0.000088678
   -0.000025369   -0.000282627   -0.000042602
   -0.000798010   -0.000044065    0.000958270
   -0.000622803    0.000400468   -0.000081136
    0.001403626   -0.000201628   -0.000561459
   -0.000220095    0.000157198   -0.000166157
   -0.000178224    0.000021438   -0.000157929
   -0.000094437   -0.000205102   -0.000140742
    0.000410844    0.000815243    0.001237560
    0.000420443   -0.000285324    0.000938889
    0.001091790    0.000013805   -0.000366048
    0.000041688   -0.000206702   -0.000226220
   -0.000260137   -0.000123098    0.000263931
    0.000059698    0.000032134   -0.000131783
    0.001016825    0.000513235    0.000111030
    0.000324634   -0.000756322    0.001216579
    0.000232620   -0.000259360   -0.000027746
    0.000167940   -0.000262149   -0.000185584
   -0.000205742    0.000173791   -0.000136217
   -0.000126709   -0.000107602    0.000694248
    0.000320018    0.000631351    0.000121726
    0.000609364    0.000216804    0.000065320
   -0.000799427    0.000615580   -0.000145176
   -0.000047402    0.000048270    0.000047219
   -0.000095672   -0.000003977    0.000079536
   -0.000151484    0.000454680   -0.000423506
    0.000408787    0.000296660   -0.000591034
   -0.000510675    0.001747367   -0.001011477
    0.000528365    0.001205472   -0.000006491
   -0.000370071   -0.000300088   -0.000101660
    0.000232025    0.000324132   -0.000240253
   -0.000065914    0.000331765   -0.000058326
   -0.000905475    0.001515753    0.000246927
    0.000501442   -0.000331994   -0.000813780
    0.000388492   -0.000504596   -0.000994976
    0.000157929    0.000167802    0.000006079
