# Supplementary material for: Photochemistry of an Anti-Bredt Olefin through the Lens of Multistate Multireference Quantum Chemistry
Source: J Am Chem Soc. 2026 Apr 21;148(17):17736–44. doi: 10.1021/jacs.5c22985 (PMC13154192; doi:10.1021/jacs.5c22985)
Supplement: Supplementary file 2 [file ja5c22985_si_002.zip › Snapshots/geom055.velocity.xyz]

   -0.000278741   -0.000088404   -0.000124606
   -0.000016959    0.000052658   -0.000118572
    0.000129452   -0.000078850   -0.000077433
   -0.000123281   -0.000042008    0.000087444
   -0.000194314   -0.000025369    0.000337479
    0.000060383   -0.000039631    0.000113727
   -0.000062029    0.000562419    0.000051470
    0.001130827    0.000503179   -0.000085478
   -0.000052750    0.000548661   -0.000244139
   -0.000417061    0.000219638    0.000110070
    0.000831607    0.000133383    0.000174248
    0.001166618    0.001166252   -0.000795450
   -0.000164100   -0.000411118    0.000315538
    0.001407191   -0.001598215    0.000387806
   -0.000299265   -0.000380035    0.000032911
    0.000000046   -0.000093340    0.000453355
    0.000220644   -0.000778126   -0.000985057
    0.000163826    0.000027792    0.000127669
    0.000166797   -0.000162363   -0.000327011
    0.000130823   -0.000785211    0.000301277
    0.000212096   -0.000275176   -0.000757328
    0.000511590    0.000695573    0.000613295
    0.000314441   -0.000172785    0.000317275
    0.000002468    0.000000868   -0.000266811
   -0.000050281    0.000004023    0.000150067
   -0.000931301   -0.000044796    0.000772915
   -0.001007820   -0.000236962    0.000016959
   -0.000669290   -0.000628379   -0.000432419
   -0.000186178   -0.000104585    0.000131463
    0.000163963    0.000336702    0.000079444
    0.000615215    0.000004114   -0.000466702
    0.000182430   -0.000665313   -0.000256709
   -0.000224895    0.000548203    0.001008872
   -0.000879283   -0.000237282    0.000520640
   -0.000013942    0.000116333   -0.000123738
   -0.000027700    0.000032043   -0.000114367
   -0.000013347    0.000057595    0.000299082
   -0.002902558    0.000622803   -0.000537187
    0.000879969    0.000089729   -0.000159437
   -0.000611238    0.001146505   -0.001280619
   -0.000055447   -0.000081639    0.000013256
   -0.000122184    0.000375693    0.000084793
   -0.000061709    0.000061709   -0.000025826
   -0.000962522   -0.001083745    0.000630893
   -0.000559494    0.000041094    0.000844772
   -0.000270331   -0.000016456    0.000302876
    0.000059103    0.000066006   -0.000012570
   -0.000182521   -0.000116835    0.000203319
   -0.000129177   -0.000226586   -0.000017644
    0.000710521   -0.000364082    0.000399782
   -0.000240985   -0.001096636    0.001296527
   -0.002005585    0.000109979   -0.000000777
   -0.000202954    0.000062806   -0.000202542
   -0.000217170   -0.000165883   -0.000019930
    0.000325640    0.000019107    0.000135760
   -0.000002834    0.000205239   -0.000002834
   -0.000254332    0.000468119    0.000344793
   -0.000041231   -0.000036888    0.000517303
    0.000157609   -0.000369933    0.000328017
    0.000063629    0.000061069   -0.000064954
    0.000003245    0.000096083    0.000014810
    0.000189241   -0.000255978   -0.000497922
    0.000393520    0.001059107    0.000101431
    0.001018791   -0.000168671   -0.001072135
   -0.000250081   -0.000068383   -0.000263657
    0.000044568    0.000232620    0.000111716
   -0.000085570    0.000072268    0.000493900
    0.000611329   -0.000517303    0.000359054
    0.001196924    0.000819951   -0.000463457
   -0.000122275    0.000144719    0.000361340
   -0.000076565   -0.000121864    0.000081456
   -0.000088587    0.000151575    0.000091923
    0.000002194   -0.000158706    0.000064314
   -0.000896973    0.000658640   -0.000328703
    0.000075925   -0.000747455   -0.000834807
    0.001191393    0.000533028   -0.000487363
   -0.000188966   -0.000444624   -0.000028980
    0.000070760   -0.000054487   -0.000013119
    0.000185584    0.000228094    0.000146821
   -0.000433379   -0.000460394   -0.000233580
   -0.001407785   -0.001281579   -0.000057732
   -0.000274490   -0.000429265    0.001255707
    0.000131737    0.000273896   -0.000001920
