# Supplementary material for: Photochemistry of an Anti-Bredt Olefin through the Lens of Multistate Multireference Quantum Chemistry
Source: J Am Chem Soc. 2026 Apr 21;148(17):17736–44. doi: 10.1021/jacs.5c22985 (PMC13154192; doi:10.1021/jacs.5c22985)
Supplement: Supplementary file 2 [file ja5c22985_si_002.zip › Snapshots/geom000.velocity.xyz]

   -0.000116516    0.000419758   -0.000331902
   -0.000206656    0.000164283   -0.000210999
    0.000172374   -0.000199754    0.000218861
   -0.000082644    0.000070760    0.000155004
    0.000044613   -0.000004251   -0.000212736
    0.000198383   -0.000087627   -0.000317732
   -0.000166751   -0.000006719    0.000098734
   -0.000439276   -0.000013576    0.000386435
   -0.000423049   -0.000495774    0.000061892
    0.000490380    0.001109572   -0.000683643
   -0.000228094    0.000854462   -0.001513833
   -0.000206793   -0.000172054   -0.000323080
    0.001334923   -0.000062715   -0.000862233
   -0.001176674    0.000815014    0.000351101
   -0.000597891    0.000271748    0.000663896
    0.000694659   -0.000864884    0.001388267
    0.000732782    0.000630162   -0.001455187
   -0.000306122   -0.000042419    0.000305025
    0.000175665   -0.000094300   -0.000485855
   -0.000512869    0.000125155    0.000184167
    0.000889339    0.000243727   -0.000124378
   -0.000668422   -0.000619649   -0.000545461
   -0.000352883    0.000287472    0.000198063
   -0.000169814   -0.000089409   -0.000108151
   -0.000448738    0.000128720   -0.000130640
   -0.000296294   -0.000227363   -0.001645068
    0.000417701    0.000641178    0.000576955
   -0.000600313    0.001258816    0.000489511
    0.000264114    0.000087261   -0.000422729
   -0.000274810    0.000012113    0.000245784
   -0.000126800   -0.000079719   -0.000137131
   -0.000200851   -0.000134891    0.000997490
   -0.000321618   -0.000641772    0.001472146
   -0.000516846   -0.000486677   -0.000463959
    0.000105545    0.000215844   -0.000495682
   -0.000129680   -0.000114001   -0.000168031
    0.000038397   -0.000090872   -0.000138502
   -0.000394617   -0.000341502    0.000038488
   -0.000266948   -0.000510493   -0.000964579
    0.000283130    0.001091790   -0.000416421
    0.000120492   -0.000075696   -0.000061160
   -0.000199617   -0.000367282    0.000172465
   -0.000073731    0.000102482   -0.000086072
    0.001369252   -0.000544227   -0.000187915
    0.000453035   -0.000804227    0.000296386
    0.000453949    0.001069484   -0.000098780
    0.000150021   -0.000079444    0.000515064
    0.000135257   -0.000094117    0.000223386
   -0.000066371    0.000235774    0.000472187
   -0.000448007    0.001380039    0.000374870
    0.000275724   -0.000843766   -0.001330398
   -0.001008460   -0.000190658   -0.000104082
   -0.000050556   -0.000113179   -0.000537919
   -0.000053207    0.000152947    0.000375373
   -0.000393748   -0.000053252    0.000115418
   -0.000504504    0.000412992    0.000538741
   -0.000121726   -0.000429951    0.000491066
   -0.000339719    0.000004023   -0.001356316
   -0.000226540   -0.000207708   -0.000112539
    0.000008959    0.000034008    0.000168671
   -0.000007496    0.000354986   -0.000286009
   -0.000450749    0.000000091    0.001219322
   -0.000429448    0.000735067    0.000506470
   -0.000497739    0.000267679    0.000485123
   -0.000250172   -0.000033049    0.000125749
    0.000073685   -0.000407919   -0.000472142
   -0.000048864    0.000150753   -0.000145679
    0.000362300   -0.000293140   -0.000395028
   -0.001051748   -0.000072771   -0.000360151
    0.000129177   -0.001605300   -0.001426801
    0.000242036   -0.000296751   -0.000208942
   -0.000106414    0.000190018   -0.000032180
   -0.000233305    0.000151027    0.000451709
    0.001258267   -0.000589663    0.001369297
    0.000999044    0.000410067    0.000116287
   -0.000224529   -0.001755001    0.000382321
    0.000258629    0.000075513   -0.000153267
   -0.000180281    0.000027015   -0.000325686
    0.000249852   -0.000090461    0.000191938
   -0.000464005    0.000416101   -0.000132057
    0.000539336   -0.000293597    0.000005622
    0.000119441   -0.000214290    0.000317092
   -0.000099877    0.000222198    0.000054670
