# Supplementary material for: Photochemistry of an Anti-Bredt Olefin through the Lens of Multistate Multireference Quantum Chemistry
Source: J Am Chem Soc. 2026 Apr 21;148(17):17736–44. doi: 10.1021/jacs.5c22985 (PMC13154192; doi:10.1021/jacs.5c22985)
Supplement: Supplementary file 2 [file ja5c22985_si_002.zip › Snapshots/geom170.velocity.xyz]

   -0.000335376   -0.000242265   -0.000095215
    0.000167985    0.000522560   -0.000185310
    0.000153358    0.000055401    0.000031220
    0.000300865    0.000278970    0.000087489
    0.000248755    0.000091832   -0.000024501
   -0.000236276   -0.000270239   -0.000020570
    0.000357774    0.000226220    0.000007268
   -0.000152627    0.000726794   -0.000293369
   -0.000738450   -0.000416101   -0.000352746
    0.000574258    0.000725148   -0.000415826
   -0.000356175   -0.001560732   -0.000867718
   -0.000671576    0.000743569   -0.000360426
    0.000924902    0.000467891   -0.001442480
    0.000396125    0.000449606    0.000838647
   -0.000755317    0.000703527    0.000701242
   -0.000293369    0.000588794   -0.000623945
   -0.000303973   -0.000418295   -0.001000553
   -0.000119304    0.000043790   -0.000106551
   -0.000259314    0.000229420   -0.000357454
   -0.000261920    0.000196143   -0.000033231
   -0.000605204   -0.000426111   -0.000762082
   -0.000163140    0.000255521   -0.000257395
    0.000097180    0.000050830    0.000213147
    0.000261509   -0.000203137    0.000439916
    0.000029209   -0.000053984   -0.000048042
   -0.000016730   -0.001114005    0.001257262
    0.001108155   -0.000294740    0.000123601
    0.000016639    0.000407233    0.000828316
   -0.000083833   -0.000074965    0.000176076
    0.000049276    0.000014444   -0.000138822
   -0.000084244    0.000038214   -0.000053298
   -0.000972304    0.001657272    0.000182384
    0.000067377   -0.000404719   -0.000475798
    0.000558763    0.000339445   -0.000545964
   -0.000197011   -0.000135577   -0.000172876
    0.000215158    0.000005211   -0.000073456
    0.000060338   -0.000134663    0.000252504
   -0.001053302    0.000038945    0.000134434
   -0.000876403   -0.000628014    0.000180190
   -0.000639990   -0.000720760   -0.000487500
    0.000375739    0.000140285    0.000228460
   -0.000039905   -0.000361568   -0.000170088
    0.000012616    0.000466885   -0.000172419
   -0.000430957   -0.000603239    0.000324726
    0.000302008   -0.000518949    0.000295334
   -0.000418112    0.000448007   -0.000471776
   -0.000101568   -0.000315081   -0.000104768
   -0.000021621    0.000268228    0.000159529
   -0.000050373   -0.000088998   -0.000113407
    0.000930159   -0.000187138    0.000972715
    0.001565852   -0.001091973    0.000327149
    0.001108612    0.000426248   -0.000628288
   -0.000253098    0.000207022   -0.000447869
   -0.000156512   -0.000014079   -0.000135897
    0.000029346    0.000746220    0.000113819
   -0.000581206   -0.001049234   -0.000075376
    0.000456189   -0.001188742    0.000806649
   -0.000614026    0.000131280    0.001030584
    0.000360837    0.000245876   -0.000323537
    0.000073411   -0.000126160   -0.000225763
    0.000203639   -0.000418249   -0.000114276
    0.000444075    0.000496048    0.000204142
    0.000522240    0.000569962   -0.001049325
    0.000259223    0.000341044    0.001135306
   -0.000352746   -0.000073685   -0.000001920
    0.000004525    0.000705264   -0.000113042
    0.000097774   -0.000307082    0.000443801
   -0.000266034    0.000334691   -0.001463323
   -0.000156786   -0.000008594    0.000391554
   -0.000534902    0.000182933   -0.000298442
    0.000114870    0.000236231    0.000093478
    0.000071399    0.000107922    0.000154821
    0.000027609    0.000093020    0.000186132
    0.000883808    0.000068703   -0.000401428
   -0.000575355    0.000311013   -0.000958956
   -0.000366048   -0.000598713   -0.000666593
    0.000108471    0.000048179    0.000162180
    0.000267314   -0.000141702   -0.000090369
   -0.000095809    0.000263611    0.000154364
    0.000787863    0.000634367    0.000668147
    0.000818351   -0.000437310    0.000093523
   -0.000510264   -0.000111807   -0.000846600
   -0.000171642   -0.000175893   -0.000105728
