# Supplementary material for: Photochemistry of an Anti-Bredt Olefin through the Lens of Multistate Multireference Quantum Chemistry
Source: J Am Chem Soc. 2026 Apr 21;148(17):17736–44. doi: 10.1021/jacs.5c22985 (PMC13154192; doi:10.1021/jacs.5c22985)
Supplement: Supplementary file 2 [file ja5c22985_si_002.zip › Snapshots/geom125.velocity.xyz]

   -0.000499659    0.000115418    0.000136902
    0.000132697   -0.000176442    0.000187961
    0.000203959    0.000371625    0.000297757
   -0.000005668   -0.000016319   -0.000178042
    0.000247658   -0.000007725   -0.000146913
   -0.000178362   -0.000037894   -0.000143759
    0.000058326   -0.000503179   -0.000010331
    0.000598073    0.000090415   -0.001214522
    0.001487641   -0.000185858    0.000331948
    0.000288295    0.001715736    0.000530742
    0.000621660    0.001021671   -0.000751386
   -0.000248161    0.000009462    0.001466843
    0.000576864    0.001004255   -0.000246790
    0.001014814    0.000473879    0.001166481
   -0.000424054   -0.001021305   -0.000108151
   -0.000010605   -0.000020981    0.000611878
    0.000634002   -0.000275176    0.000098551
    0.000261280    0.000014536    0.000120035
    0.000697905   -0.000092380    0.000004754
    0.000490791    0.000872518    0.000140056
   -0.000696351    0.000182018    0.000180693
    0.000085844    0.000843538    0.001365686
   -0.000082096   -0.000197788   -0.000010833
   -0.000017690    0.000125109    0.000168031
   -0.000004708   -0.000227592   -0.000024592
   -0.000969241    0.000291175    0.001457975
    0.000431642    0.000625820    0.000761031
    0.000856291    0.001050331    0.001138826
   -0.000005988    0.000177630    0.000126618
   -0.000168671   -0.000072222   -0.000167071
    0.000269051   -0.000027746    0.000287563
   -0.000160215    0.000507247    0.000165837
    0.000217992    0.000931393    0.000319606
   -0.000999135    0.000479135    0.000819357
   -0.000146182   -0.000002971   -0.000561322
   -0.000174796   -0.000109705    0.000056361
   -0.000351786    0.000068977    0.000126800
   -0.000519132   -0.000205193   -0.000181058
   -0.000366094    0.000339810   -0.000368242
   -0.001944836   -0.000403119    0.000694614
    0.000086164    0.000127897    0.000098780
    0.000237785   -0.000026238    0.000005394
   -0.000318601   -0.000206428   -0.000204874
   -0.000419438    0.001024550   -0.000615215
    0.000357134   -0.000933267    0.000132423
    0.000376241    0.000303059    0.000164374
   -0.000242676   -0.000141885   -0.000099786
   -0.000231431    0.000112219   -0.000417883
    0.000134800   -0.000011290   -0.000294191
    0.000255475    0.000027015    0.000731730
   -0.000776664    0.000990908    0.000581709
    0.000250401    0.000638527   -0.000435391
    0.000063126    0.000046076   -0.000114779
   -0.000503362   -0.000083193    0.000089958
   -0.000386526    0.000023678    0.000155369
   -0.000463639    0.000897750   -0.000522149
    0.001585233    0.000171825    0.000239111
    0.000828956    0.000349318    0.000474427
    0.000094346   -0.000110390   -0.000123829
    0.000027655    0.000094529   -0.000289483
   -0.000012205    0.000062623   -0.000314075
   -0.000384972    0.000749192   -0.000304339
   -0.001146917    0.000074234    0.000588246
   -0.000045162    0.001527409   -0.000967641
   -0.000048179    0.000047904    0.000134800
    0.000021987   -0.000323035   -0.000119715
    0.000066143    0.000006217   -0.000229968
    0.000657725    0.000186224   -0.001460261
    0.001153271   -0.000096906   -0.000186909
    0.000196600    0.000373270    0.000581298
    0.000206702   -0.000239339   -0.000094026
   -0.000208393   -0.000034831    0.000286284
   -0.000433334    0.000160215   -0.000183664
    0.001433200    0.000547152    0.000134160
   -0.000411804    0.000865707   -0.000228780
    0.000619786   -0.001023773   -0.000332679
    0.000270468   -0.000149701    0.000428808
   -0.000077159    0.000122184   -0.000106002
   -0.000032089    0.000069982   -0.000100151
    0.000675415   -0.001153728   -0.000293597
   -0.000050693   -0.000107831   -0.000268502
   -0.000125612    0.000306625   -0.000323766
   -0.000000823    0.000185767    0.000152078
