# Supplementary material for: Photochemistry of an Anti-Bredt Olefin through the Lens of Multistate Multireference Quantum Chemistry
Source: J Am Chem Soc. 2026 Apr 21;148(17):17736–44. doi: 10.1021/jacs.5c22985 (PMC13154192; doi:10.1021/jacs.5c22985)
Supplement: Supplementary file 2 [file ja5c22985_si_002.zip › Snapshots/geom052.velocity.xyz]

    0.000031860   -0.000024455    0.000247430
    0.000019518    0.000346941    0.000482289
   -0.000015633    0.000066874    0.000248298
    0.000226997    0.000007085   -0.000161814
    0.000252504   -0.000288798    0.000271108
    0.000288021   -0.000057915   -0.000383601
    0.000077936    0.000134480   -0.000214930
    0.000301734   -0.000646481   -0.001072181
    0.000182018   -0.000704076    0.000076610
    0.000372539    0.000976280    0.001050880
    0.000528320    0.000415872    0.000977469
   -0.000321115    0.000031494   -0.000699047
    0.000541393   -0.000444578   -0.000419392
   -0.000097820   -0.000579561    0.000017598
   -0.000633453   -0.000797187   -0.000607855
   -0.000445858   -0.000359969   -0.000461720
   -0.001404951    0.000421449    0.001453541
   -0.000498791    0.000244321    0.000065411
    0.000060429    0.000104494   -0.000115464
   -0.000552729   -0.000022901   -0.001815658
    0.000895922   -0.000717286   -0.000311378
   -0.000310693    0.000298671   -0.000751386
   -0.000175756    0.000203182   -0.000156329
    0.000160763   -0.000234631   -0.000266765
    0.000221009   -0.000058921   -0.000044385
    0.000560957    0.000521509    0.000257440
   -0.000693836    0.000172282    0.000820088
   -0.000108059   -0.000370985   -0.000327103
    0.000059698    0.000114504    0.000005120
    0.000188783    0.000397405    0.000078256
    0.000079673    0.000212141   -0.000167345
    0.000466702    0.000531656    0.000013622
   -0.000286969    0.000236002    0.000313847
   -0.000216164   -0.000634230    0.000975138
   -0.000187732   -0.000043653    0.000049824
    0.000154135   -0.000062989   -0.000065594
    0.000390594    0.000191618    0.000036294
   -0.000101065    0.000541118   -0.001473974
    0.000574990   -0.000667096   -0.001091059
    0.000398639   -0.000195503    0.000911280
   -0.000110939   -0.000102162   -0.000027152
    0.000128994   -0.000553460    0.000129497
   -0.000042053    0.000074736    0.000157792
   -0.000166797    0.000028203   -0.000277736
    0.000461445    0.000010513   -0.000731730
   -0.001333689    0.001340043   -0.000464371
    0.000072862    0.000108379   -0.000123601
   -0.000279198   -0.000182110    0.000237511
   -0.000058326   -0.000167071   -0.000024729
   -0.000719617    0.000611741   -0.000943826
    0.000478861    0.000237236   -0.000062486
   -0.000868998   -0.000194772    0.000656217
    0.000559083    0.000016273    0.000155598
   -0.000079444   -0.000100608    0.000266217
    0.000093386   -0.000269234    0.000120035
   -0.000305299   -0.000612929    0.000280935
   -0.000862965   -0.000653383    0.000683186
   -0.000360791   -0.000941038    0.000340039
   -0.000298991   -0.000019198    0.000226586
   -0.000271245    0.000092380    0.000068794
    0.000238791   -0.000132423   -0.000126160
   -0.000141062   -0.000948123    0.000135074
   -0.000566488   -0.000663851   -0.000425243
    0.000293094    0.000049001    0.000065137
   -0.000002651    0.000182201   -0.000361066
   -0.000116013   -0.000040271    0.000108013
    0.000005851   -0.000362117   -0.000236368
   -0.000597525    0.000427254   -0.000099603
    0.000870370    0.000134571    0.000211410
    0.000011793    0.000292729    0.000301596
   -0.000119441    0.000151301   -0.000202222
    0.000255978   -0.000163414   -0.000353752
   -0.000142388    0.000272296   -0.000276319
    0.000364402    0.001046857    0.000088998
   -0.001263341   -0.000990085    0.000198337
    0.002398282    0.000776938   -0.000250447
   -0.000178042    0.000167802    0.000198885
    0.000289575    0.000059149    0.000346255
   -0.000229557   -0.000212050   -0.000276730
   -0.000142388    0.000483569    0.000147050
   -0.000882300    0.001637982   -0.001750476
    0.001040732    0.000956259   -0.000030169
   -0.000000823    0.000379624    0.000157883
