# Supplementary material for: Photochemistry of an Anti-Bredt Olefin through the Lens of Multistate Multireference Quantum Chemistry
Source: J Am Chem Soc. 2026 Apr 21;148(17):17736–44. doi: 10.1021/jacs.5c22985 (PMC13154192; doi:10.1021/jacs.5c22985)
Supplement: Supplementary file 2 [file ja5c22985_si_002.zip › Snapshots/geom007.velocity.xyz]

    0.000158615   -0.000072314    0.000190749
   -0.000039585   -0.000040271   -0.000475204
    0.000145359   -0.000104311    0.000202222
    0.000125429    0.000251498   -0.000332497
   -0.000322166   -0.000123189    0.000354072
    0.000071308    0.000326966   -0.000024546
   -0.000425791   -0.000141382   -0.000073548
   -0.000030717   -0.001183165   -0.000353295
   -0.000648949    0.000166705    0.000048179
   -0.000596199    0.001290996   -0.000366459
   -0.000078302    0.000333365   -0.000264343
    0.000356083    0.000510310   -0.000520320
    0.000566853   -0.000826945    0.000049413
    0.000125475   -0.000116378    0.000301916
   -0.000708738   -0.001887332    0.000015953
   -0.000130914   -0.000204371    0.000193629
   -0.000557483   -0.000986839   -0.000897613
   -0.000247750    0.000524526    0.000024364
   -0.000009873    0.000211319   -0.000017278
    0.000450109   -0.000025735    0.000518035
   -0.000735753   -0.000521052    0.000212827
   -0.000957402   -0.000031037   -0.000589754
   -0.000370939   -0.000114321    0.000159346
    0.000010468   -0.000126435    0.000373499
   -0.000200851    0.000290900    0.000226175
   -0.000176122   -0.001304160    0.000010879
    0.001493584    0.000055538    0.000173471
    0.000257440    0.000927370    0.000814055
    0.000027929    0.000174933   -0.000106962
    0.000124743   -0.000057869    0.000376973
   -0.000033506    0.000241807    0.000217444
    0.001343928    0.000464828    0.001381822
   -0.000604793   -0.000303196    0.000178544
   -0.000391920   -0.000152535   -0.000459937
    0.000059835    0.000033186   -0.000106596
   -0.000174979   -0.000435162    0.000102711
   -0.000351421   -0.000056087   -0.000608541
   -0.000888059    0.000404582    0.000656354
   -0.000356586   -0.000497328   -0.000605478
   -0.001067564    0.000333502    0.000585732
   -0.000525760    0.000196006   -0.000433745
    0.000077388    0.000263474   -0.000280113
    0.000044933    0.000368562    0.000218587
    0.000839424   -0.001407648   -0.000609044
   -0.001390141    0.000252321   -0.000550535
    0.000399554   -0.000230928   -0.000516526
    0.000075925   -0.000204554    0.000370299
    0.000156375   -0.000173379    0.000073502
   -0.000234768    0.000009371    0.000320841
   -0.000342233   -0.000736256   -0.000225717
    0.000559860    0.000518857    0.000046487
    0.000479090   -0.000651783    0.000566625
    0.000102574   -0.000136765   -0.000311287
   -0.000065137   -0.000296614    0.000290443
   -0.000063217    0.000064360   -0.000091466
    0.000205513    0.000963299    0.000546741
   -0.000444715    0.000117201   -0.000565848
   -0.000596519    0.000556523    0.000377841
   -0.000450246   -0.000050236    0.000255978
    0.000046213    0.000106642   -0.000145724
   -0.000002148   -0.000008868    0.000078119
    0.000116333   -0.000521737   -0.000754311
   -0.001237789    0.000118572    0.000472964
   -0.001192581   -0.000686386   -0.000629659
    0.000223203   -0.000049276   -0.000038625
   -0.000259726   -0.000081959   -0.000125703
   -0.000068063   -0.000262926   -0.000255475
    0.000589297   -0.000100700    0.000128080
   -0.000602324   -0.000799884   -0.000799976
    0.000951780    0.001135398   -0.000312064
   -0.000079216   -0.000027335   -0.000035745
   -0.000074965   -0.000003474    0.000146182
   -0.000164877   -0.000636881   -0.000397542
    0.000153678    0.000519040   -0.000960373
   -0.000607261    0.001645936   -0.001134986
    0.000209902   -0.000007405    0.000380035
   -0.000343924   -0.000003200   -0.000043379
    0.000137131   -0.000036477    0.000102985
    0.000218038   -0.000384058    0.000347627
    0.000607261    0.000620517   -0.000346027
    0.001335563    0.000379304    0.000238151
    0.000060063    0.000709378   -0.000126160
   -0.000031312   -0.000074005   -0.000200942
