# Supplementary material for: Photochemistry of an Anti-Bredt Olefin through the Lens of Multistate Multireference Quantum Chemistry
Source: J Am Chem Soc. 2026 Apr 21;148(17):17736–44. doi: 10.1021/jacs.5c22985 (PMC13154192; doi:10.1021/jacs.5c22985)
Supplement: Supplementary file 2 [file ja5c22985_si_002.zip › Snapshots/geom034.velocity.xyz]

    0.000067377    0.000072999    0.000043882
   -0.000055401    0.000401519   -0.000210359
    0.000057961    0.000273393    0.000186727
    0.000017598   -0.000189286   -0.000192806
   -0.000216712   -0.000277004   -0.000052064
   -0.000164694    0.000104951    0.000221284
   -0.000382458   -0.000068885   -0.000201491
    0.000207296   -0.001061027    0.000376653
    0.000971709    0.000332725    0.000496962
   -0.000347901    0.000138319    0.000474519
    0.000070211    0.000541210    0.000598713
    0.000839149    0.000959413   -0.000593640
   -0.000483752   -0.000979297    0.000092243
   -0.000026009   -0.000023267    0.000849937
    0.000207890   -0.000260914    0.000252778
    0.000013987   -0.000198520   -0.000618780
    0.000564202   -0.000564385   -0.000962933
   -0.000072816   -0.000347627   -0.000206839
    0.000045939   -0.000016181   -0.000013667
    0.000587423   -0.001340043   -0.000414729
    0.000096814   -0.001208534    0.000738998
   -0.000028523   -0.000262103    0.000925268
   -0.000272388   -0.000143759   -0.000006948
   -0.000223340   -0.000088678    0.000371350
   -0.000261051    0.000056589   -0.000174705
    0.000205056    0.001439508    0.000130503
   -0.000375876   -0.000836544    0.000611512
    0.000753351   -0.000003474   -0.000262514
    0.000214930    0.000018924   -0.000095535
    0.000049276    0.000133337    0.000150753
   -0.000144673   -0.000043196    0.000107465
    0.000191343   -0.000620197   -0.000012662
    0.000830830    0.000633819   -0.000406456
    0.000148878    0.001781513   -0.000985560
   -0.000043105   -0.000166248   -0.000390869
    0.000416832    0.000165471    0.000321709
   -0.000041871   -0.000070577    0.000016776
   -0.000655120    0.000795679   -0.000633956
   -0.001282996    0.002411995   -0.000164420
    0.000477078    0.000775566    0.000528045
    0.000248573   -0.000187047    0.000186361
    0.000106505   -0.000351558    0.000323857
   -0.000135120    0.000044385   -0.000229923
    0.000597022   -0.000353295    0.001124885
    0.000554923    0.000799610   -0.000764367
    0.000588017    0.001507251   -0.000196737
   -0.000073228    0.000135531   -0.000147416
    0.000223478   -0.000056269   -0.000347490
   -0.000345798   -0.000231111   -0.000274125
   -0.000653246    0.001198387   -0.001038675
   -0.000070120    0.000704624   -0.000661199
    0.000274353    0.000882071   -0.000240756
    0.000059332    0.000456280    0.000126755
    0.000105819   -0.000108151   -0.000258035
    0.000182658    0.000061115    0.000454406
    0.000215661   -0.000390092    0.000818854
    0.000334828    0.000420215    0.000048864
    0.001702160    0.000221375    0.001084797
   -0.000088038    0.000098460    0.000055355
    0.000243270   -0.000054212   -0.000080313
    0.000072085   -0.000456280   -0.000129177
    0.001499663   -0.000779269   -0.000941586
   -0.000204234    0.000815014    0.000092929
    0.000768664   -0.000601822   -0.000808158
   -0.000061297    0.000213193   -0.000004708
   -0.000188006    0.000330668   -0.000001966
    0.000095626    0.000197194   -0.000070257
   -0.001108383   -0.001085848   -0.000251178
   -0.000067514    0.000227363   -0.000184075
   -0.000373727    0.000339536    0.000188006
   -0.000213284   -0.000203411   -0.000035106
    0.000135120    0.000138411   -0.000095946
   -0.000288203    0.000243316   -0.000077068
    0.000658228    0.000051424   -0.000059423
    0.000259406   -0.000832339   -0.000061160
   -0.000708601    0.000325640   -0.000103899
   -0.000013987   -0.000269554    0.000105911
    0.000106688    0.000088678   -0.000172831
   -0.000083558   -0.000127943    0.000106185
    0.000320886   -0.000202771   -0.000817071
   -0.000173196    0.000011839    0.000785531
    0.000632128   -0.000017050   -0.000722817
   -0.000091741   -0.000001828   -0.000000823
