# Supplementary material for: Photochemistry of an Anti-Bredt Olefin through the Lens of Multistate Multireference Quantum Chemistry
Source: J Am Chem Soc. 2026 Apr 21;148(17):17736–44. doi: 10.1021/jacs.5c22985 (PMC13154192; doi:10.1021/jacs.5c22985)
Supplement: Supplementary file 2 [file ja5c22985_si_002.zip › Snapshots/geom061.velocity.xyz]

   -0.000219318    0.000129954    0.000027426
    0.000033506    0.000110070   -0.000556797
   -0.000058006   -0.000167665    0.000035700
    0.000241807   -0.000012799   -0.000202497
    0.000076245    0.000134937    0.000244093
   -0.000079444   -0.000044568   -0.000321115
   -0.000411621   -0.000427163   -0.000427345
    0.001876544    0.000209033   -0.000680626
   -0.001492121   -0.000079353   -0.000708829
   -0.000380904   -0.001006266   -0.000342736
   -0.000353935    0.000087947    0.000007405
   -0.000666639   -0.001104818   -0.000495454
    0.000923896   -0.000229557    0.000339947
    0.000026741   -0.000102528   -0.000286192
   -0.000157198   -0.001164515   -0.000424374
    0.000069251    0.000591217    0.001093344
   -0.000117704   -0.000182018    0.000415689
   -0.000079764   -0.000222929    0.000178682
   -0.000084884   -0.000054121   -0.000111167
   -0.000439276    0.001119719   -0.000417746
   -0.000093615    0.000477947    0.000586417
    0.000259040   -0.000794125   -0.000056452
    0.000146684   -0.000254515    0.000367968
    0.000287609   -0.000420306    0.000306350
   -0.000116516   -0.000104677   -0.000093112
    0.000626779    0.000016684   -0.000352152
   -0.000494174    0.000739592    0.000573024
   -0.001042103   -0.000239796   -0.000026238
   -0.000321572    0.000032546   -0.000087764
    0.000233625    0.000102300    0.000380904
    0.000027518    0.000019564   -0.000079947
   -0.000090598   -0.001006175   -0.000346484
    0.000246104    0.000514606    0.000136445
    0.000075559    0.000115601   -0.000468073
    0.000072222   -0.000048773    0.000252367
   -0.000015222   -0.000031449   -0.000097591
   -0.000054852   -0.000024821    0.000111533
   -0.000039768    0.000337342    0.000546467
   -0.000435208   -0.000246470    0.000743386
    0.001068112   -0.000665039    0.000370299
    0.000264937    0.000154181    0.000148101
    0.000033734    0.000151712    0.000190886
    0.000328566    0.000272570    0.000087170
    0.000248573   -0.001132975   -0.000483706
   -0.000001600    0.000022809   -0.000775292
    0.000371396    0.001192170    0.000669519
    0.000216393   -0.000059606    0.000123235
   -0.000253784    0.000415049    0.000080953
    0.000317092    0.000184441   -0.000384972
    0.000661794   -0.000600816    0.000702201
    0.000179047    0.000077250   -0.000354392
    0.000138868    0.001247479    0.000193355
   -0.000127257   -0.000290032   -0.000188509
   -0.000143485   -0.000049184   -0.000011473
   -0.000040408    0.000484209    0.000143942
   -0.000784754   -0.000092426   -0.001409203
    0.000278650    0.001007820    0.000302968
    0.001696492    0.001029990    0.000951460
   -0.000026786   -0.000090232    0.000245510
    0.000022124   -0.000269416   -0.000147096
   -0.000233168   -0.000187092   -0.000226037
   -0.000138548    0.000371533   -0.000003794
   -0.000606393    0.002148475    0.000094620
    0.000209033    0.000792845    0.000809758
   -0.000086804   -0.000094803   -0.000282672
   -0.000111213    0.000190978   -0.000148513
    0.000453949   -0.000032591   -0.000006537
    0.000582029    0.000116653    0.000316909
   -0.000646481    0.000230288    0.000549940
   -0.000284775   -0.000261691   -0.000091649
    0.000049596    0.000023769   -0.000041459
    0.000203822    0.000008228   -0.000118024
   -0.000233122   -0.000001828   -0.000136125
   -0.000621751    0.000896699   -0.000697493
   -0.000712212   -0.000272662    0.001034698
   -0.001394210   -0.000537324    0.001197610
    0.000066646    0.000023129   -0.000222015
   -0.000216575    0.000104585    0.000061937
    0.000193217   -0.000150387   -0.000166431
    0.000250995   -0.000268502   -0.000051470
    0.000033323    0.001204283   -0.000406136
    0.000243407    0.000208393    0.000422135
   -0.000258080    0.000088267   -0.000336748
