# Supplementary material for: Photochemistry of an Anti-Bredt Olefin through the Lens of Multistate Multireference Quantum Chemistry
Source: J Am Chem Soc. 2026 Apr 21;148(17):17736–44. doi: 10.1021/jacs.5c22985 (PMC13154192; doi:10.1021/jacs.5c22985)
Supplement: Supplementary file 2 [file ja5c22985_si_002.zip › Snapshots/geom116.velocity.xyz]

   -0.000355489   -0.000367922    0.000176030
   -0.000093249   -0.000248298   -0.000085981
   -0.000208256    0.000059241    0.000032820
    0.000025232    0.000202359    0.000278741
    0.000211273   -0.000021895    0.000010331
    0.000423277   -0.000424740   -0.000025781
    0.000097957   -0.000263885   -0.000221329
    0.000763682    0.000297300   -0.001054536
   -0.000543632    0.000444853    0.000408467
    0.000262468    0.000323629   -0.000090735
   -0.000652971    0.000195823    0.000122778
    0.001223984   -0.000060292    0.000387532
    0.001079997    0.000270011    0.000227866
    0.001088225   -0.000562008   -0.000994153
    0.000202039   -0.001028116    0.001350830
   -0.001628292    0.000007405   -0.000437996
    0.001091882    0.001410528    0.000490837
   -0.000045619    0.000222883    0.000065549
    0.000180647    0.000254241    0.000242447
    0.000137268   -0.001222247    0.000498974
   -0.001686573   -0.000555380   -0.000243727
   -0.000553826    0.000220141   -0.000792845
    0.000049961    0.000246150    0.000141519
    0.000180144    0.000065731   -0.000197011
    0.000313801   -0.000073091   -0.000281118
    0.000425243    0.000201674    0.000162180
   -0.000638801    0.000430454    0.001747230
    0.000519315    0.000456600   -0.000126983
    0.000091832    0.000133017   -0.000035608
   -0.000095215   -0.000349958   -0.000556249
    0.000156009    0.000070760    0.000314761
   -0.000148421   -0.000088632    0.000058052
    0.000864062    0.000358689   -0.000982634
    0.000330028   -0.000073365    0.000508390
   -0.000124286   -0.000174110   -0.000232894
    0.000221009    0.000172831   -0.000386572
    0.000177904   -0.000074371   -0.000089912
   -0.000657680   -0.000755180   -0.001267181
   -0.001284413    0.001381182   -0.000470039
    0.000937381    0.000571699    0.000339216
   -0.000202862   -0.000114139   -0.000134708
    0.000254378   -0.000286055   -0.000079262
   -0.000048270   -0.000011610   -0.000143576
   -0.000093020    0.000329068    0.000098277
   -0.000706635   -0.001298995    0.000199205
    0.000864199    0.000628745   -0.000076199
    0.000164237   -0.000113773    0.000022901
    0.000100014    0.000250949   -0.000190612
    0.000046944    0.000213193   -0.000254058
    0.001002747   -0.000782652    0.000159575
   -0.000783566   -0.000116561   -0.001963211
    0.000542490    0.000273439   -0.000743798
    0.000184167   -0.000098049    0.000120858
    0.000176305   -0.000192943    0.000059972
   -0.000005851   -0.000334874   -0.000405313
   -0.000376333    0.000155004    0.000851171
    0.000772367    0.000474290   -0.000104677
   -0.000018513    0.000153587    0.000352838
   -0.000202359    0.000062349    0.000192349
    0.000077159    0.000085524   -0.000331308
   -0.000200257   -0.000049870   -0.000167208
   -0.000642275   -0.000291266    0.000491706
   -0.001046491    0.000081456    0.000032089
    0.000273713   -0.000579469    0.000057961
    0.000053618    0.000137862   -0.000067697
   -0.000013027    0.000071308    0.000330760
    0.000080542   -0.000357683    0.000220369
    0.000486769    0.000029575    0.000297345
    0.000041276    0.000335742    0.001291361
    0.001655490   -0.000205102   -0.000229466
   -0.000105408    0.000224666   -0.000019701
   -0.000059241   -0.000258812   -0.000013896
    0.000523566   -0.000076108   -0.000108013
    0.000947254    0.001356316    0.000708464
   -0.000195686    0.000929884   -0.000540067
    0.000093066    0.000679986   -0.000025872
    0.000087627    0.000171048    0.000112493
    0.000164694   -0.000250127   -0.000025324
    0.000166797   -0.000187275    0.000062303
    0.000321160   -0.000708007   -0.000035700
   -0.000142890    0.000391783   -0.000464005
    0.000524754    0.001821464   -0.000495088
    0.000336382   -0.000296751    0.000424237
