# Supplementary material for: Photochemistry of an Anti-Bredt Olefin through the Lens of Multistate Multireference Quantum Chemistry
Source: J Am Chem Soc. 2026 Apr 21;148(17):17736–44. doi: 10.1021/jacs.5c22985 (PMC13154192; doi:10.1021/jacs.5c22985)
Supplement: Supplementary file 2 [file ja5c22985_si_002.zip › Snapshots/geom143.velocity.xyz]

    0.000292912    0.000084793    0.000155004
    0.000105088   -0.000009736   -0.000188235
    0.000008456   -0.000118070    0.000236825
   -0.000315538   -0.000007954    0.000228369
   -0.000134845    0.000243636    0.000084290
   -0.000074234    0.000023175    0.000129680
    0.000343284   -0.000066966    0.000190566
   -0.000128812    0.001783524    0.000043836
    0.001172012    0.000418249    0.000071994
    0.000204965   -0.000392194   -0.000688763
   -0.000076428    0.000243910    0.000571150
   -0.000761625    0.001209997    0.000894002
   -0.001421407    0.000135897    0.000668513
   -0.000829139    0.000145450    0.000295563
    0.000348130    0.000523977   -0.000443298
   -0.001674962    0.001127673   -0.000995890
   -0.000409747    0.000736896    0.001817990
    0.000129452   -0.000128309   -0.000033871
    0.000397268    0.000359923    0.000096083
    0.000263566    0.000467205    0.000193492
    0.000390137   -0.000366688    0.000794445
   -0.001222842   -0.000275816   -0.000214016
    0.000133885   -0.000335742   -0.000113773
   -0.000123052   -0.000298991    0.000095260
    0.000266445    0.000129954    0.000288523
    0.000586189   -0.000924216   -0.000498151
    0.000231385    0.000176625    0.000271611
   -0.000127806   -0.001522198    0.000781737
   -0.000149381   -0.000189881   -0.000458428
    0.000064726   -0.000304019    0.000288158
   -0.000075331    0.000253052    0.000040545
   -0.000362985   -0.000869410    0.001103081
   -0.000875946   -0.000914160   -0.000075193
   -0.000102254    0.002231576    0.000398731
   -0.000123463    0.000084427   -0.000316727
    0.000085067    0.000115464    0.000122869
    0.000024638   -0.000492711   -0.000088358
   -0.000079307    0.000163140    0.000177539
    0.000077479    0.000669336    0.000803907
   -0.000793028   -0.000283221   -0.000879557
   -0.000251178   -0.000240070   -0.000088449
    0.000038442    0.000040865    0.000479867
   -0.000208667    0.000016044   -0.000318829
    0.000417883   -0.000058692   -0.000041733
   -0.000814557   -0.001341003    0.000593914
   -0.000144902    0.000302099    0.001235915
   -0.000247338    0.000053070   -0.000080724
    0.000054258   -0.000080679   -0.000084427
    0.000286649   -0.000160763   -0.000033140
    0.000346210    0.000411073    0.001657958
    0.000134480    0.000713309    0.001096727
   -0.000977606   -0.000078119    0.000744575
   -0.000043151    0.000425700    0.000252458
    0.000403896    0.000083650   -0.000547929
   -0.000104722   -0.000117247   -0.000236596
   -0.000555106    0.000629202   -0.000106414
    0.000920560    0.000424329    0.000093706
    0.000733422    0.001158893    0.000606484
    0.000220141   -0.000277050    0.000166705
   -0.000014444    0.000044476    0.000065366
    0.000067011    0.000026969    0.000211364
   -0.000435071   -0.000453126    0.000020707
   -0.000213421   -0.000754403    0.000191618
    0.000609135    0.000658182   -0.000370848
    0.000179367   -0.000176762    0.000039494
   -0.000050967    0.000193766   -0.000235271
    0.000179184    0.000203274    0.000144125
    0.000064771   -0.000145130   -0.000971801
    0.000724691   -0.000487500    0.000482289
   -0.000368014   -0.000714498    0.000365911
    0.000292500   -0.000173562   -0.000009188
    0.000227683   -0.000076930    0.000166294
    0.000042236    0.000289026    0.000496048
   -0.000203914   -0.000763408   -0.000412901
   -0.000061892   -0.000502813    0.001874350
   -0.001259456    0.001669843   -0.000161586
   -0.000070988   -0.000099831    0.000174705
   -0.000215844   -0.000042648   -0.000022078
   -0.000492071   -0.000184121    0.000134617
    0.000397588    0.000225169   -0.000859216
    0.000207113   -0.000018056   -0.000120309
    0.000653474   -0.000445630   -0.000125749
    0.000132286    0.000035151   -0.000187504
